# Supplementary material for: Temporal and Sex-Linked Protein Expression Dynamics in a Familial Model of Alzheimer’s Disease
Source: Mol Cell Proteomics. 2022 Aug 6;21(9):100280. doi: 10.1016/j.mcpro.2022.100280 (PMC9483563; doi:10.1016/j.mcpro.2022.100280)
Supplement: Supplemental Tables S1–S6 [file mmc2.xlsx]

## Sheet: Supp. Table 1
	SUPPLEMENTARY Table 1. Selected proteins and peptides for PRM verification.
	Protein	Peptide
	Amyloid-beta precursor protein	LVFFAEDVGSNK
	Glial fibrillary acidic protein	LEAENNLAAYRQEADEATLAR
	Clusterin	ASGIIDTLFQDR

## Sheet: Supp. Table 2
	SUPPLEMENTARY Table 2. Targeted precursors and collision energies and selected quantifiers.
	Peptide Sequence	Precursor (m/z)	Stepped Collision Energies (%)	Quantifier (m/z)
	LVFFAEDVGSNK	663.34	27,30,33	819.38-819.39, 966.45-966.46, 1113.51-1113.53
	LVFFAEDVGSNK[Heavy K]	667.347	27,30,33	827.39-827.40, 974.46-974.47, 1121.53-1121.54
	LEAENNLAAYRQEADEATLAR	783.387	27,30,33	782.88-782.89, 953.47-953.48, 1053.51-1053.53
	LEAENNLAAYRQEADEATLAR[Heavy R]	786.722	27,30,33	787.89-787.90, 958.47-958.49, 1058.52-1058.53
	ASGIIDTLFQDR	668.349	27,30,33	779.40-779.41, 894.42-894.44, 1007.51-1007.52
	ASGIIDTLFQDR[Heavy R]	673.351	27,30,33	789.41-789.42, 904.43-904.45, 1017.51-1017.53

## Sheet: Supp.Table 3 
	SUPPLEMENTARY Table 3. Linearity, limit of detection (LOD) and limit of quantification (LOQ) for the five authentic peptides.
	Protein	Peptide	LOD (amole)	LOQ (amole)	Curve Range (fmole)	Linearity (R2)
	A4	LVFFAEDVGSNK	12	25	25-200	0.999
	GFAP	LEAENNLAAYRQEADEATLAR	12	25	25-200	0.9944
	Clusterin	ASGIIDTLFQDR	12	25	25-200	0.9985

## Sheet: Supp. Table 4
	SUPPLEMENTARY Table 4. List of sex-specific up-regulated peptides in AD mice (5XFAD/WT 5XFAD/WT 0.5≥FC≥2 and p≤0.1, unpaired t-test and subsequent 5XFAD male vs 5XFAD female p≤0.05, unpaired t-test) identified by Label-free proteomics analysis of mice hippocampus. Table includes Uniprot accession number, name of annotated protein, timepoint, sex group in which the peptide is up-regulated, and pep…
	Accession	Name	Timepoint	Sex	Peptide
	Q91V92	ATP-citrate synthase	Month three	Female	DEPSVAAMVYPFTGDHK
	P70232	Neural cell adhesion molecule L1-like protein	Month three	Female	IEPIDVEEGDSIVLPC(+57.02)NPPK
	Q9R1V4	Disintegrin and metalloproteinase domain-containing protein 11	Month six	Female	TFQSTSSGAAYVGGIC(+57.02)SLSR
	P47791	Glutathione reducatse, mitochondrial	Month six	Female	GVYAVGDVC(+57.02)GK
	P47791	Glutathione reducatse, mitochondrial	Month six	Female	GHILVDEFQNTNVK
	Q80WM4	Hyaluronan and proteoglycan link protein 4	Month six	Female	YDAFC(+57.02)FTSNLPGR
	P26369	Splicing factor U2AF 65kDa subunit	Month six	Female	RPHDYQPLPGMSENPSVYVPGVVSTVVPDSAHK
	Q91W86	Vacuolar protein sortinf-associated protein 11 homolog	Month six	Female	EPLGNDGAAPGAAPVSGSAASK
	P12023	Amyloid-beta precursor protein	Month nine	Female	MQQNGYENPTYK
	P12023	Amyloid-beta precursor protein	Month nine	Female	VEAMLNDR
	P12023	Amyloid-beta precursor protein	Month nine	Female	QQLVETHMAR
	P12023	Amyloid-beta precursor protein	Month nine	Female	YLETPGDENEHAHFQK
	Q8JZQ2	AFG3-like protein 2	Month nine	Female	MIDDEVR
	O35639	Annexin A3	Month nine	Female	DAQILYNAGENK
	P97429	Annexin A4	Month nine	Female	QDAQELYEAGEK
	P08226	Apolipoprotein E	Month nine	Female	LEEVGNQAR
	P08226	Apolipoprotein E	Month nine	Female	DRLEEVR
	P08226	Apolipoprotein E	Month nine	Female	GRLEEVGNQAR
	P08226	Apolipoprotein E	Month nine	Female	LGADMEDLR
	P08226	Apolipoprotein E	Month nine	Female	LGPLVEQGR
	P08226	Apolipoprotein E	Month nine	Female	NEVHTMLGQSTEEIR
	P08226	Apolipoprotein E	Month nine	Female	ELEEQLGPVAEETR
	P28658	Ataxin-10	Month nine	Female	SPELVEAMYGK
	P01887	Beta-3-microglubulin	Month nine	Female	TPQIQVYSR
	Q9WUU7	Cathepsin Z	Month nine	Female	FNQC(+57.02)GTC(+57.02)TEFK
	P15379	CD44 antigen	Month nine	Female	YGFIEGNVVIPR
	Q9Z1Q5	Chloride intracellular channel protein 1	Month nine	Female	NSNPALNDNLEK
	Q06890	Clusterin	Month nine	Female	VTEVVVK
	Q06890	Clusterin	Month nine	Female	ELLQSFQSK
	Q06890	Clusterin	Month nine	Female	EIQNAVQGVK
	Q06890	Clusterin	Month nine	Female	ASGIIDTLFQDR
	Q9DAW9	Calponin-3	Month nine	Female	LTLQPVDNSTISLQMGTNK
	P01029	Complement C4-B	Month nine	Female	LLVSAGSLYPAIAR
	P03995	Glial fibrillary acidic protein	Month nine	Female	LQDETNLRLEAENNLAAYR
	P03995	Glial fibrillary acidic protein	Month nine	Female	TQYEAVATSNM(+15.99)QETEEWYR
	P03995	Glial fibrillary acidic protein	Month nine	Female	TVEMRDGEVIK
	P03995	Glial fibrillary acidic protein	Month nine	Female	AEM(+15.99)MELNDR
	P03995	Glial fibrillary acidic protein	Month nine	Female	EQLAQQQVHVEM(+15.99)DVAKPDLTAALR
	P03995	Glial fibrillary acidic protein	Month nine	Female	QLGTMPR
	P03995	Glial fibrillary acidic protein	Month nine	Female	LEVERDNFAQDLGTLR
	P03995	Glial fibrillary acidic protein	Month nine	Female	LDQLTANSAR
	P03995	Glial fibrillary acidic protein	Month nine	Female	RSYASETVVR
	P03995	Glial fibrillary acidic protein	Month nine	Female	EQLAQQQVHVEMDVAKPDLTAALR
	P03995	Glial fibrillary acidic protein	Month nine	Female	SYASETVVR
	P03995	Glial fibrillary acidic protein	Month nine	Female	LLEGEENR
	P03995	Glial fibrillary acidic protein	Month nine	Female	QEADEATLAR
	P03995	Glial fibrillary acidic protein	Month nine	Female	IYEEEVR
	P03995	Glial fibrillary acidic protein	Month nine	Female	LEAENNLAAYRQEADEATLAR
	P03995	Glial fibrillary acidic protein	Month nine	Female	LRLDQLTANSAR
	P03995	Glial fibrillary acidic protein	Month nine	Female	LEEEGQSLK
	P03995	Glial fibrillary acidic protein	Month nine	Female	HLQEYQDLLNVK
	P03995	Glial fibrillary acidic protein	Month nine	Female	FADLTDAASR
	P03995	Glial fibrillary acidic protein	Month nine	Female	DNFAQDLGTLR
	P03995	Glial fibrillary acidic protein	Month nine	Female	ALAAELNQLR
	P03995	Glial fibrillary acidic protein	Month nine	Female	QLQALTC(+57.02)DLESLR
	P03995	Glial fibrillary acidic protein	Month nine	Female	ITIPVQTFSNLQIR
	P03995	Glial fibrillary acidic protein	Month nine	Female	FLEQQNK
	P17710	Hexokinase-1	Month nine	Female	MC(+57.02)INTEWGAFGDDGSLEDIR
	Q91VK4	Integral membrane protein 2C	Month nine	Female	ISFQPAVAGIK
	Q922S8	Kinesin-lile protein KIF2C	Month nine	Female	FSLVDLAGNER
	Q9CXI5	Mesencephalic astrocyte-derived neurotrophic factor	Month nine	Female	FYQDLK
	P12025	Midkine	Month nine	Female	YNAQC(+57.02)QETIR
	Q08642	Protein-arginine deiminase type-2	Month nine	Female	QLLGPDFGYVTR
	Q9CY58	Plasminogen activator inhibitor RNA-binding protein	Month nine	Female	EETQPPVALK
	P52760	2-iminobutanoate/2-iminopropanoate deaminase	Month nine	Female	AAGC(+57.02)DFNNVVK
	P52760	2-iminobutanoate/2-iminopropanoate deaminase	Month nine	Female	TYFQGSLPAR
	Q99PL5	Ribosome-binding protein 1	Month nine	Female	LLATEQEDAAVAK
	Q9QYM9	Tomoregulin-2	Month nine	Female	IGDTVTC(+57.02)VC(+57.02)QFK
	Q9ER58	Testican-2	Month nine	Female	LEQQAC(+57.02)LSSK
	P20152	Vimentin	Month nine	Female	LQEEMLQREEAESTLQSFR
	P20152	Vimentin	Month nine	Female	RQVDQLTNDK
	P20152	Vimentin	Month nine	Female	SYVTTSTR
	P20152	Vimentin	Month nine	Female	QQYESVAAK
	P20152	Vimentin	Month nine	Female	FANYIDK
	P20152	Vimentin	Month nine	Female	SLYSSSPGGAYVTR
	P20152	Vimentin	Month nine	Female	VELQELNDR
	P20152	Vimentin	Month nine	Female	FADLSEAANR
	P20152	Vimentin	Month nine	Female	ETNLESLPLVDTHSK
	P20152	Vimentin	Month nine	Female	DGQVINETSQHHDDLE
	P20152	Vimentin	Month nine	Female	LLEGEESR
	O88384	Vesicle transport through interaction with t-SNAREs homolog 1B	Month nine	Female	ALLLQGTESLNR
	Q9QXT0	Protein canopy homolog 2	Month six	Male	ALVDELEWEIAR
	Q7TMB8	Cytoplasmic FMR1-interacting protein 1	Month six	Male	SLELAIGR
	P19096	Fatty acid synthase	Month six	Male	AVAHILGIR
	P03995	Glial fibrillary acidic protein	Month six	Male	EQLAQQQVHVEM(+15.99)DVAKPDLTAALR
	P01942	Hemoglobin subunit alpha	Month six	Male	IGGHGAEYGAEALER
	Q8K0U4	Heat shock 70 kDa protein 12A	Month six	Male	DFYHDLDPSEAK
	P17156	Heat shock-related 70 kDa protein 2	Month nine	Male	DAGTITGLNVLR
	Q8K596	Sodium/calcium exchanger 2	Month nine	Male	AGSDYEYSEGTLVFKPGETQK
	Q8VBV7	COP9 signalosome complex subunit 8	Month nine	Male	SANSELGGIWSVGQR
	P23818	Glutamate receptor 1	Month nine	Male	FC(+57.02)SQFSK
	Q3TDK6	Protein rogdi homolog	Month nine	Male	LC(+57.02)LTVYQLHALQPTSTK
	P14106	Complement C1q subcomponent subunit B	Month nine	Male	GNLC(+57.02)VNLVR
	Q02105	Complement C1q subcomponent subunit C	Month nine	Male	FNSVVTNPQGHYNPSTGK

## Sheet: Supp. Table 5
	SUPPLEMENTARY Table 5. List of highly up-regulated peptides in AD mice (5XFAD/WT Log2FC≥4 and p≤0.1, unpaired t-test) identified by label-free proteomics analysis of mice hippocampus. Table includes Uniprot accession number, name of annotated protein, Log10p-value(5XFAD/WT), FC(5XFAD/WT), and peptide sequence.
	Accession	Name	Timepoint	Log10p-val	FC	Peptide
	P12023	Amyloid-beta precursor protein	Month three	2.60893	101.936	LVFFAEDVGSNK
	P28651	Carbonic anhydrase-related protein	Month three	1.04571	41.8957	AVTEILQDIQYK
	P28651	Carbonic anhydrase-related protein	Month three	1.09824	43.0726	GAELVEGC(+57.02)DGILGDNFRPTQPLSDR
	P12023	Amyloid-beta precursor protein	Month six	7.1466	24.0471	EQNYSDDVLANMISEPR
	P12023	Amyloid-beta precursor protein	Month six	8.31183	36.2994	MQQNGYENPTYK
	P12023	Amyloid-beta precursor protein	Month six	5.56918	263.127	LVFFAEDVGSNK
	P12023	Amyloid-beta precursor protein	Month six	8.69206	6124.51	LNMHMNVQNGK
	P12023	Amyloid-beta precursor protein	Month six	6.53664	8018.94	STNLHDYGMLLPC(+57.02)GIDK
	Q3UHJ0	AP2-associated protein kinase 1	Month six	1.38082	36.4374	REQGSSGLGSGSSGGGGSSSGLGSGYIGR
	P57780	Alpha-actinin-4	Month six	8.20149	11366.6	DYETATLSDIK
	P08226	Apolipoprotein E	Month six	4.8828	28.5435	NEVHTM(+15.99)LGQSTEEIR
	P08226	Apolipoprotein E	Month six	5.87293	163.956	LEEVGNQAR
	P08226	Apolipoprotein E	Month six	4.69586	6946.24	GWFEPIVEDM(+15.99)HR
	Q3UGY8	Brefeldin A-inhibited guanine nucleotide-exchange protein 3	Month six	4.99584	2091.58	C(+57.02)LLPLQLALESK
	Q9WUU7	Cathepsin Z	Month six	2.17497	22.4615	HGIPDETC(+57.02)NNYQAK
	Q9WUU7	Cathepsin Z	Month six	2.15865	2421.47	NVNGVNYASVTR
	Q06890	Clusterin	Month six	10.7969	7844.88	ELHDPHYFSPIGFPHK
	Q920E5	Farnesyl pyrophosphate synthase	Month six	4.44888	39.2143	ELGHPEIGDAIAR
	P03995	glial fibrillary acidic protein	Month six	5.74381	30.9537	EQLAQQQVHVEM(+15.99)DVAKPDLTAALR
	P03995	glial fibrillary acidic protein	Month six	1.89059	2149.87	TQYEAVATSNM(+15.99)QETEEWYR
	P03995	glial fibrillary acidic protein	Month six	1.86028	6755.99	ELREQLAQQQVHVEMDVAKPDLTAALR
	P20060	Beta-hexosaminidase subunit beta	Month six	1.66643	2894.27	TLDAMAFNK
	P20060	Beta-hexosaminidase subunit beta	Month six	5.53692	7017.49	SEHYSYELK
	Q9R118	Serine protease HTRA1	Month six	8.81219	18.6918	GAC(+57.02)GQGQEDPNSLR
	Q91VK4	Integral membrane protein 2C	Month six	4.10154	4294.85	DNFFHC(+57.02)GVLYEDSLSSQIR
	P33173	Kinesin-like protein KIF1A	Month six	1.21409	1833.71	SFSFDYSYWSHTSPEDINYASQK
	Q8K097	Protein lifeguard 2	Month six	2.29241	1816.71	KDAPAVPSAPPSYEEATSGEGLK
	P12025	Midkine	Month six	2.8263	3104.37	GSEC(+57.02)SEWTWGPC(+57.02)TPSSK
	P12025	Midkine	Month six	6.38498	6252.04	FESWGAC(+57.02)DGSTGTK
	P09405	Nucleolin	Month six	1.13749	3408.35	EVFEDAMEIR
	Q61205	Platelet-activating factor acetylhydrolase IB subunit alpha1	Month six	3.25159	1214.8	VVVLGLLPR
	P97492	Regulator of G-protein signaling 14	Month six	1.66158	1751.13	ALVLDQDC(+57.02)TVLADQEVR
	Q9ER58	Testican-2	Month six	1.37668	2833.55	KPGVFIPSC(+57.02)DEDGYYR
	Q9ER58	Testican-2	Month six	2.68179	4074.26	GDC(+57.02)WC(+57.02)VDQLGLELTGTR
	P12023	Amyloid-beta precursor protein	Month nine	5.48586	20.0596	QQLVETHMAR
	P12023	Amyloid-beta precursor protein	Month nine	6.1783	275.003	MQQNGYENPTYK
	P12023	Amyloid-beta precursor protein	Month nine	5.74106	446.114	VEAMLNDR
	P12023	Amyloid-beta precursor protein	Month nine	4.18648	50698.4	LVFFAEDVGSNK
	Q8JZQ2	AFG3-loke protein 2	Month nine	2.5546	311.27	MIDDEVR
	P08226	Apolipoprotein E	Month nine	3.81548	172.622	GWFEPIVEDM(+15.99)HR
	P08226	Apolipoprotein E	Month nine	1.20493	235.714	SKMEEQTQQIR
	P08226	Apolipoprotein E	Month nine	2.02672	375.238	LGADM(+15.99)EDLR
	Q9WTR5	Cadherin-13	Month nine	2.07157	718.571	DLHPNTDPFK
	P01029	Complement C4-B	Month nine	3.15722	107.384	ILSLAQEQVGNSPEK
	P01029	Complement C4-B	Month nine	6.43707	217.143	LLVSAGSLYPAIAR
	P01029	Complement C4-B	Month nine	4.6929	286.59	TLEIPGSSDPNIVPDGDFSSLVR
	P01029	Complement C4-B	Month nine	5.62465	406.273	GTGFLSIEPLDPR
	Q8VBV7	COP9 signalosome complex subunit 8	Month nine	1.10499	155.638	SANSELGGIWSVGQR
	P97315	Cysteine and glycine-rich protein 1	Month nine	3.3004	359.606	GLESTTLADKDGEIYC(+57.02)K
	Q99L04	Dehydrogenase/reductase SDR family member 1	Month nine	4.65415	16.1444	EDTPEDPLFK
	O70318	Band 4.1-like protein 2	Month nine	4.53862	228.254	QAGASVLPVETEAQEHVVAQK
	Q9CQE7	Endoplasmic reticulum-Golgi intermediate compartment protein 3	Month nine	1.11438	17.88	NEGC(+57.02)QVYGFLEVNK
	P03995	glial fibrillary acidic protein	Month nine	2.88031	17.1772	AEMMELNDR
	P03995	glial fibrillary acidic protein	Month nine	5.22991	29.634	LEVERDNFAQDLGTLR
	P03995	glial fibrillary acidic protein	Month nine	4.35427	39.7513	EQLAQQQVHVEM(+15.99)DVAKPDLTAALR
	P03995	glial fibrillary acidic protein	Month nine	5.7804	70.7707	AEM(+15.99)MELNDR
	P03995	glial fibrillary acidic protein	Month nine	4.66259	335.479	FLEQQNK
	P03995	glial fibrillary acidic protein	Month nine	1.07613	374.527	LLEGEENRITIPVQTFSNLQIR
	P03995	glial fibrillary acidic protein	Month nine	2.1177	384.21	TVEMRDGEVIK
	P03995	glial fibrillary acidic protein	Month nine	3.71792	623.416	LQDETNLRLEAENNLAAYR
	P03995	glial fibrillary acidic protein	Month nine	4.45987	640.876	TQYEAVATSNM(+15.99)QETEEWYR
	Q64516	Glicerol kinase	Month nine	1.19844	115.556	NTYGTGC(+57.02)FLLC(+57.02)NTGHK
	P17156	Heat shock-related 70kDa protein 2	Month nine	1.15215	483.333	DAGTITGLNVLR
	P17710	Hexokinase-1	Month nine	1.2209	197.86	MC(+57.02)INTEWGAFGDDGSLEDIR
	Q9JKR6	Hypoxia up-regulated protein 1	Month nine	2.31054	268.413	SLAEDFAEQPIK
	O89051	Integral membrane protein 2B	Month nine	3.38252	18.7731	DPGDVVPVGQR
	O89051	Integral membrane protein 2B	Month nine	4.28273	424.286	SSEEALIVPPDAVAVDC(+57.02)K
	Q9CXI5	mesencephalic astrocyte-derived neurotrophic factor	Month nine	1.21302	69.3651	FYQDLK
	P12025	Midkine	Month nine	1.12091	413.492	GSEC(+57.02)SEWTWGPC(+57.02)TPSSK
	P12025	Midkine	Month nine	5.04355	429.365	FESWGAC(+57.02)DGSTGTK
	P12025	Midkine	Month nine	5.7929	726.984	YNAQC(+57.02)QETIR
	Q922S8	Kinesin-like protein KIF2C	Month nine	4.88183	277.384	FSLVDLAGNER
	Q08642	Protein-arginine deiminase type-2	Month nine	1.3679	308.495	WALSPSSTLR
	Q8R3B1	1-phosphotidylinositol 4,5-bisphosphate phosphodiesterase delta-1	Month nine	1.16056	20.1628	LVPELSDMVIYC(+57.02)K
	Q64737	Trifunctional purine biosynthetic protein adenosine-3	Month nine	3.99016	426.349	HEIPTAQWR
	Q8BRF7	Sec1 family domain-containing protein 1	Month nine	4.20297	199.765	LTSAVSSLPELLEK
	Q62288	Testican-1	Month nine	6.6742	21.1115	ATQC(+57.02)HGSTGQC(+57.02)WC(+57.02)VDK
	Q9ER58	Testican-2	Month nine	1.21302	69.3651	GDC(+57.02)WC(+57.02)VDQLGLELTGTR
	Q9ER58	Testican-2	Month nine	4.14942	328.654	KPGVFIPSC(+57.02)DEDGYYR
	Q02053	Ubiquitin-like modifier-activating enzyme 1	Month nine	1.22416	166.749	NGFLNLALPFFGFSEPLAAPR
	Q91ZJ5	UTP--glucose-1-phosphate uridylultransferase	Month nine	1.21995	89.8413	EFPTVPLVK
	P20152	Vimentin	Month nine	3.5521	22.5204	EM(+15.99)EENFALEAANYQDTIGR
	P20152	Vimentin	Month nine	2.93081	29.419	EEAESTLQSFR
	P20152	Vimentin	Month nine	2.5543	1161.19	LQEEMLQREEAESTLQSFR
	P29788	Vitronectin	Month nine	7.91559	615.556	LIQDVWGIEGPIDAAFTR

## Sheet: Supp. Table 6
	SUPPLEMENTARY Table 6. List of novel AD-associated proteins that have a causal link with other diseases. The table includes timepoint, up/down-regulation in AD vs WT, protein name, Uniprot accession identifier, gene name, and disease. (* denotes proteins with differential protein expression between male and female 5XFAD mice)
	Timepoint	AD vs WT	Protein Name	Uniprot	Gene name	Disease
	3 Months	↑	Plastin-3	Q99K51	PSL3	Osteoporosis
	6 Month	↑	Lysophosphatidylserine lipase ABHD12	Q99LR1	ABHD12	PHARC Syndrome
	6 & 9 Months	↑	Vacuolar protein-sorting associated protein 11 homolog	Q91W86	VPS11	Hypomyelinating leukodystrophy-12
	9 Months	↑	AFG3-like protein 2*	Q8JZQ2	AFG3L2	Spinocerebellar ataxia type 28
			glycerol kinase	Q64516	GK	Glycerol kinase deficiency
			Protein rogdi homolog*	Q3TDK6	ROGDI	Kohlschutter's syndrome
	9 Months	↓	Ataxin 10*	P28658	ATX10	Spinocerebellar ataxia type 10
