# Supplementary material for: Temporal and Sex-Linked Protein Expression Dynamics in a Familial Model of Alzheimer’s Disease
Source: Mol Cell Proteomics. 2022 Aug 6;21(9):100280. doi: 10.1016/j.mcpro.2022.100280 (PMC9483563; doi:10.1016/j.mcpro.2022.100280)
Supplement: Supplemental Data 1 [file mmc3.xlsx]

## Sheet: Sheet1
	Sample ID	Sex	Group	Timepoint
	3131	M	5XFAD	3 Months
	3132	M	5XFAD	3 Months
	3140	M	5XFAD	3 Months
	3141	M	5XFAD	3 Months
	3153	F	5XFAD	3 Months
	3154	F	5XFAD	3 Months
	3156	F	5XFAD	3 Months
	3157	F	5XFAD	3 Months
	3346	F	WT	3 Months
	3347	F	WT	3 Months
	3388	F	WT	3 Months
	3389	F	WT	3 Months
	3606	M	WT	3 Months
	3607	M	WT	3 Months
	3608	M	WT	3 Months
	3609	M	WT	3 Months
	2997	M	5XFAD	6 Months
	2998	M	5XFAD	6 Months
	3003	F	WT	6 Months
	3011	F	5XFAD	6 Months
	3012	F	5XFAD	6 Months
	3013	F	5XFAD	6 Months
	3121	M	5XFAD	6 Months
	3177	F	5XFAD	6 Months
	3325	M	5XFAD	6 Months
	3392	M	WT	6 Months
	3393	M	WT	6 Months
	3400	F	WT	6 Months
	3405	F	WT	6 Months
	3513	M	WT	6 Months
	3526	F	WT	6 Months
	3703	M	WT	6 Months
	2143	M	5XFAD	9 Months
	2145	M	5XFAD	9 Months
	2146	M	5XFAD	9 Months
	2147	M	WT	9 Months
	2148	M	WT	9 Months
	2150	M	WT	9 Months
	2156	F	5XFAD	9 Months
	2227	F	WT	9 Months
	2228	F	WT	9 Months
	2229	F	5XFAD	9 Months
	2232	F	5XFAD	9 Months
	2582	M	5XFAD	9 Months
	2583	F	WT	9 Months
	2721	F	5XFAD	9 Months
	3207	F	WT	9 Months
	3234	M	WT	9 Months
