# Supplementary material for: Temporal and Sex-Linked Protein Expression Dynamics in a Familial Model of Alzheimer’s Disease
Source: Mol Cell Proteomics. 2022 Aug 6;21(9):100280. doi: 10.1016/j.mcpro.2022.100280 (PMC9483563; doi:10.1016/j.mcpro.2022.100280)
Supplement: Supplemental Data 2 [file mmc4.xlsx]

## Sheet: 3 months
Peptide	Mass	Length	m/z	Z	RT	Source File	Accession	PTM
YFDSFGDLSSASAIMGNAK	1979.89	19	990.955	2	141.87	Chance_ALZ3Mo_LF_6.raw	P02088|HBB1_MOUSE
YFDSFGDLSSASAIMGNAK	1979.89	19	990.954	2	142.04	Chance_ALZ3Mo_LF_11.raw	P02088|HBB1_MOUSE
YFDSFGDLSSASAIMGNAK	1979.89	19	990.955	2	141.34	Chance_ALZ3Mo_LF_12.raw	P02088|HBB1_MOUSE
YFDSFGDLSSASAIMGNAK	1979.89	19	990.955	2	139.58	Chance_ALZ3Mo_LF_13.raw	P02088|HBB1_MOUSE
YFDSFGDLSSASAIMGNAK	1979.89	19	990.954	2	142.02	Chance_ALZ3Mo_LF_9.raw	P02088|HBB1_MOUSE
YFDSFGDLSSASAIMGNAK	1979.89	19	990.955	2	140.41	Chance_ALZ3Mo_LF_3.raw	P02088|HBB1_MOUSE
YFDSFGDLSSASAIMGNAK	1979.89	19	990.955	2	141.78	Chance_ALZ3Mo_LF_2.raw	P02088|HBB1_MOUSE
YFDSFGDLSSASAIMGNAK	1979.89	19	990.954	2	142.01	Chance_ALZ3Mo_LF_14.raw	P02088|HBB1_MOUSE
YFDSFGDLSSASAIMGNAK	1979.89	19	990.955	2	140.39	Chance_ALZ3Mo_LF_10.raw	P02088|HBB1_MOUSE
YFDSFGDLSSASAIMGNAK	1979.89	19	990.955	2	143.26	Chance_ALZ3Mo_LF_4.raw	P02088|HBB1_MOUSE
YFDSFGDLSSASAIMGNAK	1979.89	19	990.955	2	142.01	Chance_ALZ3Mo_LF_16.raw	P02088|HBB1_MOUSE
YFDSFGDLSSASAIMGNAK	1979.89	19	990.955	2	141.61	Chance_ALZ3Mo_LF_15.raw	P02088|HBB1_MOUSE
YFDSFGDLSSASAIMGNAK	1979.89	19	990.955	2	141.4	Chance_ALZ3Mo_LF_5.raw	P02088|HBB1_MOUSE
YFDSFGDLSSASAIMGNAK	1979.89	19	990.955	2	141.77	Chance_ALZ3Mo_LF_8.raw	P02088|HBB1_MOUSE
YFDSFGDLSSASAIMGNAK	1979.89	19	990.954	2	141.73	Chance_ALZ3Mo_LF_3_190523115638.raw	P02088|HBB1_MOUSE
YFDSFGDLSSASAIMGNAK	1979.89	19	990.955	2	140.14	Chance_ALZ3Mo_LF_1.raw	P02088|HBB1_MOUSE
YFDSFGDLSSASAIMGNAK	1979.89	19	660.972	3	141.85	Chance_ALZ3Mo_LF_4.raw	P02088|HBB1_MOUSE
YFDSFGDLSSASAIMGNAK	1979.89	19	990.96	2	141.41	Chance_ALZ3Mo_LF_10.raw	P02088|HBB1_MOUSE
NLHQSGFSLSGAQIDDNIPR	2168.06	20	1085.04	2	111.72	Chance_ALZ3Mo_LF_13.raw	O08553|DPYL2_MOUSE
NLHQSGFSLSGAQIDDNIPR	2168.06	20	1085.04	2	112.58	Chance_ALZ3Mo_LF_3.raw	O08553|DPYL2_MOUSE
NLHQSGFSLSGAQIDDNIPR	2168.06	20	1085.04	2	112.57	Chance_ALZ3Mo_LF_10.raw	O08553|DPYL2_MOUSE
NLHQSGFSLSGAQIDDNIPR	2168.06	20	1085.04	2	114.52	Chance_ALZ3Mo_LF_9.raw	O08553|DPYL2_MOUSE
NLHQSGFSLSGAQIDDNIPR	2168.06	20	1085.04	2	113.93	Chance_ALZ3Mo_LF_2.raw	O08553|DPYL2_MOUSE
NLHQSGFSLSGAQIDDNIPR	2168.06	20	1085.04	2	114.02	Chance_ALZ3Mo_LF_6.raw	O08553|DPYL2_MOUSE
NLHQSGFSLSGAQIDDNIPR	2168.06	20	1085.04	2	114.07	Chance_ALZ3Mo_LF_12.raw	O08553|DPYL2_MOUSE
NLHQSGFSLSGAQIDDNIPR	2168.06	20	1085.04	2	114	Chance_ALZ3Mo_LF_4.raw	O08553|DPYL2_MOUSE
NLHQSGFSLSGAQIDDNIPR	2168.06	20	1085.04	2	114.67	Chance_ALZ3Mo_LF_16.raw	O08553|DPYL2_MOUSE
NLHQSGFSLSGAQIDDNIPR	2168.06	20	1085.04	2	114.25	Chance_ALZ3Mo_LF_15.raw	O08553|DPYL2_MOUSE
NLHQSGFSLSGAQIDDNIPR	2168.06	20	1085.04	2	114.42	Chance_ALZ3Mo_LF_14.raw	O08553|DPYL2_MOUSE
NLHQSGFSLSGAQIDDNIPR	2168.06	20	1085.04	2	113.68	Chance_ALZ3Mo_LF_5.raw	O08553|DPYL2_MOUSE
NLHQSGFSLSGAQIDDNIPR	2168.06	20	1085.04	2	114.15	Chance_ALZ3Mo_LF_8.raw	O08553|DPYL2_MOUSE
NLHQSGFSLSGAQIDDNIPR	2168.06	20	1085.04	2	114.32	Chance_ALZ3Mo_LF_3_190523115638.raw	O08553|DPYL2_MOUSE
NLHQSGFSLSGAQIDDNIPR	2168.06	20	1085.04	2	114.58	Chance_ALZ3Mo_LF_11.raw	O08553|DPYL2_MOUSE
NLHQSGFSLSGAQIDDNIPR	2168.06	20	1085.04	2	112.29	Chance_ALZ3Mo_LF_1.raw	O08553|DPYL2_MOUSE
NLHQSGFSLSGAQIDDNIPR	2168.06	20	723.694	3	114.66	Chance_ALZ3Mo_LF_10.raw	O08553|DPYL2_MOUSE
NLHQSGFSLSGAQIDDNIPR	2168.06	20	723.695	3	114.85	Chance_ALZ3Mo_LF_15.raw	O08553|DPYL2_MOUSE
NLHQSGFSLSGAQIDDNIPR	2168.06	20	723.695	3	114.84	Chance_ALZ3Mo_LF_4.raw	O08553|DPYL2_MOUSE
NLHQSGFSLSGAQIDDNIPR	2168.06	20	723.695	3	113.38	Chance_ALZ3Mo_LF_3.raw	O08553|DPYL2_MOUSE
NLHQSGFSLSGAQIDDNIPR	2168.06	20	723.695	3	115.34	Chance_ALZ3Mo_LF_9.raw	O08553|DPYL2_MOUSE
NLHQSGFSLSGAQIDDNIPR	2168.06	20	723.696	3	114.77	Chance_ALZ3Mo_LF_11.raw	O08553|DPYL2_MOUSE
NLHQSGFSLSGAQIDDNIPR	2168.06	20	723.694	3	115.72	Chance_ALZ3Mo_LF_8.raw	O08553|DPYL2_MOUSE
NLHQSGFSLSGAQIDDNIPR	2168.06	20	723.695	3	113.29	Chance_ALZ3Mo_LF_13.raw	O08553|DPYL2_MOUSE
NLHQSGFSLSGAQIDDNIPR	2168.06	20	723.695	3	114.8	Chance_ALZ3Mo_LF_2.raw	O08553|DPYL2_MOUSE
NLHQSGFSLSGAQIDDNIPR	2168.06	20	723.695	3	115.1	Chance_ALZ3Mo_LF_12.raw	O08553|DPYL2_MOUSE
NLHQSGFSLSGAQIDDNIPR	2168.06	20	723.695	3	115.71	Chance_ALZ3Mo_LF_16.raw	O08553|DPYL2_MOUSE
NLHQSGFSLSGAQIDDNIPR	2168.06	20	723.695	3	115.3	Chance_ALZ3Mo_LF_14.raw	O08553|DPYL2_MOUSE
NLHQSGFSLSGAQIDDNIPR	2168.06	20	723.695	3	116.86	Chance_ALZ3Mo_LF_3_190523115638.raw	O08553|DPYL2_MOUSE
NLHQSGFSLSGAQIDDNIPR	2168.06	20	723.694	3	112.53	Chance_ALZ3Mo_LF_1.raw	O08553|DPYL2_MOUSE
NLHQSGFSLSGAQIDDNIPR	2168.06	20	1085.03	2	118.9	Chance_ALZ3Mo_LF_9.raw	O08553|DPYL2_MOUSE
NLHQSGFSLSGAQIDDNIPR	2168.06	20	723.698	3	115.39	Chance_ALZ3Mo_LF_5.raw	O08553|DPYL2_MOUSE
NLHQSGFSLSGAQIDDNIPR	2168.06	20	723.693	3	118.38	Chance_ALZ3Mo_LF_6.raw	O08553|DPYL2_MOUSE
NLHQSGFSLSGAQIDDNIPR	2168.06	20	723.693	3	118.69	Chance_ALZ3Mo_LF_9.raw	O08553|DPYL2_MOUSE
EQASHLGGAVFSGAGNIAAATGLVK	2325.21	25	1163.61	2	136.17	Chance_ALZ3Mo_LF_10.raw	Q91ZZ3|SYUB_MOUSE
EQASHLGGAVFSGAGNIAAATGLVK	2325.21	25	1163.61	2	138	Chance_ALZ3Mo_LF_9.raw	Q91ZZ3|SYUB_MOUSE
EQASHLGGAVFSGAGNIAAATGLVK	2325.21	25	1163.61	2	137.52	Chance_ALZ3Mo_LF_6.raw	Q91ZZ3|SYUB_MOUSE
EQASHLGGAVFSGAGNIAAATGLVK	2325.21	25	1163.61	2	137.43	Chance_ALZ3Mo_LF_2.raw	Q91ZZ3|SYUB_MOUSE
EQASHLGGAVFSGAGNIAAATGLVK	2325.21	25	1163.61	2	137.67	Chance_ALZ3Mo_LF_11.raw	Q91ZZ3|SYUB_MOUSE
EQASHLGGAVFSGAGNIAAATGLVK	2325.21	25	1163.61	2	136.42	Chance_ALZ3Mo_LF_3.raw	Q91ZZ3|SYUB_MOUSE
EQASHLGGAVFSGAGNIAAATGLVK	2325.21	25	1163.61	2	137.24	Chance_ALZ3Mo_LF_12.raw	Q91ZZ3|SYUB_MOUSE
EQASHLGGAVFSGAGNIAAATGLVK	2325.21	25	1163.61	2	135.5	Chance_ALZ3Mo_LF_13.raw	Q91ZZ3|SYUB_MOUSE
EQASHLGGAVFSGAGNIAAATGLVK	2325.21	25	1163.61	2	137.87	Chance_ALZ3Mo_LF_16.raw	Q91ZZ3|SYUB_MOUSE
EQASHLGGAVFSGAGNIAAATGLVK	2325.21	25	1163.61	2	137.94	Chance_ALZ3Mo_LF_14.raw	Q91ZZ3|SYUB_MOUSE
EQASHLGGAVFSGAGNIAAATGLVK	2325.21	25	1163.61	2	137.56	Chance_ALZ3Mo_LF_4.raw	Q91ZZ3|SYUB_MOUSE
EQASHLGGAVFSGAGNIAAATGLVK	2325.21	25	1163.61	2	137.5	Chance_ALZ3Mo_LF_5.raw	Q91ZZ3|SYUB_MOUSE
EQASHLGGAVFSGAGNIAAATGLVK	2325.21	25	1163.61	2	137.59	Chance_ALZ3Mo_LF_8.raw	Q91ZZ3|SYUB_MOUSE
EQASHLGGAVFSGAGNIAAATGLVK	2325.21	25	1163.61	2	137.59	Chance_ALZ3Mo_LF_15.raw	Q91ZZ3|SYUB_MOUSE
EQASHLGGAVFSGAGNIAAATGLVK	2325.21	25	1163.61	2	137.98	Chance_ALZ3Mo_LF_3_190523115638.raw	Q91ZZ3|SYUB_MOUSE
EQASHLGGAVFSGAGNIAAATGLVK	2325.21	25	1163.61	2	136.05	Chance_ALZ3Mo_LF_1.raw	Q91ZZ3|SYUB_MOUSE
EQASHLGGAVFSGAGNIAAATGLVK	2325.21	25	776.077	3	137.6	Chance_ALZ3Mo_LF_3.raw	Q91ZZ3|SYUB_MOUSE
EQASHLGGAVFSGAGNIAAATGLVK	2325.21	25	776.077	3	138	Chance_ALZ3Mo_LF_6.raw	Q91ZZ3|SYUB_MOUSE
EQASHLGGAVFSGAGNIAAATGLVK	2325.21	25	776.078	3	136.32	Chance_ALZ3Mo_LF_13.raw	Q91ZZ3|SYUB_MOUSE
EQASHLGGAVFSGAGNIAAATGLVK	2325.21	25	776.076	3	136.53	Chance_ALZ3Mo_LF_10.raw	Q91ZZ3|SYUB_MOUSE
EQASHLGGAVFSGAGNIAAATGLVK	2325.21	25	776.077	3	138.24	Chance_ALZ3Mo_LF_11.raw	Q91ZZ3|SYUB_MOUSE
EQASHLGGAVFSGAGNIAAATGLVK	2325.21	25	776.076	3	137.83	Chance_ALZ3Mo_LF_12.raw	Q91ZZ3|SYUB_MOUSE
EQASHLGGAVFSGAGNIAAATGLVK	2325.21	25	776.078	3	138.06	Chance_ALZ3Mo_LF_2.raw	Q91ZZ3|SYUB_MOUSE
EQASHLGGAVFSGAGNIAAATGLVK	2325.21	25	776.076	3	138.09	Chance_ALZ3Mo_LF_15.raw	Q91ZZ3|SYUB_MOUSE
EQASHLGGAVFSGAGNIAAATGLVK	2325.21	25	776.077	3	138.39	Chance_ALZ3Mo_LF_16.raw	Q91ZZ3|SYUB_MOUSE
EQASHLGGAVFSGAGNIAAATGLVK	2325.21	25	776.079	3	138.72	Chance_ALZ3Mo_LF_8.raw	Q91ZZ3|SYUB_MOUSE
EQASHLGGAVFSGAGNIAAATGLVK	2325.21	25	776.077	3	138.49	Chance_ALZ3Mo_LF_14.raw	Q91ZZ3|SYUB_MOUSE
EQASHLGGAVFSGAGNIAAATGLVK	2325.21	25	776.077	3	136.96	Chance_ALZ3Mo_LF_1.raw	Q91ZZ3|SYUB_MOUSE
EQASHLGGAVFSGAGNIAAATGLVK	2325.21	25	776.078	3	138.44	Chance_ALZ3Mo_LF_9.raw	Q91ZZ3|SYUB_MOUSE
EQASHLGGAVFSGAGNIAAATGLVK	2325.21	25	776.077	3	138.49	Chance_ALZ3Mo_LF_3_190523115638.raw	Q91ZZ3|SYUB_MOUSE
EQASHLGGAVFSGAGNIAAATGLVK	2325.21	25	776.077	3	137.83	Chance_ALZ3Mo_LF_5.raw	Q91ZZ3|SYUB_MOUSE
EQASHLGGAVFSGAGNIAAATGLVK	2325.21	25	776.076	3	138.51	Chance_ALZ3Mo_LF_4.raw	Q91ZZ3|SYUB_MOUSE
EQASHLGGAVFSGAGNIAAATGLVK	2325.21	25	582.31	4	138.07	Chance_ALZ3Mo_LF_16.raw	Q91ZZ3|SYUB_MOUSE
EQASHLGGAVFSGAGNIAAATGLVK	2325.21	25	582.31	4	136.37	Chance_ALZ3Mo_LF_10.raw	Q91ZZ3|SYUB_MOUSE
EQASHLGGAVFSGAGNIAAATGLVK	2325.21	25	582.308	4	137.97	Chance_ALZ3Mo_LF_14.raw	Q91ZZ3|SYUB_MOUSE
EQASHLGGAVFSGAGNIAAATGLVK	2325.21	25	582.309	4	137.66	Chance_ALZ3Mo_LF_6.raw	Q91ZZ3|SYUB_MOUSE
EQASHLGGAVFSGAGNIAAATGLVK	2325.21	25	582.309	4	137.94	Chance_ALZ3Mo_LF_8.raw	Q91ZZ3|SYUB_MOUSE
EQASHLGGAVFSGAGNIAAATGLVK	2325.21	25	582.31	4	137.27	Chance_ALZ3Mo_LF_5.raw	Q91ZZ3|SYUB_MOUSE
EQASHLGGAVFSGAGNIAAATGLVK	2325.21	25	582.309	4	136.46	Chance_ALZ3Mo_LF_3.raw	Q91ZZ3|SYUB_MOUSE
EQASHLGGAVFSGAGNIAAATGLVK	2325.21	25	776.075	3	140.05	Chance_ALZ3Mo_LF_8.raw	Q91ZZ3|SYUB_MOUSE
EQASHLGGAVFSGAGNIAAATGLVK	2325.21	25	582.309	4	136.18	Chance_ALZ3Mo_LF_1.raw	Q91ZZ3|SYUB_MOUSE
EQASHLGGAVFSGAGNIAAATGLVK	2325.21	25	582.31	4	137.36	Chance_ALZ3Mo_LF_12.raw	Q91ZZ3|SYUB_MOUSE
EQASHLGGAVFSGAGNIAAATGLVK	2325.21	25	582.311	4	137.81	Chance_ALZ3Mo_LF_15.raw	Q91ZZ3|SYUB_MOUSE
EQASHLGGAVFSGAGNIAAATGLVK	2325.21	25	582.311	4	135.65	Chance_ALZ3Mo_LF_13.raw	Q91ZZ3|SYUB_MOUSE
EQASHLGGAVFSGAGNIAAATGLVK	2325.21	25	582.308	4	137.88	Chance_ALZ3Mo_LF_11.raw	Q91ZZ3|SYUB_MOUSE
SGLGLGAASASTSGSGPADSVMR	2034.96	23	1018.49	2	100.15	Chance_ALZ3Mo_LF_10.raw	Q7TSJ2|MAP6_MOUSE
SGLGLGAASASTSGSGPADSVMR	2034.96	23	1018.49	2	101.57	Chance_ALZ3Mo_LF_6.raw	Q7TSJ2|MAP6_MOUSE
SGLGLGAASASTSGSGPADSVMR	2034.96	23	1018.49	2	101.35	Chance_ALZ3Mo_LF_11.raw	Q7TSJ2|MAP6_MOUSE
SGLGLGAASASTSGSGPADSVMR	2034.96	23	1018.49	2	100.02	Chance_ALZ3Mo_LF_3.raw	Q7TSJ2|MAP6_MOUSE
SGLGLGAASASTSGSGPADSVMR	2034.96	23	1018.49	2	99.16	Chance_ALZ3Mo_LF_13.raw	Q7TSJ2|MAP6_MOUSE
SGLGLGAASASTSGSGPADSVMR	2034.96	23	1018.49	2	102.01	Chance_ALZ3Mo_LF_9.raw	Q7TSJ2|MAP6_MOUSE
SGLGLGAASASTSGSGPADSVMR	2034.96	23	1018.49	2	101.42	Chance_ALZ3Mo_LF_2.raw	Q7TSJ2|MAP6_MOUSE
SGLGLGAASASTSGSGPADSVMR	2034.96	23	1018.49	2	101.31	Chance_ALZ3Mo_LF_12.raw	Q7TSJ2|MAP6_MOUSE
SGLGLGAASASTSGSGPADSVMR	2034.96	23	1018.49	2	102.04	Chance_ALZ3Mo_LF_14.raw	Q7TSJ2|MAP6_MOUSE
SGLGLGAASASTSGSGPADSVMR	2034.96	23	1018.49	2	101.46	Chance_ALZ3Mo_LF_4.raw	Q7TSJ2|MAP6_MOUSE
SGLGLGAASASTSGSGPADSVMR	2034.96	23	1018.49	2	101.82	Chance_ALZ3Mo_LF_16.raw	Q7TSJ2|MAP6_MOUSE
SGLGLGAASASTSGSGPADSVMR	2034.96	23	1018.49	2	101.15	Chance_ALZ3Mo_LF_5.raw	Q7TSJ2|MAP6_MOUSE
SGLGLGAASASTSGSGPADSVMR	2034.96	23	1018.49	2	101.74	Chance_ALZ3Mo_LF_8.raw	Q7TSJ2|MAP6_MOUSE
SGLGLGAASASTSGSGPADSVMR	2034.96	23	1018.49	2	101.41	Chance_ALZ3Mo_LF_15.raw	Q7TSJ2|MAP6_MOUSE
SGLGLGAASASTSGSGPADSVMR	2034.96	23	1018.49	2	101.69	Chance_ALZ3Mo_LF_3_190523115638.raw	Q7TSJ2|MAP6_MOUSE
SGLGLGAASASTSGSGPADSVMR	2034.96	23	1018.49	2	99.65	Chance_ALZ3Mo_LF_1.raw	Q7TSJ2|MAP6_MOUSE
TPIIEEEQNNSANTQK	1814.86	16	908.44	2	65.62	Chance_ALZ3Mo_LF_11.raw	Q4KMM3|OXR1_MOUSE
TPIIEEEQNNSANTQK	1814.86	16	908.439	2	64.02	Chance_ALZ3Mo_LF_10.raw	Q4KMM3|OXR1_MOUSE
TPIIEEEQNNSANTQK	1814.86	16	908.437	2	65.79	Chance_ALZ3Mo_LF_6.raw	Q4KMM3|OXR1_MOUSE
TPIIEEEQNNSANTQK	1814.86	16	908.44	2	65.4	Chance_ALZ3Mo_LF_12.raw	Q4KMM3|OXR1_MOUSE
TPIIEEEQNNSANTQK	1814.86	16	908.439	2	66.35	Chance_ALZ3Mo_LF_9.raw	Q4KMM3|OXR1_MOUSE
TPIIEEEQNNSANTQK	1814.86	16	908.44	2	63.69	Chance_ALZ3Mo_LF_3.raw	Q4KMM3|OXR1_MOUSE
TPIIEEEQNNSANTQK	1814.86	16	908.438	2	66.62	Chance_ALZ3Mo_LF_16.raw	Q4KMM3|OXR1_MOUSE
TPIIEEEQNNSANTQK	1814.86	16	908.438	2	62.87	Chance_ALZ3Mo_LF_13.raw	Q4KMM3|OXR1_MOUSE
TPIIEEEQNNSANTQK	1814.86	16	908.439	2	66.02	Chance_ALZ3Mo_LF_15.raw	Q4KMM3|OXR1_MOUSE
TPIIEEEQNNSANTQK	1814.86	16	908.438	2	66.13	Chance_ALZ3Mo_LF_14.raw	Q4KMM3|OXR1_MOUSE
TPIIEEEQNNSANTQK	1814.86	16	908.439	2	65.62	Chance_ALZ3Mo_LF_2.raw	Q4KMM3|OXR1_MOUSE
TPIIEEEQNNSANTQK	1814.86	16	908.439	2	65.89	Chance_ALZ3Mo_LF_8.raw	Q4KMM3|OXR1_MOUSE
TPIIEEEQNNSANTQK	1814.86	16	908.44	2	65.56	Chance_ALZ3Mo_LF_5.raw	Q4KMM3|OXR1_MOUSE
TPIIEEEQNNSANTQK	1814.86	16	908.438	2	65.8	Chance_ALZ3Mo_LF_3_190523115638.raw	Q4KMM3|OXR1_MOUSE
TPIIEEEQNNSANTQK	1814.86	16	908.439	2	63.3	Chance_ALZ3Mo_LF_1.raw	Q4KMM3|OXR1_MOUSE
AQIQAQNPSIDVVYYNK	1949.98	17	975.998	2	103.41	Chance_ALZ3Mo_LF_11.raw	Q91V61|SFXN3_MOUSE
AQIQAQNPSIDVVYYNK	1949.98	17	976	2	101.21	Chance_ALZ3Mo_LF_13.raw	Q91V61|SFXN3_MOUSE
AQIQAQNPSIDVVYYNK	1949.98	17	976	2	102.09	Chance_ALZ3Mo_LF_3.raw	Q91V61|SFXN3_MOUSE
AQIQAQNPSIDVVYYNK	1949.98	17	975.999	2	102.2	Chance_ALZ3Mo_LF_10.raw	Q91V61|SFXN3_MOUSE
AQIQAQNPSIDVVYYNK	1949.98	17	975.997	2	104	Chance_ALZ3Mo_LF_9.raw	Q91V61|SFXN3_MOUSE
AQIQAQNPSIDVVYYNK	1949.98	17	975.999	2	103.63	Chance_ALZ3Mo_LF_6.raw	Q91V61|SFXN3_MOUSE
AQIQAQNPSIDVVYYNK	1949.98	17	975.999	2	103.41	Chance_ALZ3Mo_LF_15.raw	Q91V61|SFXN3_MOUSE
AQIQAQNPSIDVVYYNK	1949.98	17	975.999	2	103.85	Chance_ALZ3Mo_LF_16.raw	Q91V61|SFXN3_MOUSE
AQIQAQNPSIDVVYYNK	1949.98	17	975.999	2	104.01	Chance_ALZ3Mo_LF_14.raw	Q91V61|SFXN3_MOUSE
AQIQAQNPSIDVVYYNK	1949.98	17	976	2	103.52	Chance_ALZ3Mo_LF_4.raw	Q91V61|SFXN3_MOUSE
AQIQAQNPSIDVVYYNK	1949.98	17	975.999	2	103.66	Chance_ALZ3Mo_LF_12.raw	Q91V61|SFXN3_MOUSE
AQIQAQNPSIDVVYYNK	1949.98	17	976.002	2	103.68	Chance_ALZ3Mo_LF_2.raw	Q91V61|SFXN3_MOUSE
AQIQAQNPSIDVVYYNK	1949.98	17	976	2	103.8	Chance_ALZ3Mo_LF_8.raw	Q91V61|SFXN3_MOUSE
AQIQAQNPSIDVVYYNK	1949.98	17	976	2	103.2	Chance_ALZ3Mo_LF_5.raw	Q91V61|SFXN3_MOUSE
AQIQAQNPSIDVVYYNK	1949.98	17	651.002	3	104.13	Chance_ALZ3Mo_LF_9.raw	Q91V61|SFXN3_MOUSE
AQIQAQNPSIDVVYYNK	1949.98	17	651.003	3	102.3	Chance_ALZ3Mo_LF_10.raw	Q91V61|SFXN3_MOUSE
AQIQAQNPSIDVVYYNK	1949.98	17	975.999	2	103.66	Chance_ALZ3Mo_LF_3_190523115638.raw	Q91V61|SFXN3_MOUSE
AQIQAQNPSIDVVYYNK	1949.98	17	651.003	3	102.28	Chance_ALZ3Mo_LF_3.raw	Q91V61|SFXN3_MOUSE
AQIQAQNPSIDVVYYNK	1949.98	17	976	2	101.71	Chance_ALZ3Mo_LF_1.raw	Q91V61|SFXN3_MOUSE
AQIQAQNPSIDVVYYNK	1949.98	17	651.002	3	103.98	Chance_ALZ3Mo_LF_16.raw	Q91V61|SFXN3_MOUSE
AQIQAQNPSIDVVYYNK	1949.98	17	651.002	3	103.46	Chance_ALZ3Mo_LF_12.raw	Q91V61|SFXN3_MOUSE
AQIQAQNPSIDVVYYNK	1949.98	17	651.002	3	103.46	Chance_ALZ3Mo_LF_11.raw	Q91V61|SFXN3_MOUSE
GTVVYGEPITASLGTDGSHYWSK	2424.16	23	1213.09	2	123.3	Chance_ALZ3Mo_LF_6.raw	O08553|DPYL2_MOUSE
GTVVYGEPITASLGTDGSHYWSK	2424.16	23	1213.09	2	123.32	Chance_ALZ3Mo_LF_4.raw	O08553|DPYL2_MOUSE
GTVVYGEPITASLGTDGSHYWSK	2424.16	23	1213.09	2	123.62	Chance_ALZ3Mo_LF_9.raw	O08553|DPYL2_MOUSE
GTVVYGEPITASLGTDGSHYWSK	2424.16	23	1213.09	2	121.2	Chance_ALZ3Mo_LF_13.raw	O08553|DPYL2_MOUSE
GTVVYGEPITASLGTDGSHYWSK	2424.16	23	1213.09	2	122.01	Chance_ALZ3Mo_LF_3.raw	O08553|DPYL2_MOUSE
GTVVYGEPITASLGTDGSHYWSK	2424.16	23	1213.09	2	123.16	Chance_ALZ3Mo_LF_11.raw	O08553|DPYL2_MOUSE
GTVVYGEPITASLGTDGSHYWSK	2424.16	23	1213.09	2	123.19	Chance_ALZ3Mo_LF_15.raw	O08553|DPYL2_MOUSE
GTVVYGEPITASLGTDGSHYWSK	2424.16	23	1213.09	2	123.77	Chance_ALZ3Mo_LF_16.raw	O08553|DPYL2_MOUSE
GTVVYGEPITASLGTDGSHYWSK	2424.16	23	1213.09	2	122.94	Chance_ALZ3Mo_LF_5.raw	O08553|DPYL2_MOUSE
GTVVYGEPITASLGTDGSHYWSK	2424.16	23	1213.09	2	123.59	Chance_ALZ3Mo_LF_14.raw	O08553|DPYL2_MOUSE
GTVVYGEPITASLGTDGSHYWSK	2424.16	23	1213.09	2	122.9	Chance_ALZ3Mo_LF_12.raw	O08553|DPYL2_MOUSE
GTVVYGEPITASLGTDGSHYWSK	2424.16	23	1213.09	2	121.84	Chance_ALZ3Mo_LF_10.raw	O08553|DPYL2_MOUSE
GTVVYGEPITASLGTDGSHYWSK	2424.16	23	1213.09	2	123.67	Chance_ALZ3Mo_LF_8.raw	O08553|DPYL2_MOUSE
GTVVYGEPITASLGTDGSHYWSK	2424.16	23	1213.09	2	123.77	Chance_ALZ3Mo_LF_3_190523115638.raw	O08553|DPYL2_MOUSE
GTVVYGEPITASLGTDGSHYWSK	2424.16	23	1213.09	2	121.83	Chance_ALZ3Mo_LF_1.raw	O08553|DPYL2_MOUSE
GTVVYGEPITASLGTDGSHYWSK	2424.16	23	809.06	3	124.02	Chance_ALZ3Mo_LF_4.raw	O08553|DPYL2_MOUSE
GTVVYGEPITASLGTDGSHYWSK	2424.16	23	809.061	3	122.46	Chance_ALZ3Mo_LF_3.raw	O08553|DPYL2_MOUSE
GTVVYGEPITASLGTDGSHYWSK	2424.16	23	809.059	3	123.57	Chance_ALZ3Mo_LF_12.raw	O08553|DPYL2_MOUSE
GTVVYGEPITASLGTDGSHYWSK	2424.16	23	809.06	3	123.57	Chance_ALZ3Mo_LF_5.raw	O08553|DPYL2_MOUSE
GTVVYGEPITASLGTDGSHYWSK	2424.16	23	809.059	3	123.89	Chance_ALZ3Mo_LF_11.raw	O08553|DPYL2_MOUSE
GTVVYGEPITASLGTDGSHYWSK	2424.16	23	809.06	3	124.15	Chance_ALZ3Mo_LF_3_190523115638.raw	O08553|DPYL2_MOUSE
GTVVYGEPITASLGTDGSHYWSK	2424.16	23	809.061	3	123.3	Chance_ALZ3Mo_LF_8.raw	O08553|DPYL2_MOUSE
GTVVYGEPITASLGTDGSHYWSK	2424.16	23	809.059	3	123.25	Chance_ALZ3Mo_LF_1.raw	O08553|DPYL2_MOUSE
GTVVYGEPITASLGTDGSHYWSK	2424.16	23	809.059	3	123.99	Chance_ALZ3Mo_LF_6.raw	O08553|DPYL2_MOUSE
GTVVYGEPITASLGTDGSHYWSK	2424.16	23	809.059	3	123.31	Chance_ALZ3Mo_LF_10.raw	O08553|DPYL2_MOUSE
GTVVYGEPITASLGTDGSHYWSK	2424.16	23	809.061	3	123.82	Chance_ALZ3Mo_LF_2.raw	O08553|DPYL2_MOUSE
GTVVYGEPITASLGTDGSHYWSK	2424.16	23	809.059	3	124.27	Chance_ALZ3Mo_LF_9.raw	O08553|DPYL2_MOUSE
GTVVYGEPITASLGTDGSHYWSK	2424.16	23	809.059	3	124.1	Chance_ALZ3Mo_LF_16.raw	O08553|DPYL2_MOUSE
GTVVYGEPITASLGTDGSHYWSK	2424.16	23	809.059	3	124.28	Chance_ALZ3Mo_LF_14.raw	O08553|DPYL2_MOUSE
GTVVYGEPITASLGTDGSHYWSK	2424.16	23	809.06	3	121.55	Chance_ALZ3Mo_LF_13.raw	O08553|DPYL2_MOUSE
GTVVYGEPITASLGTDGSHYWSK	2424.16	23	809.059	3	123.78	Chance_ALZ3Mo_LF_15.raw	O08553|DPYL2_MOUSE
GHYTEGAELVDSVLDVVR	1957.97	18	979.995	2	159.81	Chance_ALZ3Mo_LF_11.raw	P99024|TBB5_MOUSE:Q9CWF2|TBB2B_MOUSE:Q7TMM9|TBB2A_MOUSE:P68372|TBB4B_MOUSE:Q9ERD7|TBB3_MOUSE:Q922F4|TBB6_MOUSE
GHYTEGAELVDSVLDVVR	1957.97	18	979.994	2	160.22	Chance_ALZ3Mo_LF_9.raw	P99024|TBB5_MOUSE:Q9CWF2|TBB2B_MOUSE:Q7TMM9|TBB2A_MOUSE:P68372|TBB4B_MOUSE:Q9ERD7|TBB3_MOUSE:Q922F4|TBB6_MOUSE
GHYTEGAELVDSVLDVVR	1957.97	18	979.994	2	159.67	Chance_ALZ3Mo_LF_6.raw	P99024|TBB5_MOUSE:Q9CWF2|TBB2B_MOUSE:Q7TMM9|TBB2A_MOUSE:P68372|TBB4B_MOUSE:Q9ERD7|TBB3_MOUSE:Q922F4|TBB6_MOUSE
GHYTEGAELVDSVLDVVR	1957.97	18	979.993	2	159.07	Chance_ALZ3Mo_LF_12.raw	P99024|TBB5_MOUSE:Q9CWF2|TBB2B_MOUSE:Q7TMM9|TBB2A_MOUSE:P68372|TBB4B_MOUSE:Q9ERD7|TBB3_MOUSE:Q922F4|TBB6_MOUSE
GHYTEGAELVDSVLDVVR	1957.97	18	979.993	2	159.33	Chance_ALZ3Mo_LF_2.raw	P99024|TBB5_MOUSE:Q9CWF2|TBB2B_MOUSE:Q7TMM9|TBB2A_MOUSE:P68372|TBB4B_MOUSE:Q9ERD7|TBB3_MOUSE:Q922F4|TBB6_MOUSE
GHYTEGAELVDSVLDVVR	1957.97	18	979.995	2	158.41	Chance_ALZ3Mo_LF_10.raw	P99024|TBB5_MOUSE:Q9CWF2|TBB2B_MOUSE:Q7TMM9|TBB2A_MOUSE:P68372|TBB4B_MOUSE:Q9ERD7|TBB3_MOUSE:Q922F4|TBB6_MOUSE
GHYTEGAELVDSVLDVVR	1957.97	18	979.995	2	159.73	Chance_ALZ3Mo_LF_15.raw	P99024|TBB5_MOUSE:Q9CWF2|TBB2B_MOUSE:Q7TMM9|TBB2A_MOUSE:P68372|TBB4B_MOUSE:Q9ERD7|TBB3_MOUSE:Q922F4|TBB6_MOUSE
GHYTEGAELVDSVLDVVR	1957.97	18	979.994	2	158.5	Chance_ALZ3Mo_LF_3.raw	P99024|TBB5_MOUSE:Q9CWF2|TBB2B_MOUSE:Q7TMM9|TBB2A_MOUSE:P68372|TBB4B_MOUSE:Q9ERD7|TBB3_MOUSE:Q922F4|TBB6_MOUSE
GHYTEGAELVDSVLDVVR	1957.97	18	979.995	2	159.74	Chance_ALZ3Mo_LF_4.raw	P99024|TBB5_MOUSE:Q9CWF2|TBB2B_MOUSE:Q7TMM9|TBB2A_MOUSE:P68372|TBB4B_MOUSE:Q9ERD7|TBB3_MOUSE:Q922F4|TBB6_MOUSE
GHYTEGAELVDSVLDVVR	1957.97	18	979.993	2	157.64	Chance_ALZ3Mo_LF_13.raw	P99024|TBB5_MOUSE:Q9CWF2|TBB2B_MOUSE:Q7TMM9|TBB2A_MOUSE:P68372|TBB4B_MOUSE:Q9ERD7|TBB3_MOUSE:Q922F4|TBB6_MOUSE
GHYTEGAELVDSVLDVVR	1957.97	18	979.994	2	160.08	Chance_ALZ3Mo_LF_16.raw	P99024|TBB5_MOUSE:Q9CWF2|TBB2B_MOUSE:Q7TMM9|TBB2A_MOUSE:P68372|TBB4B_MOUSE:Q9ERD7|TBB3_MOUSE:Q922F4|TBB6_MOUSE
GHYTEGAELVDSVLDVVR	1957.97	18	979.994	2	160.04	Chance_ALZ3Mo_LF_14.raw	P99024|TBB5_MOUSE:Q9CWF2|TBB2B_MOUSE:Q7TMM9|TBB2A_MOUSE:P68372|TBB4B_MOUSE:Q9ERD7|TBB3_MOUSE:Q922F4|TBB6_MOUSE
GHYTEGAELVDSVLDVVR	1957.97	18	979.995	2	159.25	Chance_ALZ3Mo_LF_5.raw	P99024|TBB5_MOUSE:Q9CWF2|TBB2B_MOUSE:Q7TMM9|TBB2A_MOUSE:P68372|TBB4B_MOUSE:Q9ERD7|TBB3_MOUSE:Q922F4|TBB6_MOUSE
GHYTEGAELVDSVLDVVR	1957.97	18	979.995	2	159.3	Chance_ALZ3Mo_LF_8.raw	P99024|TBB5_MOUSE:Q9CWF2|TBB2B_MOUSE:Q7TMM9|TBB2A_MOUSE:P68372|TBB4B_MOUSE:Q9ERD7|TBB3_MOUSE:Q922F4|TBB6_MOUSE
GHYTEGAELVDSVLDVVR	1957.97	18	979.995	2	158.47	Chance_ALZ3Mo_LF_1.raw	P99024|TBB5_MOUSE:Q9CWF2|TBB2B_MOUSE:Q7TMM9|TBB2A_MOUSE:P68372|TBB4B_MOUSE:Q9ERD7|TBB3_MOUSE:Q922F4|TBB6_MOUSE
GHYTEGAELVDSVLDVVR	1957.97	18	979.995	2	160.3	Chance_ALZ3Mo_LF_3_190523115638.raw	P99024|TBB5_MOUSE:Q9CWF2|TBB2B_MOUSE:Q7TMM9|TBB2A_MOUSE:P68372|TBB4B_MOUSE:Q9ERD7|TBB3_MOUSE:Q922F4|TBB6_MOUSE
GHYTEGAELVDSVLDVVR	1957.97	18	653.666	3	158.57	Chance_ALZ3Mo_LF_10.raw	P99024|TBB5_MOUSE:Q9CWF2|TBB2B_MOUSE:Q7TMM9|TBB2A_MOUSE:P68372|TBB4B_MOUSE:Q9ERD7|TBB3_MOUSE:Q922F4|TBB6_MOUSE
GHYTEGAELVDSVLDVVR	1957.97	18	653.666	3	160.11	Chance_ALZ3Mo_LF_6.raw	P99024|TBB5_MOUSE:Q9CWF2|TBB2B_MOUSE:Q7TMM9|TBB2A_MOUSE:P68372|TBB4B_MOUSE:Q9ERD7|TBB3_MOUSE:Q922F4|TBB6_MOUSE
GHYTEGAELVDSVLDVVR	1957.97	18	653.665	3	160.93	Chance_ALZ3Mo_LF_2.raw	P99024|TBB5_MOUSE:Q9CWF2|TBB2B_MOUSE:Q7TMM9|TBB2A_MOUSE:P68372|TBB4B_MOUSE:Q9ERD7|TBB3_MOUSE:Q922F4|TBB6_MOUSE
GHYTEGAELVDSVLDVVR	1957.97	18	653.666	3	162.05	Chance_ALZ3Mo_LF_4.raw	P99024|TBB5_MOUSE:Q9CWF2|TBB2B_MOUSE:Q7TMM9|TBB2A_MOUSE:P68372|TBB4B_MOUSE:Q9ERD7|TBB3_MOUSE:Q922F4|TBB6_MOUSE
GHYTEGAELVDSVLDVVR	1957.97	18	653.666	3	160.32	Chance_ALZ3Mo_LF_12.raw	P99024|TBB5_MOUSE:Q9CWF2|TBB2B_MOUSE:Q7TMM9|TBB2A_MOUSE:P68372|TBB4B_MOUSE:Q9ERD7|TBB3_MOUSE:Q922F4|TBB6_MOUSE
GHYTEGAELVDSVLDVVR	1957.97	18	653.666	3	161.12	Chance_ALZ3Mo_LF_16.raw	P99024|TBB5_MOUSE:Q9CWF2|TBB2B_MOUSE:Q7TMM9|TBB2A_MOUSE:P68372|TBB4B_MOUSE:Q9ERD7|TBB3_MOUSE:Q922F4|TBB6_MOUSE
GHYTEGAELVDSVLDVVR	1957.97	18	653.666	3	160.37	Chance_ALZ3Mo_LF_11.raw	P99024|TBB5_MOUSE:Q9CWF2|TBB2B_MOUSE:Q7TMM9|TBB2A_MOUSE:P68372|TBB4B_MOUSE:Q9ERD7|TBB3_MOUSE:Q922F4|TBB6_MOUSE
GHYTEGAELVDSVLDVVR	1957.97	18	653.666	3	161.02	Chance_ALZ3Mo_LF_15.raw	P99024|TBB5_MOUSE:Q9CWF2|TBB2B_MOUSE:Q7TMM9|TBB2A_MOUSE:P68372|TBB4B_MOUSE:Q9ERD7|TBB3_MOUSE:Q922F4|TBB6_MOUSE
GHYTEGAELVDSVLDVVR	1957.97	18	653.666	3	159.13	Chance_ALZ3Mo_LF_3.raw	P99024|TBB5_MOUSE:Q9CWF2|TBB2B_MOUSE:Q7TMM9|TBB2A_MOUSE:P68372|TBB4B_MOUSE:Q9ERD7|TBB3_MOUSE:Q922F4|TBB6_MOUSE
GHYTEGAELVDSVLDVVR	1957.97	18	653.666	3	161.21	Chance_ALZ3Mo_LF_14.raw	P99024|TBB5_MOUSE:Q9CWF2|TBB2B_MOUSE:Q7TMM9|TBB2A_MOUSE:P68372|TBB4B_MOUSE:Q9ERD7|TBB3_MOUSE:Q922F4|TBB6_MOUSE
GHYTEGAELVDSVLDVVR	1957.97	18	653.666	3	160.76	Chance_ALZ3Mo_LF_5.raw	P99024|TBB5_MOUSE:Q9CWF2|TBB2B_MOUSE:Q7TMM9|TBB2A_MOUSE:P68372|TBB4B_MOUSE:Q9ERD7|TBB3_MOUSE:Q922F4|TBB6_MOUSE
GHYTEGAELVDSVLDVVR	1957.97	18	653.666	3	160.15	Chance_ALZ3Mo_LF_8.raw	P99024|TBB5_MOUSE:Q9CWF2|TBB2B_MOUSE:Q7TMM9|TBB2A_MOUSE:P68372|TBB4B_MOUSE:Q9ERD7|TBB3_MOUSE:Q922F4|TBB6_MOUSE
GHYTEGAELVDSVLDVVR	1957.97	18	653.666	3	161.9	Chance_ALZ3Mo_LF_9.raw	P99024|TBB5_MOUSE:Q9CWF2|TBB2B_MOUSE:Q7TMM9|TBB2A_MOUSE:P68372|TBB4B_MOUSE:Q9ERD7|TBB3_MOUSE:Q922F4|TBB6_MOUSE
GHYTEGAELVDSVLDVVR	1957.97	18	653.666	3	161	Chance_ALZ3Mo_LF_3_190523115638.raw	P99024|TBB5_MOUSE:Q9CWF2|TBB2B_MOUSE:Q7TMM9|TBB2A_MOUSE:P68372|TBB4B_MOUSE:Q9ERD7|TBB3_MOUSE:Q922F4|TBB6_MOUSE
GHYTEGAELVDSVLDVVR	1957.97	18	653.665	3	157.61	Chance_ALZ3Mo_LF_13.raw	P99024|TBB5_MOUSE:Q9CWF2|TBB2B_MOUSE:Q7TMM9|TBB2A_MOUSE:P68372|TBB4B_MOUSE:Q9ERD7|TBB3_MOUSE:Q922F4|TBB6_MOUSE
GHYTEGAELVDSVLDVVR	1957.97	18	490.502	4	157.53	Chance_ALZ3Mo_LF_10.raw	P99024|TBB5_MOUSE:Q9CWF2|TBB2B_MOUSE:Q7TMM9|TBB2A_MOUSE:P68372|TBB4B_MOUSE:Q9ERD7|TBB3_MOUSE:Q922F4|TBB6_MOUSE
GHYTEGAELVDSVLDVVR	1957.97	18	490.501	4	158.24	Chance_ALZ3Mo_LF_5.raw	P99024|TBB5_MOUSE:Q9CWF2|TBB2B_MOUSE:Q7TMM9|TBB2A_MOUSE:P68372|TBB4B_MOUSE:Q9ERD7|TBB3_MOUSE:Q922F4|TBB6_MOUSE
GHYTEGAELVDSVLDVVR	1957.97	18	490.501	4	159.25	Chance_ALZ3Mo_LF_2.raw	P99024|TBB5_MOUSE:Q9CWF2|TBB2B_MOUSE:Q7TMM9|TBB2A_MOUSE:P68372|TBB4B_MOUSE:Q9ERD7|TBB3_MOUSE:Q922F4|TBB6_MOUSE
GHYTEGAELVDSVLDVVR	1957.97	18	490.501	4	158.1	Chance_ALZ3Mo_LF_3.raw	P99024|TBB5_MOUSE:Q9CWF2|TBB2B_MOUSE:Q7TMM9|TBB2A_MOUSE:P68372|TBB4B_MOUSE:Q9ERD7|TBB3_MOUSE:Q922F4|TBB6_MOUSE
GHYTEGAELVDSVLDVVR	1957.97	18	490.502	4	159.03	Chance_ALZ3Mo_LF_14.raw	P99024|TBB5_MOUSE:Q9CWF2|TBB2B_MOUSE:Q7TMM9|TBB2A_MOUSE:P68372|TBB4B_MOUSE:Q9ERD7|TBB3_MOUSE:Q922F4|TBB6_MOUSE
GHYTEGAELVDSVLDVVR	1957.97	18	653.666	3	159.59	Chance_ALZ3Mo_LF_1.raw	P99024|TBB5_MOUSE:Q9CWF2|TBB2B_MOUSE:Q7TMM9|TBB2A_MOUSE:P68372|TBB4B_MOUSE:Q9ERD7|TBB3_MOUSE:Q922F4|TBB6_MOUSE
GHYTEGAELVDSVLDVVR	1957.97	18	490.501	4	158.88	Chance_ALZ3Mo_LF_12.raw	P99024|TBB5_MOUSE:Q9CWF2|TBB2B_MOUSE:Q7TMM9|TBB2A_MOUSE:P68372|TBB4B_MOUSE:Q9ERD7|TBB3_MOUSE:Q922F4|TBB6_MOUSE
GHYTEGAELVDSVLDVVR	1957.97	18	490.502	4	159.37	Chance_ALZ3Mo_LF_15.raw	P99024|TBB5_MOUSE:Q9CWF2|TBB2B_MOUSE:Q7TMM9|TBB2A_MOUSE:P68372|TBB4B_MOUSE:Q9ERD7|TBB3_MOUSE:Q922F4|TBB6_MOUSE
ALINADELANDVAGAEALLDR	2153.1	21	1077.56	2	178.97	Chance_ALZ3Mo_LF_6.raw	P16546|SPTN1_MOUSE
ALINADELANDVAGAEALLDR	2153.1	21	1077.56	2	178.37	Chance_ALZ3Mo_LF_10.raw	P16546|SPTN1_MOUSE
ALINADELANDVAGAEALLDR	2153.1	21	1077.56	2	178.59	Chance_ALZ3Mo_LF_12.raw	P16546|SPTN1_MOUSE
ALINADELANDVAGAEALLDR	2153.1	21	1077.56	2	179.23	Chance_ALZ3Mo_LF_14.raw	P16546|SPTN1_MOUSE
ALINADELANDVAGAEALLDR	2153.1	21	1077.56	2	178.84	Chance_ALZ3Mo_LF_4.raw	P16546|SPTN1_MOUSE
ALINADELANDVAGAEALLDR	2153.1	21	1077.56	2	178.51	Chance_ALZ3Mo_LF_5.raw	P16546|SPTN1_MOUSE
ALINADELANDVAGAEALLDR	2153.1	21	1077.56	2	179.19	Chance_ALZ3Mo_LF_9.raw	P16546|SPTN1_MOUSE
ALINADELANDVAGAEALLDR	2153.1	21	1077.56	2	178.75	Chance_ALZ3Mo_LF_15.raw	P16546|SPTN1_MOUSE
ALINADELANDVAGAEALLDR	2153.1	21	1077.56	2	178.56	Chance_ALZ3Mo_LF_2.raw	P16546|SPTN1_MOUSE
ALINADELANDVAGAEALLDR	2153.1	21	1077.56	2	179.68	Chance_ALZ3Mo_LF_11.raw	P16546|SPTN1_MOUSE
ALINADELANDVAGAEALLDR	2153.1	21	1077.56	2	178.82	Chance_ALZ3Mo_LF_8.raw	P16546|SPTN1_MOUSE
ALINADELANDVAGAEALLDR	2153.1	21	1077.56	2	178.97	Chance_ALZ3Mo_LF_16.raw	P16546|SPTN1_MOUSE
ALINADELANDVAGAEALLDR	2153.1	21	1077.56	2	177.6	Chance_ALZ3Mo_LF_3.raw	P16546|SPTN1_MOUSE
ALINADELANDVAGAEALLDR	2153.1	21	1077.56	2	177.01	Chance_ALZ3Mo_LF_13.raw	P16546|SPTN1_MOUSE
ALINADELANDVAGAEALLDR	2153.1	21	718.706	3	179.57	Chance_ALZ3Mo_LF_6.raw	P16546|SPTN1_MOUSE
ALINADELANDVAGAEALLDR	2153.1	21	1077.56	2	178.77	Chance_ALZ3Mo_LF_3_190523115638.raw	P16546|SPTN1_MOUSE
ALINADELANDVAGAEALLDR	2153.1	21	718.706	3	179.41	Chance_ALZ3Mo_LF_11.raw	P16546|SPTN1_MOUSE
ALINADELANDVAGAEALLDR	2153.1	21	718.706	3	178.85	Chance_ALZ3Mo_LF_10.raw	P16546|SPTN1_MOUSE
ALINADELANDVAGAEALLDR	2153.1	21	718.707	3	179.1	Chance_ALZ3Mo_LF_5.raw	P16546|SPTN1_MOUSE
ALINADELANDVAGAEALLDR	2153.1	21	718.706	3	179.97	Chance_ALZ3Mo_LF_14.raw	P16546|SPTN1_MOUSE
ALINADELANDVAGAEALLDR	2153.1	21	718.706	3	179.4	Chance_ALZ3Mo_LF_15.raw	P16546|SPTN1_MOUSE
ALINADELANDVAGAEALLDR	2153.1	21	718.706	3	179.5	Chance_ALZ3Mo_LF_4.raw	P16546|SPTN1_MOUSE
ALINADELANDVAGAEALLDR	2153.1	21	718.707	3	179.67	Chance_ALZ3Mo_LF_16.raw	P16546|SPTN1_MOUSE
ALINADELANDVAGAEALLDR	2153.1	21	718.707	3	176.95	Chance_ALZ3Mo_LF_13.raw	P16546|SPTN1_MOUSE
ALINADELANDVAGAEALLDR	2153.1	21	718.707	3	179.19	Chance_ALZ3Mo_LF_12.raw	P16546|SPTN1_MOUSE
ALINADELANDVAGAEALLDR	2153.1	21	718.707	3	178.32	Chance_ALZ3Mo_LF_3.raw	P16546|SPTN1_MOUSE
ALINADELANDVAGAEALLDR	2153.1	21	1077.56	2	177.67	Chance_ALZ3Mo_LF_1.raw	P16546|SPTN1_MOUSE
ALINADELANDVAGAEALLDR	2153.1	21	718.706	3	179.72	Chance_ALZ3Mo_LF_9.raw	P16546|SPTN1_MOUSE
ALINADELANDVAGAEALLDR	2153.1	21	718.706	3	179.47	Chance_ALZ3Mo_LF_8.raw	P16546|SPTN1_MOUSE
ALINADELANDVAGAEALLDR	2153.1	21	718.705	3	178.71	Chance_ALZ3Mo_LF_3_190523115638.raw	P16546|SPTN1_MOUSE
ALINADELANDVAGAEALLDR	2153.1	21	718.707	3	177.34	Chance_ALZ3Mo_LF_1.raw	P16546|SPTN1_MOUSE
ALINADELANDVAGAEALLDR	2153.1	21	718.707	3	179.13	Chance_ALZ3Mo_LF_2.raw	P16546|SPTN1_MOUSE
ALINADELANDVAGAEALLDR	2153.1	21	718.71	3	180.68	Chance_ALZ3Mo_LF_9.raw	P16546|SPTN1_MOUSE
ALINADELANDVAGAEALLDR	2153.1	21	718.713	3	179.64	Chance_ALZ3Mo_LF_10.raw	P16546|SPTN1_MOUSE
SPYLYPLYGLGELPQGFAR	2140.1	19	1071.06	2	167.48	Chance_ALZ3Mo_LF_9.raw	P50396|GDIA_MOUSE:Q61598|GDIB_MOUSE
SPYLYPLYGLGELPQGFAR	2140.1	19	1071.06	2	167.15	Chance_ALZ3Mo_LF_11.raw	P50396|GDIA_MOUSE:Q61598|GDIB_MOUSE
SPYLYPLYGLGELPQGFAR	2140.1	19	1071.06	2	165.27	Chance_ALZ3Mo_LF_13.raw	P50396|GDIA_MOUSE:Q61598|GDIB_MOUSE
SPYLYPLYGLGELPQGFAR	2140.1	19	1071.06	2	166.91	Chance_ALZ3Mo_LF_12.raw	P50396|GDIA_MOUSE:Q61598|GDIB_MOUSE
SPYLYPLYGLGELPQGFAR	2140.1	19	1071.06	2	167.33	Chance_ALZ3Mo_LF_16.raw	P50396|GDIA_MOUSE:Q61598|GDIB_MOUSE
SPYLYPLYGLGELPQGFAR	2140.1	19	1071.06	2	167.25	Chance_ALZ3Mo_LF_6.raw	P50396|GDIA_MOUSE:Q61598|GDIB_MOUSE
SPYLYPLYGLGELPQGFAR	2140.1	19	1071.06	2	166.81	Chance_ALZ3Mo_LF_5.raw	P50396|GDIA_MOUSE:Q61598|GDIB_MOUSE
SPYLYPLYGLGELPQGFAR	2140.1	19	1071.06	2	166.99	Chance_ALZ3Mo_LF_10.raw	P50396|GDIA_MOUSE:Q61598|GDIB_MOUSE
SPYLYPLYGLGELPQGFAR	2140.1	19	1071.06	2	167.11	Chance_ALZ3Mo_LF_4.raw	P50396|GDIA_MOUSE:Q61598|GDIB_MOUSE
SPYLYPLYGLGELPQGFAR	2140.1	19	1071.06	2	167.54	Chance_ALZ3Mo_LF_14.raw	P50396|GDIA_MOUSE:Q61598|GDIB_MOUSE
SPYLYPLYGLGELPQGFAR	2140.1	19	1071.06	2	166.88	Chance_ALZ3Mo_LF_2.raw	P50396|GDIA_MOUSE:Q61598|GDIB_MOUSE
SPYLYPLYGLGELPQGFAR	2140.1	19	1071.06	2	167.2	Chance_ALZ3Mo_LF_8.raw	P50396|GDIA_MOUSE:Q61598|GDIB_MOUSE
SPYLYPLYGLGELPQGFAR	2140.1	19	1071.06	2	167.03	Chance_ALZ3Mo_LF_15.raw	P50396|GDIA_MOUSE:Q61598|GDIB_MOUSE
SPYLYPLYGLGELPQGFAR	2140.1	19	1071.06	2	165.99	Chance_ALZ3Mo_LF_3.raw	P50396|GDIA_MOUSE:Q61598|GDIB_MOUSE
SPYLYPLYGLGELPQGFAR	2140.1	19	1071.06	2	167.08	Chance_ALZ3Mo_LF_3_190523115638.raw	P50396|GDIA_MOUSE:Q61598|GDIB_MOUSE
SPYLYPLYGLGELPQGFAR	2140.1	19	714.374	3	165.28	Chance_ALZ3Mo_LF_13.raw	P50396|GDIA_MOUSE:Q61598|GDIB_MOUSE
SPYLYPLYGLGELPQGFAR	2140.1	19	714.374	3	167.49	Chance_ALZ3Mo_LF_9.raw	P50396|GDIA_MOUSE:Q61598|GDIB_MOUSE
SPYLYPLYGLGELPQGFAR	2140.1	19	714.374	3	167.09	Chance_ALZ3Mo_LF_15.raw	P50396|GDIA_MOUSE:Q61598|GDIB_MOUSE
SPYLYPLYGLGELPQGFAR	2140.1	19	714.374	3	167.26	Chance_ALZ3Mo_LF_6.raw	P50396|GDIA_MOUSE:Q61598|GDIB_MOUSE
SPYLYPLYGLGELPQGFAR	2140.1	19	714.373	3	166.02	Chance_ALZ3Mo_LF_3.raw	P50396|GDIA_MOUSE:Q61598|GDIB_MOUSE
SPYLYPLYGLGELPQGFAR	2140.1	19	714.374	3	167.59	Chance_ALZ3Mo_LF_14.raw	P50396|GDIA_MOUSE:Q61598|GDIB_MOUSE
SPYLYPLYGLGELPQGFAR	2140.1	19	714.374	3	167.25	Chance_ALZ3Mo_LF_8.raw	P50396|GDIA_MOUSE:Q61598|GDIB_MOUSE
SPYLYPLYGLGELPQGFAR	2140.1	19	714.374	3	167.16	Chance_ALZ3Mo_LF_11.raw	P50396|GDIA_MOUSE:Q61598|GDIB_MOUSE
SPYLYPLYGLGELPQGFAR	2140.1	19	714.374	3	167.12	Chance_ALZ3Mo_LF_4.raw	P50396|GDIA_MOUSE:Q61598|GDIB_MOUSE
SPYLYPLYGLGELPQGFAR	2140.1	19	714.372	3	166.92	Chance_ALZ3Mo_LF_2.raw	P50396|GDIA_MOUSE:Q61598|GDIB_MOUSE
SPYLYPLYGLGELPQGFAR	2140.1	19	714.375	3	166.51	Chance_ALZ3Mo_LF_10.raw	P50396|GDIA_MOUSE:Q61598|GDIB_MOUSE
SPYLYPLYGLGELPQGFAR	2140.1	19	714.375	3	167.33	Chance_ALZ3Mo_LF_16.raw	P50396|GDIA_MOUSE:Q61598|GDIB_MOUSE
SPYLYPLYGLGELPQGFAR	2140.1	19	714.374	3	166.82	Chance_ALZ3Mo_LF_5.raw	P50396|GDIA_MOUSE:Q61598|GDIB_MOUSE
SPYLYPLYGLGELPQGFAR	2140.1	19	714.375	3	167.72	Chance_ALZ3Mo_LF_12.raw	P50396|GDIA_MOUSE:Q61598|GDIB_MOUSE
SPYLYPLYGLGELPQGFAR	2140.1	19	1071.06	2	166.1	Chance_ALZ3Mo_LF_1.raw	P50396|GDIA_MOUSE:Q61598|GDIB_MOUSE
SPYLYPLYGLGELPQGFAR	2140.1	19	714.375	3	167.06	Chance_ALZ3Mo_LF_3_190523115638.raw	P50396|GDIA_MOUSE:Q61598|GDIB_MOUSE
SPYLYPLYGLGELPQGFAR	2140.1	19	714.374	3	165.58	Chance_ALZ3Mo_LF_1.raw	P50396|GDIA_MOUSE:Q61598|GDIB_MOUSE
IPSAVGYQPTLATDMGTMQER	2265.08	21	1133.55	2	119.03	Chance_ALZ3Mo_LF_11.raw	P56480|ATPB_MOUSE
IPSAVGYQPTLATDMGTMQER	2265.08	21	1133.55	2	117.69	Chance_ALZ3Mo_LF_3.raw	P56480|ATPB_MOUSE
IPSAVGYQPTLATDMGTMQER	2265.08	21	1133.55	2	116.84	Chance_ALZ3Mo_LF_13.raw	P56480|ATPB_MOUSE
IPSAVGYQPTLATDMGTMQER	2265.08	21	1133.55	2	117.79	Chance_ALZ3Mo_LF_10.raw	P56480|ATPB_MOUSE
IPSAVGYQPTLATDMGTMQER	2265.08	21	1133.55	2	119.11	Chance_ALZ3Mo_LF_6.raw	P56480|ATPB_MOUSE
IPSAVGYQPTLATDMGTMQER	2265.08	21	1133.55	2	119.59	Chance_ALZ3Mo_LF_9.raw	P56480|ATPB_MOUSE
IPSAVGYQPTLATDMGTMQER	2265.08	21	1133.55	2	118.83	Chance_ALZ3Mo_LF_12.raw	P56480|ATPB_MOUSE
IPSAVGYQPTLATDMGTMQER	2265.08	21	1133.55	2	119.39	Chance_ALZ3Mo_LF_15.raw	P56480|ATPB_MOUSE
IPSAVGYQPTLATDMGTMQER	2265.08	21	1133.55	2	118.94	Chance_ALZ3Mo_LF_2.raw	P56480|ATPB_MOUSE
IPSAVGYQPTLATDMGTMQER	2265.08	21	1133.55	2	119.1	Chance_ALZ3Mo_LF_4.raw	P56480|ATPB_MOUSE
IPSAVGYQPTLATDMGTMQER	2265.08	21	1133.55	2	119.34	Chance_ALZ3Mo_LF_16.raw	P56480|ATPB_MOUSE
IPSAVGYQPTLATDMGTMQER	2265.08	21	1133.55	2	119.89	Chance_ALZ3Mo_LF_14.raw	P56480|ATPB_MOUSE
IPSAVGYQPTLATDMGTMQER	2265.08	21	1133.55	2	118.77	Chance_ALZ3Mo_LF_5.raw	P56480|ATPB_MOUSE
IPSAVGYQPTLATDMGTMQER	2265.08	21	1133.55	2	119.22	Chance_ALZ3Mo_LF_8.raw	P56480|ATPB_MOUSE
IPSAVGYQPTLATDMGTMQER	2265.08	21	756.034	3	119.02	Chance_ALZ3Mo_LF_11.raw	P56480|ATPB_MOUSE
IPSAVGYQPTLATDMGTMQER	2265.08	21	1133.55	2	119.26	Chance_ALZ3Mo_LF_3_190523115638.raw	P56480|ATPB_MOUSE
IPSAVGYQPTLATDMGTMQER	2265.08	21	756.033	3	119.11	Chance_ALZ3Mo_LF_4.raw	P56480|ATPB_MOUSE
IPSAVGYQPTLATDMGTMQER	2265.08	21	756.033	3	116.84	Chance_ALZ3Mo_LF_13.raw	P56480|ATPB_MOUSE
IPSAVGYQPTLATDMGTMQER	2265.08	21	756.033	3	117.67	Chance_ALZ3Mo_LF_3.raw	P56480|ATPB_MOUSE
IPSAVGYQPTLATDMGTMQER	2265.08	21	756.033	3	118.81	Chance_ALZ3Mo_LF_12.raw	P56480|ATPB_MOUSE
IPSAVGYQPTLATDMGTMQER	2265.08	21	756.033	3	118.91	Chance_ALZ3Mo_LF_2.raw	P56480|ATPB_MOUSE
IPSAVGYQPTLATDMGTMQER	2265.08	21	1133.55	2	117.41	Chance_ALZ3Mo_LF_1.raw	P56480|ATPB_MOUSE
IPSAVGYQPTLATDMGTMQER	2265.08	21	756.033	3	119.33	Chance_ALZ3Mo_LF_16.raw	P56480|ATPB_MOUSE
IPSAVGYQPTLATDMGTMQER	2265.08	21	756.032	3	119.53	Chance_ALZ3Mo_LF_9.raw	P56480|ATPB_MOUSE
IPSAVGYQPTLATDMGTMQER	2265.08	21	756.034	3	119.1	Chance_ALZ3Mo_LF_6.raw	P56480|ATPB_MOUSE
IPSAVGYQPTLATDMGTMQER	2265.08	21	756.034	3	119.16	Chance_ALZ3Mo_LF_8.raw	P56480|ATPB_MOUSE
IPSAVGYQPTLATDMGTMQER	2265.08	21	756.033	3	119.05	Chance_ALZ3Mo_LF_15.raw	P56480|ATPB_MOUSE
IPSAVGYQPTLATDMGTMQER	2265.08	21	756.034	3	119.46	Chance_ALZ3Mo_LF_14.raw	P56480|ATPB_MOUSE
IPSAVGYQPTLATDMGTMQER	2265.08	21	756.033	3	118.8	Chance_ALZ3Mo_LF_5.raw	P56480|ATPB_MOUSE
IPSAVGYQPTLATDMGTMQER	2265.08	21	756.033	3	119.27	Chance_ALZ3Mo_LF_3_190523115638.raw	P56480|ATPB_MOUSE
IPSAVGYQPTLATDMGTMQER	2265.08	21	756.033	3	117.34	Chance_ALZ3Mo_LF_1.raw	P56480|ATPB_MOUSE
TQTAIASEDMPNTLTEAEK	2048.96	19	1025.49	2	98.55	Chance_ALZ3Mo_LF_11.raw	Q62261|SPTB2_MOUSE
TQTAIASEDMPNTLTEAEK	2048.96	19	1025.49	2	97.38	Chance_ALZ3Mo_LF_10.raw	Q62261|SPTB2_MOUSE
TQTAIASEDMPNTLTEAEK	2048.96	19	1025.49	2	96.29	Chance_ALZ3Mo_LF_13.raw	Q62261|SPTB2_MOUSE
TQTAIASEDMPNTLTEAEK	2048.96	19	1025.49	2	98.73	Chance_ALZ3Mo_LF_6.raw	Q62261|SPTB2_MOUSE
TQTAIASEDMPNTLTEAEK	2048.96	19	1025.49	2	99.09	Chance_ALZ3Mo_LF_9.raw	Q62261|SPTB2_MOUSE
TQTAIASEDMPNTLTEAEK	2048.96	19	1025.48	2	97.2	Chance_ALZ3Mo_LF_3.raw	Q62261|SPTB2_MOUSE
TQTAIASEDMPNTLTEAEK	2048.96	19	1025.49	2	98.59	Chance_ALZ3Mo_LF_2.raw	Q62261|SPTB2_MOUSE
TQTAIASEDMPNTLTEAEK	2048.96	19	1025.49	2	98.49	Chance_ALZ3Mo_LF_12.raw	Q62261|SPTB2_MOUSE
TQTAIASEDMPNTLTEAEK	2048.96	19	1025.49	2	99	Chance_ALZ3Mo_LF_16.raw	Q62261|SPTB2_MOUSE
TQTAIASEDMPNTLTEAEK	2048.96	19	1025.49	2	98.63	Chance_ALZ3Mo_LF_4.raw	Q62261|SPTB2_MOUSE
TQTAIASEDMPNTLTEAEK	2048.96	19	1025.49	2	99.15	Chance_ALZ3Mo_LF_14.raw	Q62261|SPTB2_MOUSE
TQTAIASEDMPNTLTEAEK	2048.96	19	1025.49	2	98.56	Chance_ALZ3Mo_LF_15.raw	Q62261|SPTB2_MOUSE
TQTAIASEDMPNTLTEAEK	2048.96	19	1025.49	2	98.88	Chance_ALZ3Mo_LF_8.raw	Q62261|SPTB2_MOUSE
TQTAIASEDMPNTLTEAEK	2048.96	19	1025.49	2	98.32	Chance_ALZ3Mo_LF_5.raw	Q62261|SPTB2_MOUSE
TQTAIASEDMPNTLTEAEK	2048.96	19	1025.49	2	98.79	Chance_ALZ3Mo_LF_3_190523115638.raw	Q62261|SPTB2_MOUSE
TQTAIASEDMPNTLTEAEK	2048.96	19	1025.49	2	96.81	Chance_ALZ3Mo_LF_1.raw	Q62261|SPTB2_MOUSE
DLNSQADSLMTSSAFDTSQVK	2244.02	21	1123.02	2	124.4	Chance_ALZ3Mo_LF_11.raw	P16546|SPTN1_MOUSE
DLNSQADSLMTSSAFDTSQVK	2244.02	21	1123.02	2	124.45	Chance_ALZ3Mo_LF_6.raw	P16546|SPTN1_MOUSE
DLNSQADSLMTSSAFDTSQVK	2244.02	21	1123.02	2	122.17	Chance_ALZ3Mo_LF_13.raw	P16546|SPTN1_MOUSE
DLNSQADSLMTSSAFDTSQVK	2244.02	21	1123.02	2	123.42	Chance_ALZ3Mo_LF_10.raw	P16546|SPTN1_MOUSE
DLNSQADSLMTSSAFDTSQVK	2244.02	21	1123.02	2	124.87	Chance_ALZ3Mo_LF_9.raw	P16546|SPTN1_MOUSE
DLNSQADSLMTSSAFDTSQVK	2244.02	21	1123.02	2	124.41	Chance_ALZ3Mo_LF_4.raw	P16546|SPTN1_MOUSE
DLNSQADSLMTSSAFDTSQVK	2244.02	21	1123.02	2	124.16	Chance_ALZ3Mo_LF_12.raw	P16546|SPTN1_MOUSE
DLNSQADSLMTSSAFDTSQVK	2244.02	21	1123.02	2	124.32	Chance_ALZ3Mo_LF_15.raw	P16546|SPTN1_MOUSE
DLNSQADSLMTSSAFDTSQVK	2244.02	21	1123.02	2	124.64	Chance_ALZ3Mo_LF_16.raw	P16546|SPTN1_MOUSE
DLNSQADSLMTSSAFDTSQVK	2244.02	21	1123.02	2	123.1	Chance_ALZ3Mo_LF_3.raw	P16546|SPTN1_MOUSE
DLNSQADSLMTSSAFDTSQVK	2244.02	21	1123.02	2	124.76	Chance_ALZ3Mo_LF_14.raw	P16546|SPTN1_MOUSE
DLNSQADSLMTSSAFDTSQVK	2244.02	21	1123.02	2	124.25	Chance_ALZ3Mo_LF_2.raw	P16546|SPTN1_MOUSE
DLNSQADSLMTSSAFDTSQVK	2244.02	21	749.015	3	122.28	Chance_ALZ3Mo_LF_13.raw	P16546|SPTN1_MOUSE
DLNSQADSLMTSSAFDTSQVK	2244.02	21	1123.02	2	124.12	Chance_ALZ3Mo_LF_5.raw	P16546|SPTN1_MOUSE
DLNSQADSLMTSSAFDTSQVK	2244.02	21	749.014	3	124.15	Chance_ALZ3Mo_LF_12.raw	P16546|SPTN1_MOUSE
DLNSQADSLMTSSAFDTSQVK	2244.02	21	749.014	3	124.42	Chance_ALZ3Mo_LF_11.raw	P16546|SPTN1_MOUSE
DLNSQADSLMTSSAFDTSQVK	2244.02	21	749.014	3	124.44	Chance_ALZ3Mo_LF_6.raw	P16546|SPTN1_MOUSE
DLNSQADSLMTSSAFDTSQVK	2244.02	21	1123.02	2	124.52	Chance_ALZ3Mo_LF_3_190523115638.raw	P16546|SPTN1_MOUSE
DLNSQADSLMTSSAFDTSQVK	2244.02	21	749.013	3	124.25	Chance_ALZ3Mo_LF_2.raw	P16546|SPTN1_MOUSE
DLNSQADSLMTSSAFDTSQVK	2244.02	21	749.014	3	123.08	Chance_ALZ3Mo_LF_10.raw	P16546|SPTN1_MOUSE
DLNSQADSLMTSSAFDTSQVK	2244.02	21	1123.02	2	122.8	Chance_ALZ3Mo_LF_1.raw	P16546|SPTN1_MOUSE
DLNSQADSLMTSSAFDTSQVK	2244.02	21	749.014	3	124.67	Chance_ALZ3Mo_LF_16.raw	P16546|SPTN1_MOUSE
DLNSQADSLMTSSAFDTSQVK	2244.02	21	749.013	3	124.75	Chance_ALZ3Mo_LF_14.raw	P16546|SPTN1_MOUSE
DLNSQADSLMTSSAFDTSQVK	2244.02	21	749.015	3	124.48	Chance_ALZ3Mo_LF_4.raw	P16546|SPTN1_MOUSE
DLNSQADSLMTSSAFDTSQVK	2244.02	21	749.014	3	124.54	Chance_ALZ3Mo_LF_8.raw	P16546|SPTN1_MOUSE
DLNSQADSLMTSSAFDTSQVK	2244.02	21	749.015	3	124.37	Chance_ALZ3Mo_LF_15.raw	P16546|SPTN1_MOUSE
DLNSQADSLMTSSAFDTSQVK	2244.02	21	749.014	3	124.85	Chance_ALZ3Mo_LF_9.raw	P16546|SPTN1_MOUSE
DLNSQADSLMTSSAFDTSQVK	2244.02	21	749.015	3	124.56	Chance_ALZ3Mo_LF_3_190523115638.raw	P16546|SPTN1_MOUSE
DLNSQADSLMTSSAFDTSQVK	2244.02	21	749.018	3	124.2	Chance_ALZ3Mo_LF_5.raw	P16546|SPTN1_MOUSE
DLNSQADSLMTSSAFDTSQVK	2244.02	21	749.014	3	122.85	Chance_ALZ3Mo_LF_1.raw	P16546|SPTN1_MOUSE
DLNSQADSLMTSSAFDTSQVK	2244.02	21	749.02	3	123.14	Chance_ALZ3Mo_LF_3.raw	P16546|SPTN1_MOUSE
NEAIQAAHDSVAQEGQC(+57.02)R	1982.89	18	992.451	2	63.42	Chance_ALZ3Mo_LF_13.raw	Q9R0P9|UCHL1_MOUSE	Carbamidomethylation
NEAIQAAHDSVAQEGQC(+57.02)R	1982.89	18	992.45	2	64.75	Chance_ALZ3Mo_LF_10.raw	Q9R0P9|UCHL1_MOUSE	Carbamidomethylation
NEAIQAAHDSVAQEGQC(+57.02)R	1982.89	18	992.45	2	66.4	Chance_ALZ3Mo_LF_6.raw	Q9R0P9|UCHL1_MOUSE	Carbamidomethylation
NEAIQAAHDSVAQEGQC(+57.02)R	1982.89	18	992.451	2	66.81	Chance_ALZ3Mo_LF_15.raw	Q9R0P9|UCHL1_MOUSE	Carbamidomethylation
NEAIQAAHDSVAQEGQC(+57.02)R	1982.89	18	992.452	2	66.3	Chance_ALZ3Mo_LF_11.raw	Q9R0P9|UCHL1_MOUSE	Carbamidomethylation
NEAIQAAHDSVAQEGQC(+57.02)R	1982.89	18	992.45	2	66.4	Chance_ALZ3Mo_LF_12.raw	Q9R0P9|UCHL1_MOUSE	Carbamidomethylation
NEAIQAAHDSVAQEGQC(+57.02)R	1982.89	18	992.452	2	64.45	Chance_ALZ3Mo_LF_3.raw	Q9R0P9|UCHL1_MOUSE	Carbamidomethylation
NEAIQAAHDSVAQEGQC(+57.02)R	1982.89	18	992.452	2	66.91	Chance_ALZ3Mo_LF_9.raw	Q9R0P9|UCHL1_MOUSE	Carbamidomethylation
NEAIQAAHDSVAQEGQC(+57.02)R	1982.89	18	992.452	2	66.31	Chance_ALZ3Mo_LF_4.raw	Q9R0P9|UCHL1_MOUSE	Carbamidomethylation
NEAIQAAHDSVAQEGQC(+57.02)R	1982.89	18	992.45	2	66.31	Chance_ALZ3Mo_LF_2.raw	Q9R0P9|UCHL1_MOUSE	Carbamidomethylation
NEAIQAAHDSVAQEGQC(+57.02)R	1982.89	18	992.451	2	66.75	Chance_ALZ3Mo_LF_14.raw	Q9R0P9|UCHL1_MOUSE	Carbamidomethylation
NEAIQAAHDSVAQEGQC(+57.02)R	1982.89	18	992.452	2	67.16	Chance_ALZ3Mo_LF_16.raw	Q9R0P9|UCHL1_MOUSE	Carbamidomethylation
NEAIQAAHDSVAQEGQC(+57.02)R	1982.89	18	992.452	2	66.48	Chance_ALZ3Mo_LF_5.raw	Q9R0P9|UCHL1_MOUSE	Carbamidomethylation
NEAIQAAHDSVAQEGQC(+57.02)R	1982.89	18	992.452	2	66.54	Chance_ALZ3Mo_LF_8.raw	Q9R0P9|UCHL1_MOUSE	Carbamidomethylation
NEAIQAAHDSVAQEGQC(+57.02)R	1982.89	18	992.451	2	64.25	Chance_ALZ3Mo_LF_1.raw	Q9R0P9|UCHL1_MOUSE	Carbamidomethylation
NEAIQAAHDSVAQEGQC(+57.02)R	1982.89	18	992.451	2	66.59	Chance_ALZ3Mo_LF_3_190523115638.raw	Q9R0P9|UCHL1_MOUSE	Carbamidomethylation
NEAIQAAHDSVAQEGQC(+57.02)R	1982.89	18	661.969	3	66.26	Chance_ALZ3Mo_LF_11.raw	Q9R0P9|UCHL1_MOUSE	Carbamidomethylation
NEAIQAAHDSVAQEGQC(+57.02)R	1982.89	18	661.969	3	66.27	Chance_ALZ3Mo_LF_2.raw	Q9R0P9|UCHL1_MOUSE	Carbamidomethylation
NEAIQAAHDSVAQEGQC(+57.02)R	1982.89	18	661.97	3	66.73	Chance_ALZ3Mo_LF_14.raw	Q9R0P9|UCHL1_MOUSE	Carbamidomethylation
NEAIQAAHDSVAQEGQC(+57.02)R	1982.89	18	661.97	3	65.99	Chance_ALZ3Mo_LF_12.raw	Q9R0P9|UCHL1_MOUSE	Carbamidomethylation
NEAIQAAHDSVAQEGQC(+57.02)R	1982.89	18	661.97	3	66.94	Chance_ALZ3Mo_LF_9.raw	Q9R0P9|UCHL1_MOUSE	Carbamidomethylation
NEAIQAAHDSVAQEGQC(+57.02)R	1982.89	18	661.969	3	66.28	Chance_ALZ3Mo_LF_4.raw	Q9R0P9|UCHL1_MOUSE	Carbamidomethylation
NEAIQAAHDSVAQEGQC(+57.02)R	1982.89	18	661.97	3	64.58	Chance_ALZ3Mo_LF_10.raw	Q9R0P9|UCHL1_MOUSE	Carbamidomethylation
NEAIQAAHDSVAQEGQC(+57.02)R	1982.89	18	661.97	3	64.43	Chance_ALZ3Mo_LF_3.raw	Q9R0P9|UCHL1_MOUSE	Carbamidomethylation
NEAIQAAHDSVAQEGQC(+57.02)R	1982.89	18	661.969	3	67.12	Chance_ALZ3Mo_LF_16.raw	Q9R0P9|UCHL1_MOUSE	Carbamidomethylation
NEAIQAAHDSVAQEGQC(+57.02)R	1982.89	18	661.97	3	66	Chance_ALZ3Mo_LF_5.raw	Q9R0P9|UCHL1_MOUSE	Carbamidomethylation
NEAIQAAHDSVAQEGQC(+57.02)R	1982.89	18	661.969	3	66.56	Chance_ALZ3Mo_LF_3_190523115638.raw	Q9R0P9|UCHL1_MOUSE	Carbamidomethylation
NEAIQAAHDSVAQEGQC(+57.02)R	1982.89	18	661.969	3	66.42	Chance_ALZ3Mo_LF_15.raw	Q9R0P9|UCHL1_MOUSE	Carbamidomethylation
NEAIQAAHDSVAQEGQC(+57.02)R	1982.89	18	661.97	3	63.33	Chance_ALZ3Mo_LF_13.raw	Q9R0P9|UCHL1_MOUSE	Carbamidomethylation
NEAIQAAHDSVAQEGQC(+57.02)R	1982.89	18	661.97	3	66.45	Chance_ALZ3Mo_LF_8.raw	Q9R0P9|UCHL1_MOUSE	Carbamidomethylation
NEAIQAAHDSVAQEGQC(+57.02)R	1982.89	18	661.97	3	66.31	Chance_ALZ3Mo_LF_6.raw	Q9R0P9|UCHL1_MOUSE	Carbamidomethylation
NEAIQAAHDSVAQEGQC(+57.02)R	1982.89	18	661.969	3	64.14	Chance_ALZ3Mo_LF_1.raw	Q9R0P9|UCHL1_MOUSE	Carbamidomethylation
NEAIQAAHDSVAQEGQC(+57.02)R	1982.89	18	496.727	4	66.94	Chance_ALZ3Mo_LF_14.raw	Q9R0P9|UCHL1_MOUSE	Carbamidomethylation
IVSSNDVGHDEYSTQSLVK	2077	19	1039.51	2	84.57	Chance_ALZ3Mo_LF_11.raw	Q62261|SPTB2_MOUSE
IVSSNDVGHDEYSTQSLVK	2077	19	1039.5	2	84.78	Chance_ALZ3Mo_LF_6.raw	Q62261|SPTB2_MOUSE
IVSSNDVGHDEYSTQSLVK	2077	19	1039.51	2	83.2	Chance_ALZ3Mo_LF_3.raw	Q62261|SPTB2_MOUSE
IVSSNDVGHDEYSTQSLVK	2077	19	1039.51	2	83.27	Chance_ALZ3Mo_LF_10.raw	Q62261|SPTB2_MOUSE
IVSSNDVGHDEYSTQSLVK	2077	19	1039.51	2	85.1	Chance_ALZ3Mo_LF_16.raw	Q62261|SPTB2_MOUSE
IVSSNDVGHDEYSTQSLVK	2077	19	1039.51	2	84.66	Chance_ALZ3Mo_LF_4.raw	Q62261|SPTB2_MOUSE
IVSSNDVGHDEYSTQSLVK	2077	19	1039.51	2	85.14	Chance_ALZ3Mo_LF_9.raw	Q62261|SPTB2_MOUSE
IVSSNDVGHDEYSTQSLVK	2077	19	1039.51	2	84.44	Chance_ALZ3Mo_LF_12.raw	Q62261|SPTB2_MOUSE
IVSSNDVGHDEYSTQSLVK	2077	19	1039.51	2	82.15	Chance_ALZ3Mo_LF_13.raw	Q62261|SPTB2_MOUSE
IVSSNDVGHDEYSTQSLVK	2077	19	1039.51	2	84.79	Chance_ALZ3Mo_LF_3_190523115638.raw	Q62261|SPTB2_MOUSE
IVSSNDVGHDEYSTQSLVK	2077	19	1039.51	2	84.45	Chance_ALZ3Mo_LF_5.raw	Q62261|SPTB2_MOUSE
IVSSNDVGHDEYSTQSLVK	2077	19	1039.51	2	85.1	Chance_ALZ3Mo_LF_14.raw	Q62261|SPTB2_MOUSE
IVSSNDVGHDEYSTQSLVK	2077	19	1039.51	2	84.82	Chance_ALZ3Mo_LF_8.raw	Q62261|SPTB2_MOUSE
IVSSNDVGHDEYSTQSLVK	2077	19	1039.51	2	84.71	Chance_ALZ3Mo_LF_2.raw	Q62261|SPTB2_MOUSE
IVSSNDVGHDEYSTQSLVK	2077	19	1039.51	2	82.77	Chance_ALZ3Mo_LF_1.raw	Q62261|SPTB2_MOUSE
IVSSNDVGHDEYSTQSLVK	2077	19	693.34	3	83	Chance_ALZ3Mo_LF_3.raw	Q62261|SPTB2_MOUSE
IVSSNDVGHDEYSTQSLVK	2077	19	693.34	3	83.25	Chance_ALZ3Mo_LF_10.raw	Q62261|SPTB2_MOUSE
IVSSNDVGHDEYSTQSLVK	2077	19	1039.51	2	85.04	Chance_ALZ3Mo_LF_15.raw	Q62261|SPTB2_MOUSE
IVSSNDVGHDEYSTQSLVK	2077	19	693.339	3	84.61	Chance_ALZ3Mo_LF_4.raw	Q62261|SPTB2_MOUSE
IVSSNDVGHDEYSTQSLVK	2077	19	693.34	3	85.04	Chance_ALZ3Mo_LF_14.raw	Q62261|SPTB2_MOUSE
IVSSNDVGHDEYSTQSLVK	2077	19	693.341	3	84.67	Chance_ALZ3Mo_LF_6.raw	Q62261|SPTB2_MOUSE
IVSSNDVGHDEYSTQSLVK	2077	19	693.34	3	85.07	Chance_ALZ3Mo_LF_9.raw	Q62261|SPTB2_MOUSE
IVSSNDVGHDEYSTQSLVK	2077	19	693.339	3	84.61	Chance_ALZ3Mo_LF_2.raw	Q62261|SPTB2_MOUSE
IVSSNDVGHDEYSTQSLVK	2077	19	693.34	3	82.04	Chance_ALZ3Mo_LF_13.raw	Q62261|SPTB2_MOUSE
IVSSNDVGHDEYSTQSLVK	2077	19	693.34	3	84.75	Chance_ALZ3Mo_LF_8.raw	Q62261|SPTB2_MOUSE
IVSSNDVGHDEYSTQSLVK	2077	19	693.34	3	82.65	Chance_ALZ3Mo_LF_1.raw	Q62261|SPTB2_MOUSE
IVSSNDVGHDEYSTQSLVK	2077	19	693.34	3	84.34	Chance_ALZ3Mo_LF_12.raw	Q62261|SPTB2_MOUSE
IVSSNDVGHDEYSTQSLVK	2077	19	693.34	3	84.51	Chance_ALZ3Mo_LF_11.raw	Q62261|SPTB2_MOUSE
IVSSNDVGHDEYSTQSLVK	2077	19	693.339	3	84.35	Chance_ALZ3Mo_LF_5.raw	Q62261|SPTB2_MOUSE
IVSSNDVGHDEYSTQSLVK	2077	19	693.339	3	84.7	Chance_ALZ3Mo_LF_3_190523115638.raw	Q62261|SPTB2_MOUSE
IVSSNDVGHDEYSTQSLVK	2077	19	693.339	3	84.61	Chance_ALZ3Mo_LF_15.raw	Q62261|SPTB2_MOUSE
IVSSNDVGHDEYSTQSLVK	2077	19	693.34	3	85	Chance_ALZ3Mo_LF_16.raw	Q62261|SPTB2_MOUSE
NLHQSNFSLSGAQIDDNNPR	2226.04	20	1114.03	2	93.54	Chance_ALZ3Mo_LF_11.raw	P97427|DPYL1_MOUSE
NLHQSNFSLSGAQIDDNNPR	2226.04	20	1114.03	2	92.28	Chance_ALZ3Mo_LF_10.raw	P97427|DPYL1_MOUSE
NLHQSNFSLSGAQIDDNNPR	2226.04	20	1114.03	2	94.15	Chance_ALZ3Mo_LF_9.raw	P97427|DPYL1_MOUSE
NLHQSNFSLSGAQIDDNNPR	2226.04	20	1114.03	2	94.09	Chance_ALZ3Mo_LF_16.raw	P97427|DPYL1_MOUSE
NLHQSNFSLSGAQIDDNNPR	2226.04	20	1114.03	2	93.67	Chance_ALZ3Mo_LF_4.raw	P97427|DPYL1_MOUSE
NLHQSNFSLSGAQIDDNNPR	2226.04	20	1114.03	2	93.84	Chance_ALZ3Mo_LF_2.raw	P97427|DPYL1_MOUSE
NLHQSNFSLSGAQIDDNNPR	2226.04	20	743.021	3	91.98	Chance_ALZ3Mo_LF_3.raw	P97427|DPYL1_MOUSE
NLHQSNFSLSGAQIDDNNPR	2226.04	20	743.021	3	93.54	Chance_ALZ3Mo_LF_4.raw	P97427|DPYL1_MOUSE
NLHQSNFSLSGAQIDDNNPR	2226.04	20	743.02	3	93.61	Chance_ALZ3Mo_LF_2.raw	P97427|DPYL1_MOUSE
NLHQSNFSLSGAQIDDNNPR	2226.04	20	743.021	3	92.15	Chance_ALZ3Mo_LF_10.raw	P97427|DPYL1_MOUSE
NLHQSNFSLSGAQIDDNNPR	2226.04	20	743.021	3	91.04	Chance_ALZ3Mo_LF_13.raw	P97427|DPYL1_MOUSE
NLHQSNFSLSGAQIDDNNPR	2226.04	20	1114.03	2	91.77	Chance_ALZ3Mo_LF_1.raw	P97427|DPYL1_MOUSE
NLHQSNFSLSGAQIDDNNPR	2226.04	20	743.023	3	93.39	Chance_ALZ3Mo_LF_11.raw	P97427|DPYL1_MOUSE
NLHQSNFSLSGAQIDDNNPR	2226.04	20	743.021	3	93.65	Chance_ALZ3Mo_LF_8.raw	P97427|DPYL1_MOUSE
NLHQSNFSLSGAQIDDNNPR	2226.04	20	743.02	3	93.35	Chance_ALZ3Mo_LF_12.raw	P97427|DPYL1_MOUSE
NLHQSNFSLSGAQIDDNNPR	2226.04	20	743.021	3	94.39	Chance_ALZ3Mo_LF_14.raw	P97427|DPYL1_MOUSE
NLHQSNFSLSGAQIDDNNPR	2226.04	20	743.021	3	93.96	Chance_ALZ3Mo_LF_6.raw	P97427|DPYL1_MOUSE
NLHQSNFSLSGAQIDDNNPR	2226.04	20	743.021	3	94.03	Chance_ALZ3Mo_LF_9.raw	P97427|DPYL1_MOUSE
NLHQSNFSLSGAQIDDNNPR	2226.04	20	743.021	3	93.24	Chance_ALZ3Mo_LF_5.raw	P97427|DPYL1_MOUSE
NLHQSNFSLSGAQIDDNNPR	2226.04	20	743.021	3	93.85	Chance_ALZ3Mo_LF_15.raw	P97427|DPYL1_MOUSE
NLHQSNFSLSGAQIDDNNPR	2226.04	20	743.021	3	91.65	Chance_ALZ3Mo_LF_1.raw	P97427|DPYL1_MOUSE
NLHQSNFSLSGAQIDDNNPR	2226.04	20	743.021	3	93.79	Chance_ALZ3Mo_LF_3_190523115638.raw	P97427|DPYL1_MOUSE
NLHQSNFSLSGAQIDDNNPR	2226.04	20	743.021	3	94.23	Chance_ALZ3Mo_LF_16.raw	P97427|DPYL1_MOUSE
GVVPLAGTDGETTTQGLDGLLER	2298.17	23	1150.09	2	138.52	Chance_ALZ3Mo_LF_13.raw	P05063|ALDOC_MOUSE
GVVPLAGTDGETTTQGLDGLLER	2298.17	23	1150.09	2	140.02	Chance_ALZ3Mo_LF_11.raw	P05063|ALDOC_MOUSE
GVVPLAGTDGETTTQGLDGLLER	2298.17	23	1150.09	2	140.01	Chance_ALZ3Mo_LF_6.raw	P05063|ALDOC_MOUSE
GVVPLAGTDGETTTQGLDGLLER	2298.17	23	1150.09	2	139.79	Chance_ALZ3Mo_LF_2.raw	P05063|ALDOC_MOUSE
GVVPLAGTDGETTTQGLDGLLER	2298.17	23	1150.09	2	140.01	Chance_ALZ3Mo_LF_4.raw	P05063|ALDOC_MOUSE
GVVPLAGTDGETTTQGLDGLLER	2298.17	23	1150.09	2	139.69	Chance_ALZ3Mo_LF_12.raw	P05063|ALDOC_MOUSE
GVVPLAGTDGETTTQGLDGLLER	2298.17	23	1150.09	2	138.81	Chance_ALZ3Mo_LF_3.raw	P05063|ALDOC_MOUSE
GVVPLAGTDGETTTQGLDGLLER	2298.17	23	1150.09	2	140.93	Chance_ALZ3Mo_LF_9.raw	P05063|ALDOC_MOUSE
GVVPLAGTDGETTTQGLDGLLER	2298.17	23	1150.09	2	139.94	Chance_ALZ3Mo_LF_15.raw	P05063|ALDOC_MOUSE
GVVPLAGTDGETTTQGLDGLLER	2298.17	23	1150.09	2	140.26	Chance_ALZ3Mo_LF_16.raw	P05063|ALDOC_MOUSE
GVVPLAGTDGETTTQGLDGLLER	2298.17	23	1150.1	2	138.88	Chance_ALZ3Mo_LF_10.raw	P05063|ALDOC_MOUSE
GVVPLAGTDGETTTQGLDGLLER	2298.17	23	1150.09	2	139.74	Chance_ALZ3Mo_LF_5.raw	P05063|ALDOC_MOUSE
GVVPLAGTDGETTTQGLDGLLER	2298.17	23	1150.09	2	140.83	Chance_ALZ3Mo_LF_8.raw	P05063|ALDOC_MOUSE
GVVPLAGTDGETTTQGLDGLLER	2298.17	23	1150.1	2	140.38	Chance_ALZ3Mo_LF_14.raw	P05063|ALDOC_MOUSE
GVVPLAGTDGETTTQGLDGLLER	2298.17	23	1150.09	2	140.78	Chance_ALZ3Mo_LF_3_190523115638.raw	P05063|ALDOC_MOUSE
GVVPLAGTDGETTTQGLDGLLER	2298.17	23	767.063	3	138.91	Chance_ALZ3Mo_LF_10.raw	P05063|ALDOC_MOUSE
GVVPLAGTDGETTTQGLDGLLER	2298.17	23	1150.09	2	127.08	Chance_ALZ3Mo_LF_8.raw	P05063|ALDOC_MOUSE
GVVPLAGTDGETTTQGLDGLLER	2298.17	23	767.064	3	139.78	Chance_ALZ3Mo_LF_2.raw	P05063|ALDOC_MOUSE
GVVPLAGTDGETTTQGLDGLLER	2298.17	23	767.064	3	140.09	Chance_ALZ3Mo_LF_6.raw	P05063|ALDOC_MOUSE
GVVPLAGTDGETTTQGLDGLLER	2298.17	23	767.064	3	139.68	Chance_ALZ3Mo_LF_12.raw	P05063|ALDOC_MOUSE
GVVPLAGTDGETTTQGLDGLLER	2298.17	23	767.064	3	137.99	Chance_ALZ3Mo_LF_13.raw	P05063|ALDOC_MOUSE
GVVPLAGTDGETTTQGLDGLLER	2298.17	23	767.064	3	140.35	Chance_ALZ3Mo_LF_9.raw	P05063|ALDOC_MOUSE
GVVPLAGTDGETTTQGLDGLLER	2298.17	23	767.065	3	140.4	Chance_ALZ3Mo_LF_14.raw	P05063|ALDOC_MOUSE
GVVPLAGTDGETTTQGLDGLLER	2298.17	23	767.064	3	140.02	Chance_ALZ3Mo_LF_11.raw	P05063|ALDOC_MOUSE
GVVPLAGTDGETTTQGLDGLLER	2298.17	23	1150.09	2	127.02	Chance_ALZ3Mo_LF_6.raw	P05063|ALDOC_MOUSE
GVVPLAGTDGETTTQGLDGLLER	2298.17	23	767.065	3	138.82	Chance_ALZ3Mo_LF_3.raw	P05063|ALDOC_MOUSE
GVVPLAGTDGETTTQGLDGLLER	2298.17	23	767.064	3	140.11	Chance_ALZ3Mo_LF_8.raw	P05063|ALDOC_MOUSE
GVVPLAGTDGETTTQGLDGLLER	2298.17	23	767.065	3	140.26	Chance_ALZ3Mo_LF_16.raw	P05063|ALDOC_MOUSE
GVVPLAGTDGETTTQGLDGLLER	2298.17	23	1150.09	2	138.32	Chance_ALZ3Mo_LF_1.raw	P05063|ALDOC_MOUSE
GVVPLAGTDGETTTQGLDGLLER	2298.17	23	767.064	3	139.99	Chance_ALZ3Mo_LF_4.raw	P05063|ALDOC_MOUSE
GVVPLAGTDGETTTQGLDGLLER	2298.17	23	767.064	3	140.78	Chance_ALZ3Mo_LF_3_190523115638.raw	P05063|ALDOC_MOUSE
GVVPLAGTDGETTTQGLDGLLER	2298.17	23	767.064	3	139.93	Chance_ALZ3Mo_LF_15.raw	P05063|ALDOC_MOUSE
GVVPLAGTDGETTTQGLDGLLER	2298.17	23	767.064	3	139.74	Chance_ALZ3Mo_LF_5.raw	P05063|ALDOC_MOUSE
GVVPLAGTDGETTTQGLDGLLER	2298.17	23	767.065	3	127.01	Chance_ALZ3Mo_LF_6.raw	P05063|ALDOC_MOUSE
GVVPLAGTDGETTTQGLDGLLER	2298.17	23	767.064	3	138.33	Chance_ALZ3Mo_LF_1.raw	P05063|ALDOC_MOUSE
GVVPLAGTDGETTTQGLDGLLER	2298.17	23	767.066	3	127.06	Chance_ALZ3Mo_LF_8.raw	P05063|ALDOC_MOUSE
GVVPLAGTDGETTTQGLDGLLER	2298.17	23	767.065	3	108.78	Chance_ALZ3Mo_LF_11.raw	P05063|ALDOC_MOUSE
GVVPLAGTDGETTTQGLDGLLER	2298.17	23	767.068	3	125.78	Chance_ALZ3Mo_LF_3.raw	P05063|ALDOC_MOUSE
WGEAGAEYVVESTGVFTTMEK	2290.05	21	1146.03	2	150.21	Chance_ALZ3Mo_LF_10.raw	P16858|G3P_MOUSE
WGEAGAEYVVESTGVFTTMEK	2290.05	21	1146.03	2	150.04	Chance_ALZ3Mo_LF_13.raw	P16858|G3P_MOUSE
WGEAGAEYVVESTGVFTTMEK	2290.05	21	1146.03	2	152.36	Chance_ALZ3Mo_LF_3.raw	P16858|G3P_MOUSE
WGEAGAEYVVESTGVFTTMEK	2290.05	21	1146.03	2	154.06	Chance_ALZ3Mo_LF_6.raw	P16858|G3P_MOUSE
WGEAGAEYVVESTGVFTTMEK	2290.05	21	1146.03	2	153.02	Chance_ALZ3Mo_LF_11.raw	P16858|G3P_MOUSE
WGEAGAEYVVESTGVFTTMEK	2290.05	21	1146.03	2	153.04	Chance_ALZ3Mo_LF_4.raw	P16858|G3P_MOUSE
WGEAGAEYVVESTGVFTTMEK	2290.05	21	1146.03	2	152.5	Chance_ALZ3Mo_LF_9.raw	P16858|G3P_MOUSE
WGEAGAEYVVESTGVFTTMEK	2290.05	21	1146.03	2	151.19	Chance_ALZ3Mo_LF_2.raw	P16858|G3P_MOUSE
WGEAGAEYVVESTGVFTTMEK	2290.05	21	1146.03	2	153.06	Chance_ALZ3Mo_LF_16.raw	P16858|G3P_MOUSE
WGEAGAEYVVESTGVFTTMEK	2290.05	21	1146.03	2	150.05	Chance_ALZ3Mo_LF_15.raw	P16858|G3P_MOUSE
WGEAGAEYVVESTGVFTTMEK	2290.05	21	1146.03	2	152.21	Chance_ALZ3Mo_LF_5.raw	P16858|G3P_MOUSE
WGEAGAEYVVESTGVFTTMEK	2290.05	21	1146.03	2	153.05	Chance_ALZ3Mo_LF_14.raw	P16858|G3P_MOUSE
WGEAGAEYVVESTGVFTTMEK	2290.05	21	1146.03	2	151.05	Chance_ALZ3Mo_LF_8.raw	P16858|G3P_MOUSE
WGEAGAEYVVESTGVFTTMEK	2290.05	21	764.356	3	154.53	Chance_ALZ3Mo_LF_11.raw	P16858|G3P_MOUSE
WGEAGAEYVVESTGVFTTMEK	2290.05	21	1146.03	2	151.26	Chance_ALZ3Mo_LF_12.raw	P16858|G3P_MOUSE
WGEAGAEYVVESTGVFTTMEK	2290.05	21	1146.03	2	150.84	Chance_ALZ3Mo_LF_3_190523115638.raw	P16858|G3P_MOUSE
WGEAGAEYVVESTGVFTTMEK	2290.05	21	764.356	3	152.05	Chance_ALZ3Mo_LF_10.raw	P16858|G3P_MOUSE
WGEAGAEYVVESTGVFTTMEK	2290.05	21	764.356	3	150.03	Chance_ALZ3Mo_LF_15.raw	P16858|G3P_MOUSE
WGEAGAEYVVESTGVFTTMEK	2290.05	21	764.357	3	151.59	Chance_ALZ3Mo_LF_12.raw	P16858|G3P_MOUSE
WGEAGAEYVVESTGVFTTMEK	2290.05	21	1146.03	2	149.02	Chance_ALZ3Mo_LF_1.raw	P16858|G3P_MOUSE
WGEAGAEYVVESTGVFTTMEK	2290.05	21	1146.03	2	156.75	Chance_ALZ3Mo_LF_10.raw	P16858|G3P_MOUSE
WGEAGAEYVVESTGVFTTMEK	2290.05	21	764.356	3	153.96	Chance_ALZ3Mo_LF_14.raw	P16858|G3P_MOUSE
WGEAGAEYVVESTGVFTTMEK	2290.05	21	764.357	3	153.04	Chance_ALZ3Mo_LF_9.raw	P16858|G3P_MOUSE
WGEAGAEYVVESTGVFTTMEK	2290.05	21	1146.03	2	153.07	Chance_ALZ3Mo_LF_15.raw	P16858|G3P_MOUSE
WGEAGAEYVVESTGVFTTMEK	2290.05	21	1146.04	2	157.1	Chance_ALZ3Mo_LF_8.raw	P16858|G3P_MOUSE
WGEAGAEYVVESTGVFTTMEK	2290.05	21	1146.03	2	158.37	Chance_ALZ3Mo_LF_1.raw	P16858|G3P_MOUSE
WGEAGAEYVVESTGVFTTMEK	2290.05	21	764.357	3	153.26	Chance_ALZ3Mo_LF_4.raw	P16858|G3P_MOUSE
WGEAGAEYVVESTGVFTTMEK	2290.05	21	764.357	3	155.12	Chance_ALZ3Mo_LF_6.raw	P16858|G3P_MOUSE
WGEAGAEYVVESTGVFTTMEK	2290.05	21	764.358	3	153.85	Chance_ALZ3Mo_LF_16.raw	P16858|G3P_MOUSE
WGEAGAEYVVESTGVFTTMEK	2290.05	21	1146.03	2	158.36	Chance_ALZ3Mo_LF_16.raw	P16858|G3P_MOUSE
WGEAGAEYVVESTGVFTTMEK	2290.05	21	1146.02	2	155.75	Chance_ALZ3Mo_LF_16.raw	P16858|G3P_MOUSE
WGEAGAEYVVESTGVFTTMEK	2290.05	21	764.356	3	154.51	Chance_ALZ3Mo_LF_5.raw	P16858|G3P_MOUSE
WGEAGAEYVVESTGVFTTMEK	2290.05	21	764.357	3	154.57	Chance_ALZ3Mo_LF_3.raw	P16858|G3P_MOUSE
WGEAGAEYVVESTGVFTTMEK	2290.05	21	764.356	3	160.54	Chance_ALZ3Mo_LF_12.raw	P16858|G3P_MOUSE
WGEAGAEYVVESTGVFTTMEK	2290.05	21	764.357	3	151.31	Chance_ALZ3Mo_LF_1.raw	P16858|G3P_MOUSE
WGEAGAEYVVESTGVFTTMEK	2290.05	21	764.356	3	153.73	Chance_ALZ3Mo_LF_8.raw	P16858|G3P_MOUSE
WGEAGAEYVVESTGVFTTMEK	2290.05	21	764.355	3	151.83	Chance_ALZ3Mo_LF_2.raw	P16858|G3P_MOUSE
WGEAGAEYVVESTGVFTTMEK	2290.05	21	764.357	3	154.48	Chance_ALZ3Mo_LF_3_190523115638.raw	P16858|G3P_MOUSE
WGEAGAEYVVESTGVFTTMEK	2290.05	21	1146.03	2	159.9	Chance_ALZ3Mo_LF_9.raw	P16858|G3P_MOUSE
WGEAGAEYVVESTGVFTTMEK	2290.05	21	1146.03	2	162.05	Chance_ALZ3Mo_LF_10.raw	P16858|G3P_MOUSE
WGEAGAEYVVESTGVFTTMEK	2290.05	21	764.356	3	162.8	Chance_ALZ3Mo_LF_8.raw	P16858|G3P_MOUSE
WGEAGAEYVVESTGVFTTMEK	2290.05	21	1146.02	2	154.54	Chance_ALZ3Mo_LF_14.raw	P16858|G3P_MOUSE
WGEAGAEYVVESTGVFTTMEK	2290.05	21	1146.04	2	152.86	Chance_ALZ3Mo_LF_6.raw	P16858|G3P_MOUSE
WGEAGAEYVVESTGVFTTMEK	2290.05	21	1146.03	2	187.27	Chance_ALZ3Mo_LF_10.raw	P16858|G3P_MOUSE
WGEAGAEYVVESTGVFTTMEK	2290.05	21	1146.02	2	155.44	Chance_ALZ3Mo_LF_11.raw	P16858|G3P_MOUSE
WGEAGAEYVVESTGVFTTMEK	2290.05	21	1146.02	2	154.13	Chance_ALZ3Mo_LF_1.raw	P16858|G3P_MOUSE
WGEAGAEYVVESTGVFTTMEK	2290.05	21	764.356	3	159.4	Chance_ALZ3Mo_LF_9.raw	P16858|G3P_MOUSE
WGEAGAEYVVESTGVFTTMEK	2290.05	21	764.355	3	163.67	Chance_ALZ3Mo_LF_2.raw	P16858|G3P_MOUSE
WGEAGAEYVVESTGVFTTMEK	2290.05	21	1146.03	2	196.94	Chance_ALZ3Mo_LF_10.raw	P16858|G3P_MOUSE
WGEAGAEYVVESTGVFTTMEK	2290.05	21	764.356	3	166.93	Chance_ALZ3Mo_LF_8.raw	P16858|G3P_MOUSE
WGEAGAEYVVESTGVFTTMEK	2290.05	21	764.355	3	176.42	Chance_ALZ3Mo_LF_4.raw	P16858|G3P_MOUSE
WGEAGAEYVVESTGVFTTMEK	2290.05	21	1146.02	2	159.92	Chance_ALZ3Mo_LF_1.raw	P16858|G3P_MOUSE
WGEAGAEYVVESTGVFTTMEK	2290.05	21	1146.02	2	182.74	Chance_ALZ3Mo_LF_1.raw	P16858|G3P_MOUSE
WGEAGAEYVVESTGVFTTMEK	2290.05	21	764.354	3	153.67	Chance_ALZ3Mo_LF_1.raw	P16858|G3P_MOUSE
WGEAGAEYVVESTGVFTTMEK	2290.05	21	764.359	3	155.6	Chance_ALZ3Mo_LF_8.raw	P16858|G3P_MOUSE
WGEAGAEYVVESTGVFTTMEK	2290.05	21	764.358	3	174.1	Chance_ALZ3Mo_LF_6.raw	P16858|G3P_MOUSE
WGEAGAEYVVESTGVFTTMEK	2290.05	21	764.357	3	166.59	Chance_ALZ3Mo_LF_5.raw	P16858|G3P_MOUSE
WGEAGAEYVVESTGVFTTMEK	2290.05	21	764.355	3	160.08	Chance_ALZ3Mo_LF_15.raw	P16858|G3P_MOUSE
WGEAGAEYVVESTGVFTTMEK	2290.05	21	764.358	3	190.67	Chance_ALZ3Mo_LF_8.raw	P16858|G3P_MOUSE
WGEAGAEYVVESTGVFTTMEK	2290.05	21	764.356	3	165.97	Chance_ALZ3Mo_LF_11.raw	P16858|G3P_MOUSE
WGEAGAEYVVESTGVFTTMEK	2290.05	21	764.357	3	197.98	Chance_ALZ3Mo_LF_14.raw	P16858|G3P_MOUSE
WGEAGAEYVVESTGVFTTMEK	2290.05	21	764.358	3	172.96	Chance_ALZ3Mo_LF_10.raw	P16858|G3P_MOUSE
WGEAGAEYVVESTGVFTTMEK	2290.05	21	764.357	3	171.95	Chance_ALZ3Mo_LF_13.raw	P16858|G3P_MOUSE
WGEAGAEYVVESTGVFTTMEK	2290.05	21	764.358	3	152.86	Chance_ALZ3Mo_LF_13.raw	P16858|G3P_MOUSE
WGEAGAEYVVESTGVFTTMEK	2290.05	21	764.359	3	199.18	Chance_ALZ3Mo_LF_4.raw	P16858|G3P_MOUSE
WGEAGAEYVVESTGVFTTMEK	2290.05	21	1146.04	2	166.2	Chance_ALZ3Mo_LF_16.raw	P16858|G3P_MOUSE
WGEAGAEYVVESTGVFTTMEK	2290.05	21	764.357	3	173.31	Chance_ALZ3Mo_LF_9.raw	P16858|G3P_MOUSE
WGEAGAEYVVESTGVFTTMEK	2290.05	21	764.357	3	181.08	Chance_ALZ3Mo_LF_14.raw	P16858|G3P_MOUSE
WGEAGAEYVVESTGVFTTMEK	2290.05	21	1146.03	2	173.23	Chance_ALZ3Mo_LF_8.raw	P16858|G3P_MOUSE
WGEAGAEYVVESTGVFTTMEK	2290.05	21	764.354	3	166.7	Chance_ALZ3Mo_LF_4.raw	P16858|G3P_MOUSE
WGEAGAEYVVESTGVFTTMEK	2290.05	21	1146.03	2	165.3	Chance_ALZ3Mo_LF_13.raw	P16858|G3P_MOUSE
WGEAGAEYVVESTGVFTTMEK	2290.05	21	1146.03	2	190.35	Chance_ALZ3Mo_LF_8.raw	P16858|G3P_MOUSE
WGEAGAEYVVESTGVFTTMEK	2290.05	21	764.358	3	167.36	Chance_ALZ3Mo_LF_16.raw	P16858|G3P_MOUSE
WGEAGAEYVVESTGVFTTMEK	2290.05	21	764.358	3	174.59	Chance_ALZ3Mo_LF_12.raw	P16858|G3P_MOUSE
WGEAGAEYVVESTGVFTTMEK	2290.05	21	1146.03	2	175.98	Chance_ALZ3Mo_LF_10.raw	P16858|G3P_MOUSE
WGEAGAEYVVESTGVFTTMEK	2290.05	21	764.357	3	162.63	Chance_ALZ3Mo_LF_4.raw	P16858|G3P_MOUSE
WGEAGAEYVVESTGVFTTMEK	2290.05	21	764.359	3	155.81	Chance_ALZ3Mo_LF_15.raw	P16858|G3P_MOUSE
WGEAGAEYVVESTGVFTTMEK	2290.05	21	764.352	3	158.65	Chance_ALZ3Mo_LF_6.raw	P16858|G3P_MOUSE
WGEAGAEYVVESTGVFTTMEK	2290.05	21	764.361	3	168.74	Chance_ALZ3Mo_LF_11.raw	P16858|G3P_MOUSE
WGEAGAEYVVESTGVFTTMEK	2290.05	21	764.356	3	161.53	Chance_ALZ3Mo_LF_16.raw	P16858|G3P_MOUSE
WGEAGAEYVVESTGVFTTMEK	2290.05	21	764.36	3	167.02	Chance_ALZ3Mo_LF_9.raw	P16858|G3P_MOUSE
WGEAGAEYVVESTGVFTTMEK	2290.05	21	764.358	3	172.48	Chance_ALZ3Mo_LF_14.raw	P16858|G3P_MOUSE
WGEAGAEYVVESTGVFTTMEK	2290.05	21	764.354	3	198.99	Chance_ALZ3Mo_LF_8.raw	P16858|G3P_MOUSE
WGEAGAEYVVESTGVFTTMEK	2290.05	21	764.356	3	175.44	Chance_ALZ3Mo_LF_8.raw	P16858|G3P_MOUSE
WGEAGAEYVVESTGVFTTMEK	2290.05	21	764.358	3	190.88	Chance_ALZ3Mo_LF_6.raw	P16858|G3P_MOUSE
WGEAGAEYVVESTGVFTTMEK	2290.05	21	1146.02	2	189.54	Chance_ALZ3Mo_LF_10.raw	P16858|G3P_MOUSE
WGEAGAEYVVESTGVFTTMEK	2290.05	21	764.356	3	167.22	Chance_ALZ3Mo_LF_6.raw	P16858|G3P_MOUSE
WGEAGAEYVVESTGVFTTMEK	2290.05	21	764.358	3	165.06	Chance_ALZ3Mo_LF_13.raw	P16858|G3P_MOUSE
WGEAGAEYVVESTGVFTTMEK	2290.05	21	764.355	3	177.82	Chance_ALZ3Mo_LF_13.raw	P16858|G3P_MOUSE
WGEAGAEYVVESTGVFTTMEK	2290.05	21	764.357	3	197.67	Chance_ALZ3Mo_LF_10.raw	P16858|G3P_MOUSE
WGEAGAEYVVESTGVFTTMEK	2290.05	21	764.355	3	183.42	Chance_ALZ3Mo_LF_6.raw	P16858|G3P_MOUSE
WGEAGAEYVVESTGVFTTMEK	2290.05	21	1146.04	2	155.42	Chance_ALZ3Mo_LF_12.raw	P16858|G3P_MOUSE
WGEAGAEYVVESTGVFTTMEK	2290.05	21	764.355	3	189.92	Chance_ALZ3Mo_LF_10.raw	P16858|G3P_MOUSE
WGEAGAEYVVESTGVFTTMEK	2290.05	21	764.356	3	166.45	Chance_ALZ3Mo_LF_10.raw	P16858|G3P_MOUSE
WGEAGAEYVVESTGVFTTMEK	2290.05	21	764.363	3	164.31	Chance_ALZ3Mo_LF_8.raw	P16858|G3P_MOUSE
WGEAGAEYVVESTGVFTTMEK	2290.05	21	764.357	3	198.95	Chance_ALZ3Mo_LF_5.raw	P16858|G3P_MOUSE
WGEAGAEYVVESTGVFTTMEK	2290.05	21	764.356	3	176.39	Chance_ALZ3Mo_LF_16.raw	P16858|G3P_MOUSE
WGEAGAEYVVESTGVFTTMEK	2290.05	21	764.362	3	155.22	Chance_ALZ3Mo_LF_11.raw	P16858|G3P_MOUSE
WGEAGAEYVVESTGVFTTMEK	2290.05	21	764.36	3	165.69	Chance_ALZ3Mo_LF_3.raw	P16858|G3P_MOUSE
WGEAGAEYVVESTGVFTTMEK	2290.05	21	1146.03	2	164.52	Chance_ALZ3Mo_LF_8.raw	P16858|G3P_MOUSE
WGEAGAEYVVESTGVFTTMEK	2290.05	21	764.358	3	174.65	Chance_ALZ3Mo_LF_11.raw	P16858|G3P_MOUSE
WGEAGAEYVVESTGVFTTMEK	2290.05	21	764.351	3	186.92	Chance_ALZ3Mo_LF_12.raw	P16858|G3P_MOUSE
WGEAGAEYVVESTGVFTTMEK	2290.05	21	764.351	3	178.22	Chance_ALZ3Mo_LF_4.raw	P16858|G3P_MOUSE
WGEAGAEYVVESTGVFTTMEK	2290.05	21	1146.04	2	170.18	Chance_ALZ3Mo_LF_1.raw	P16858|G3P_MOUSE
WGEAGAEYVVESTGVFTTMEK	2290.05	21	1146.04	2	162.41	Chance_ALZ3Mo_LF_8.raw	P16858|G3P_MOUSE
TTTNVLGDSLGAGIVEHLSR	2039.06	20	1020.54	2	137.74	Chance_ALZ3Mo_LF_6.raw	P56564|EAA1_MOUSE
TTTNVLGDSLGAGIVEHLSR	2039.06	20	1020.54	2	137.75	Chance_ALZ3Mo_LF_11.raw	P56564|EAA1_MOUSE
TTTNVLGDSLGAGIVEHLSR	2039.06	20	1020.54	2	136.44	Chance_ALZ3Mo_LF_10.raw	P56564|EAA1_MOUSE
TTTNVLGDSLGAGIVEHLSR	2039.06	20	1020.54	2	137.45	Chance_ALZ3Mo_LF_12.raw	P56564|EAA1_MOUSE
TTTNVLGDSLGAGIVEHLSR	2039.06	20	1020.54	2	137.83	Chance_ALZ3Mo_LF_4.raw	P56564|EAA1_MOUSE
TTTNVLGDSLGAGIVEHLSR	2039.06	20	1020.54	2	137.62	Chance_ALZ3Mo_LF_2.raw	P56564|EAA1_MOUSE
TTTNVLGDSLGAGIVEHLSR	2039.06	20	1020.54	2	137.78	Chance_ALZ3Mo_LF_15.raw	P56564|EAA1_MOUSE
TTTNVLGDSLGAGIVEHLSR	2039.06	20	1020.54	2	138.12	Chance_ALZ3Mo_LF_9.raw	P56564|EAA1_MOUSE
TTTNVLGDSLGAGIVEHLSR	2039.06	20	1020.54	2	138.13	Chance_ALZ3Mo_LF_14.raw	P56564|EAA1_MOUSE
TTTNVLGDSLGAGIVEHLSR	2039.06	20	1020.54	2	137.77	Chance_ALZ3Mo_LF_5.raw	P56564|EAA1_MOUSE
TTTNVLGDSLGAGIVEHLSR	2039.06	20	1020.54	2	137.95	Chance_ALZ3Mo_LF_3_190523115638.raw	P56564|EAA1_MOUSE
TTTNVLGDSLGAGIVEHLSR	2039.06	20	1020.54	2	136.21	Chance_ALZ3Mo_LF_16.raw	P56564|EAA1_MOUSE
TTTNVLGDSLGAGIVEHLSR	2039.06	20	1020.54	2	136.06	Chance_ALZ3Mo_LF_1.raw	P56564|EAA1_MOUSE
TTTNVLGDSLGAGIVEHLSR	2039.06	20	1020.54	2	136.03	Chance_ALZ3Mo_LF_8.raw	P56564|EAA1_MOUSE
TTTNVLGDSLGAGIVEHLSR	2039.06	20	1020.54	2	133.84	Chance_ALZ3Mo_LF_13.raw	P56564|EAA1_MOUSE
TTTNVLGDSLGAGIVEHLSR	2039.06	20	680.696	3	137.56	Chance_ALZ3Mo_LF_10.raw	P56564|EAA1_MOUSE
TTTNVLGDSLGAGIVEHLSR	2039.06	20	680.696	3	138.09	Chance_ALZ3Mo_LF_9.raw	P56564|EAA1_MOUSE
TTTNVLGDSLGAGIVEHLSR	2039.06	20	680.696	3	139.4	Chance_ALZ3Mo_LF_6.raw	P56564|EAA1_MOUSE
TTTNVLGDSLGAGIVEHLSR	2039.06	20	680.696	3	136.39	Chance_ALZ3Mo_LF_13.raw	P56564|EAA1_MOUSE
TTTNVLGDSLGAGIVEHLSR	2039.06	20	680.696	3	138.56	Chance_ALZ3Mo_LF_5.raw	P56564|EAA1_MOUSE
TTTNVLGDSLGAGIVEHLSR	2039.06	20	680.697	3	137.88	Chance_ALZ3Mo_LF_3_190523115638.raw	P56564|EAA1_MOUSE
TTTNVLGDSLGAGIVEHLSR	2039.06	20	680.696	3	138.55	Chance_ALZ3Mo_LF_15.raw	P56564|EAA1_MOUSE
TTTNVLGDSLGAGIVEHLSR	2039.06	20	680.696	3	138.9	Chance_ALZ3Mo_LF_4.raw	P56564|EAA1_MOUSE
TTTNVLGDSLGAGIVEHLSR	2039.06	20	680.697	3	139.13	Chance_ALZ3Mo_LF_2.raw	P56564|EAA1_MOUSE
TTTNVLGDSLGAGIVEHLSR	2039.06	20	680.696	3	138.93	Chance_ALZ3Mo_LF_12.raw	P56564|EAA1_MOUSE
TTTNVLGDSLGAGIVEHLSR	2039.06	20	680.696	3	137.96	Chance_ALZ3Mo_LF_16.raw	P56564|EAA1_MOUSE
TTTNVLGDSLGAGIVEHLSR	2039.06	20	680.695	3	136.78	Chance_ALZ3Mo_LF_1.raw	P56564|EAA1_MOUSE
TTTNVLGDSLGAGIVEHLSR	2039.06	20	680.696	3	141.03	Chance_ALZ3Mo_LF_8.raw	P56564|EAA1_MOUSE
TTTNVLGDSLGAGIVEHLSR	2039.06	20	680.695	3	137.49	Chance_ALZ3Mo_LF_3.raw	P56564|EAA1_MOUSE
TTTNVLGDSLGAGIVEHLSR	2039.06	20	680.696	3	139.25	Chance_ALZ3Mo_LF_14.raw	P56564|EAA1_MOUSE
NALVSHLDGTTPVC(+57.02)EDIGR	2052.99	19	1027.5	2	103.42	Chance_ALZ3Mo_LF_6.raw	Q9CZ13|QCR1_MOUSE	Carbamidomethylation
NALVSHLDGTTPVC(+57.02)EDIGR	2052.99	19	1027.5	2	100.99	Chance_ALZ3Mo_LF_13.raw	Q9CZ13|QCR1_MOUSE	Carbamidomethylation
NALVSHLDGTTPVC(+57.02)EDIGR	2052.99	19	1027.5	2	101.95	Chance_ALZ3Mo_LF_10.raw	Q9CZ13|QCR1_MOUSE	Carbamidomethylation
NALVSHLDGTTPVC(+57.02)EDIGR	2052.99	19	1027.5	2	101.92	Chance_ALZ3Mo_LF_3.raw	Q9CZ13|QCR1_MOUSE	Carbamidomethylation
NALVSHLDGTTPVC(+57.02)EDIGR	2052.99	19	1027.5	2	103.85	Chance_ALZ3Mo_LF_9.raw	Q9CZ13|QCR1_MOUSE	Carbamidomethylation
NALVSHLDGTTPVC(+57.02)EDIGR	2052.99	19	1027.5	2	103.28	Chance_ALZ3Mo_LF_2.raw	Q9CZ13|QCR1_MOUSE	Carbamidomethylation
NALVSHLDGTTPVC(+57.02)EDIGR	2052.99	19	1027.5	2	103.46	Chance_ALZ3Mo_LF_11.raw	Q9CZ13|QCR1_MOUSE	Carbamidomethylation
NALVSHLDGTTPVC(+57.02)EDIGR	2052.99	19	1027.5	2	103.7	Chance_ALZ3Mo_LF_16.raw	Q9CZ13|QCR1_MOUSE	Carbamidomethylation
NALVSHLDGTTPVC(+57.02)EDIGR	2052.99	19	1027.5	2	103.85	Chance_ALZ3Mo_LF_14.raw	Q9CZ13|QCR1_MOUSE	Carbamidomethylation
NALVSHLDGTTPVC(+57.02)EDIGR	2052.99	19	1027.5	2	103.17	Chance_ALZ3Mo_LF_12.raw	Q9CZ13|QCR1_MOUSE	Carbamidomethylation
NALVSHLDGTTPVC(+57.02)EDIGR	2052.99	19	1027.5	2	103.05	Chance_ALZ3Mo_LF_5.raw	Q9CZ13|QCR1_MOUSE	Carbamidomethylation
NALVSHLDGTTPVC(+57.02)EDIGR	2052.99	19	1027.5	2	103.58	Chance_ALZ3Mo_LF_8.raw	Q9CZ13|QCR1_MOUSE	Carbamidomethylation
NALVSHLDGTTPVC(+57.02)EDIGR	2052.99	19	1027.5	2	103.34	Chance_ALZ3Mo_LF_15.raw	Q9CZ13|QCR1_MOUSE	Carbamidomethylation
NALVSHLDGTTPVC(+57.02)EDIGR	2052.99	19	1027.5	2	103.32	Chance_ALZ3Mo_LF_4.raw	Q9CZ13|QCR1_MOUSE	Carbamidomethylation
NALVSHLDGTTPVC(+57.02)EDIGR	2052.99	19	1027.5	2	103.67	Chance_ALZ3Mo_LF_3_190523115638.raw	Q9CZ13|QCR1_MOUSE	Carbamidomethylation
NALVSHLDGTTPVC(+57.02)EDIGR	2052.99	19	1027.5	2	101.61	Chance_ALZ3Mo_LF_1.raw	Q9CZ13|QCR1_MOUSE	Carbamidomethylation
NALVSHLDGTTPVC(+57.02)EDIGR	2052.99	19	685.337	3	101.99	Chance_ALZ3Mo_LF_3.raw	Q9CZ13|QCR1_MOUSE	Carbamidomethylation
NALVSHLDGTTPVC(+57.02)EDIGR	2052.99	19	685.337	3	103.47	Chance_ALZ3Mo_LF_4.raw	Q9CZ13|QCR1_MOUSE	Carbamidomethylation
NALVSHLDGTTPVC(+57.02)EDIGR	2052.99	19	685.338	3	103.94	Chance_ALZ3Mo_LF_9.raw	Q9CZ13|QCR1_MOUSE	Carbamidomethylation
NALVSHLDGTTPVC(+57.02)EDIGR	2052.99	19	685.338	3	103.58	Chance_ALZ3Mo_LF_6.raw	Q9CZ13|QCR1_MOUSE	Carbamidomethylation
NALVSHLDGTTPVC(+57.02)EDIGR	2052.99	19	685.338	3	101.15	Chance_ALZ3Mo_LF_13.raw	Q9CZ13|QCR1_MOUSE	Carbamidomethylation
NALVSHLDGTTPVC(+57.02)EDIGR	2052.99	19	685.337	3	101.93	Chance_ALZ3Mo_LF_10.raw	Q9CZ13|QCR1_MOUSE	Carbamidomethylation
NALVSHLDGTTPVC(+57.02)EDIGR	2052.99	19	685.337	3	103.05	Chance_ALZ3Mo_LF_5.raw	Q9CZ13|QCR1_MOUSE	Carbamidomethylation
NALVSHLDGTTPVC(+57.02)EDIGR	2052.99	19	685.337	3	103.55	Chance_ALZ3Mo_LF_15.raw	Q9CZ13|QCR1_MOUSE	Carbamidomethylation
NALVSHLDGTTPVC(+57.02)EDIGR	2052.99	19	685.337	3	103.72	Chance_ALZ3Mo_LF_8.raw	Q9CZ13|QCR1_MOUSE	Carbamidomethylation
HGC(+57.02)AFLVDEVQTGGGC(+57.02)TGK	1991.88	19	996.949	2	94.23	Chance_ALZ3Mo_LF_10.raw	P61922|GABT_MOUSE	Carbamidomethylation
HGC(+57.02)AFLVDEVQTGGGC(+57.02)TGK	1991.88	19	996.948	2	95.78	Chance_ALZ3Mo_LF_6.raw	P61922|GABT_MOUSE	Carbamidomethylation
HGC(+57.02)AFLVDEVQTGGGC(+57.02)TGK	1991.88	19	996.949	2	93.15	Chance_ALZ3Mo_LF_13.raw	P61922|GABT_MOUSE	Carbamidomethylation
HGC(+57.02)AFLVDEVQTGGGC(+57.02)TGK	1991.88	19	996.95	2	95.8	Chance_ALZ3Mo_LF_2.raw	P61922|GABT_MOUSE	Carbamidomethylation
HGC(+57.02)AFLVDEVQTGGGC(+57.02)TGK	1991.88	19	996.95	2	96.21	Chance_ALZ3Mo_LF_9.raw	P61922|GABT_MOUSE	Carbamidomethylation
HGC(+57.02)AFLVDEVQTGGGC(+57.02)TGK	1991.88	19	996.948	2	95.57	Chance_ALZ3Mo_LF_11.raw	P61922|GABT_MOUSE	Carbamidomethylation
HGC(+57.02)AFLVDEVQTGGGC(+57.02)TGK	1991.88	19	996.952	2	95.53	Chance_ALZ3Mo_LF_12.raw	P61922|GABT_MOUSE	Carbamidomethylation
HGC(+57.02)AFLVDEVQTGGGC(+57.02)TGK	1991.88	19	996.95	2	95.71	Chance_ALZ3Mo_LF_4.raw	P61922|GABT_MOUSE	Carbamidomethylation
HGC(+57.02)AFLVDEVQTGGGC(+57.02)TGK	1991.88	19	996.948	2	95.88	Chance_ALZ3Mo_LF_8.raw	P61922|GABT_MOUSE	Carbamidomethylation
HGC(+57.02)AFLVDEVQTGGGC(+57.02)TGK	1991.88	19	996.949	2	96.22	Chance_ALZ3Mo_LF_14.raw	P61922|GABT_MOUSE	Carbamidomethylation
HGC(+57.02)AFLVDEVQTGGGC(+57.02)TGK	1991.88	19	996.953	2	96.09	Chance_ALZ3Mo_LF_16.raw	P61922|GABT_MOUSE	Carbamidomethylation
HGC(+57.02)AFLVDEVQTGGGC(+57.02)TGK	1991.88	19	996.948	2	95.62	Chance_ALZ3Mo_LF_5.raw	P61922|GABT_MOUSE	Carbamidomethylation
HGC(+57.02)AFLVDEVQTGGGC(+57.02)TGK	1991.88	19	996.948	2	96.07	Chance_ALZ3Mo_LF_3_190523115638.raw	P61922|GABT_MOUSE	Carbamidomethylation
HGC(+57.02)AFLVDEVQTGGGC(+57.02)TGK	1991.88	19	996.948	2	93.77	Chance_ALZ3Mo_LF_1.raw	P61922|GABT_MOUSE	Carbamidomethylation
HGC(+57.02)AFLVDEVQTGGGC(+57.02)TGK	1991.88	19	664.968	3	94.35	Chance_ALZ3Mo_LF_10.raw	P61922|GABT_MOUSE	Carbamidomethylation
HGC(+57.02)AFLVDEVQTGGGC(+57.02)TGK	1991.88	19	664.968	3	95.65	Chance_ALZ3Mo_LF_11.raw	P61922|GABT_MOUSE	Carbamidomethylation
HGC(+57.02)AFLVDEVQTGGGC(+57.02)TGK	1991.88	19	664.968	3	96.27	Chance_ALZ3Mo_LF_9.raw	P61922|GABT_MOUSE	Carbamidomethylation
HGC(+57.02)AFLVDEVQTGGGC(+57.02)TGK	1991.88	19	664.968	3	93.21	Chance_ALZ3Mo_LF_13.raw	P61922|GABT_MOUSE	Carbamidomethylation
HGC(+57.02)AFLVDEVQTGGGC(+57.02)TGK	1991.88	19	664.968	3	94.21	Chance_ALZ3Mo_LF_3.raw	P61922|GABT_MOUSE	Carbamidomethylation
HGC(+57.02)AFLVDEVQTGGGC(+57.02)TGK	1991.88	19	664.969	3	96.23	Chance_ALZ3Mo_LF_16.raw	P61922|GABT_MOUSE	Carbamidomethylation
HGC(+57.02)AFLVDEVQTGGGC(+57.02)TGK	1991.88	19	664.968	3	95.88	Chance_ALZ3Mo_LF_8.raw	P61922|GABT_MOUSE	Carbamidomethylation
HGC(+57.02)AFLVDEVQTGGGC(+57.02)TGK	1991.88	19	664.969	3	95.63	Chance_ALZ3Mo_LF_12.raw	P61922|GABT_MOUSE	Carbamidomethylation
HGC(+57.02)AFLVDEVQTGGGC(+57.02)TGK	1991.88	19	664.968	3	96.35	Chance_ALZ3Mo_LF_14.raw	P61922|GABT_MOUSE	Carbamidomethylation
HGC(+57.02)AFLVDEVQTGGGC(+57.02)TGK	1991.88	19	664.968	3	95.8	Chance_ALZ3Mo_LF_15.raw	P61922|GABT_MOUSE	Carbamidomethylation
HGC(+57.02)AFLVDEVQTGGGC(+57.02)TGK	1991.88	19	664.969	3	95.84	Chance_ALZ3Mo_LF_4.raw	P61922|GABT_MOUSE	Carbamidomethylation
HGC(+57.02)AFLVDEVQTGGGC(+57.02)TGK	1991.88	19	664.968	3	95.83	Chance_ALZ3Mo_LF_6.raw	P61922|GABT_MOUSE	Carbamidomethylation
HGC(+57.02)AFLVDEVQTGGGC(+57.02)TGK	1991.88	19	664.969	3	96.13	Chance_ALZ3Mo_LF_3_190523115638.raw	P61922|GABT_MOUSE	Carbamidomethylation
HGC(+57.02)AFLVDEVQTGGGC(+57.02)TGK	1991.88	19	664.968	3	95.89	Chance_ALZ3Mo_LF_2.raw	P61922|GABT_MOUSE	Carbamidomethylation
HGC(+57.02)AFLVDEVQTGGGC(+57.02)TGK	1991.88	19	664.969	3	95.52	Chance_ALZ3Mo_LF_5.raw	P61922|GABT_MOUSE	Carbamidomethylation
HGC(+57.02)AFLVDEVQTGGGC(+57.02)TGK	1991.88	19	664.969	3	93.79	Chance_ALZ3Mo_LF_1.raw	P61922|GABT_MOUSE	Carbamidomethylation
GVVPLAGTNGETTTQGLDGLSER	2271.13	23	1136.57	2	113.85	Chance_ALZ3Mo_LF_11.raw	P05064|ALDOA_MOUSE
GVVPLAGTNGETTTQGLDGLSER	2271.13	23	1136.57	2	114.39	Chance_ALZ3Mo_LF_9.raw	P05064|ALDOA_MOUSE
GVVPLAGTNGETTTQGLDGLSER	2271.13	23	1136.57	2	112.58	Chance_ALZ3Mo_LF_10.raw	P05064|ALDOA_MOUSE
GVVPLAGTNGETTTQGLDGLSER	2271.13	23	1136.57	2	113.95	Chance_ALZ3Mo_LF_6.raw	P05064|ALDOA_MOUSE
GVVPLAGTNGETTTQGLDGLSER	2271.13	23	1136.57	2	112.5	Chance_ALZ3Mo_LF_3.raw	P05064|ALDOA_MOUSE
GVVPLAGTNGETTTQGLDGLSER	2271.13	23	1136.58	2	113.67	Chance_ALZ3Mo_LF_12.raw	P05064|ALDOA_MOUSE
GVVPLAGTNGETTTQGLDGLSER	2271.13	23	1136.58	2	113.88	Chance_ALZ3Mo_LF_4.raw	P05064|ALDOA_MOUSE
GVVPLAGTNGETTTQGLDGLSER	2271.13	23	1136.58	2	114.65	Chance_ALZ3Mo_LF_16.raw	P05064|ALDOA_MOUSE
GVVPLAGTNGETTTQGLDGLSER	2271.13	23	1136.57	2	114.34	Chance_ALZ3Mo_LF_14.raw	P05064|ALDOA_MOUSE
GVVPLAGTNGETTTQGLDGLSER	2271.13	23	1136.58	2	113.77	Chance_ALZ3Mo_LF_15.raw	P05064|ALDOA_MOUSE
GVVPLAGTNGETTTQGLDGLSER	2271.13	23	1136.57	2	113.55	Chance_ALZ3Mo_LF_5.raw	P05064|ALDOA_MOUSE
GVVPLAGTNGETTTQGLDGLSER	2271.13	23	1136.57	2	114.06	Chance_ALZ3Mo_LF_8.raw	P05064|ALDOA_MOUSE
GVVPLAGTNGETTTQGLDGLSER	2271.13	23	758.052	3	114.04	Chance_ALZ3Mo_LF_11.raw	P05064|ALDOA_MOUSE
GVVPLAGTNGETTTQGLDGLSER	2271.13	23	1136.58	2	106.56	Chance_ALZ3Mo_LF_10.raw	P05064|ALDOA_MOUSE
GVVPLAGTNGETTTQGLDGLSER	2271.13	23	758.052	3	112.58	Chance_ALZ3Mo_LF_10.raw	P05064|ALDOA_MOUSE
GVVPLAGTNGETTTQGLDGLSER	2271.13	23	1136.57	2	114	Chance_ALZ3Mo_LF_3_190523115638.raw	P05064|ALDOA_MOUSE
GVVPLAGTNGETTTQGLDGLSER	2271.13	23	758.052	3	114.4	Chance_ALZ3Mo_LF_16.raw	P05064|ALDOA_MOUSE
GVVPLAGTNGETTTQGLDGLSER	2271.13	23	758.052	3	113.96	Chance_ALZ3Mo_LF_4.raw	P05064|ALDOA_MOUSE
GVVPLAGTNGETTTQGLDGLSER	2271.13	23	1136.57	2	112.12	Chance_ALZ3Mo_LF_1.raw	P05064|ALDOA_MOUSE
GVVPLAGTNGETTTQGLDGLSER	2271.13	23	758.052	3	114.33	Chance_ALZ3Mo_LF_14.raw	P05064|ALDOA_MOUSE
GVVPLAGTNGETTTQGLDGLSER	2271.13	23	758.052	3	113.72	Chance_ALZ3Mo_LF_12.raw	P05064|ALDOA_MOUSE
GVVPLAGTNGETTTQGLDGLSER	2271.13	23	758.052	3	113.82	Chance_ALZ3Mo_LF_2.raw	P05064|ALDOA_MOUSE
GVVPLAGTNGETTTQGLDGLSER	2271.13	23	758.052	3	114.67	Chance_ALZ3Mo_LF_9.raw	P05064|ALDOA_MOUSE
GVVPLAGTNGETTTQGLDGLSER	2271.13	23	758.053	3	113.99	Chance_ALZ3Mo_LF_6.raw	P05064|ALDOA_MOUSE
GVVPLAGTNGETTTQGLDGLSER	2271.13	23	758.053	3	111.63	Chance_ALZ3Mo_LF_13.raw	P05064|ALDOA_MOUSE
GVVPLAGTNGETTTQGLDGLSER	2271.13	23	758.052	3	113.64	Chance_ALZ3Mo_LF_5.raw	P05064|ALDOA_MOUSE
GVVPLAGTNGETTTQGLDGLSER	2271.13	23	758.053	3	114.06	Chance_ALZ3Mo_LF_8.raw	P05064|ALDOA_MOUSE
GVVPLAGTNGETTTQGLDGLSER	2271.13	23	758.052	3	113.84	Chance_ALZ3Mo_LF_15.raw	P05064|ALDOA_MOUSE
GVVPLAGTNGETTTQGLDGLSER	2271.13	23	758.052	3	112.5	Chance_ALZ3Mo_LF_3.raw	P05064|ALDOA_MOUSE
GVVPLAGTNGETTTQGLDGLSER	2271.13	23	758.052	3	114	Chance_ALZ3Mo_LF_3_190523115638.raw	P05064|ALDOA_MOUSE
GVVPLAGTNGETTTQGLDGLSER	2271.13	23	1136.58	2	106.42	Chance_ALZ3Mo_LF_3.raw	P05064|ALDOA_MOUSE
GVVPLAGTNGETTTQGLDGLSER	2271.13	23	758.052	3	112.1	Chance_ALZ3Mo_LF_1.raw	P05064|ALDOA_MOUSE
QADVPAAVTDAAATTPAAEDAATK	2255.09	24	1128.55	2	98.85	Chance_ALZ3Mo_LF_9.raw	P06837|NEUM_MOUSE
QADVPAAVTDAAATTPAAEDAATK	2255.09	24	1128.55	2	96.43	Chance_ALZ3Mo_LF_13.raw	P06837|NEUM_MOUSE
QADVPAAVTDAAATTPAAEDAATK	2255.09	24	1128.55	2	98.36	Chance_ALZ3Mo_LF_11.raw	P06837|NEUM_MOUSE
QADVPAAVTDAAATTPAAEDAATK	2255.09	24	1128.55	2	98.53	Chance_ALZ3Mo_LF_6.raw	P06837|NEUM_MOUSE
QADVPAAVTDAAATTPAAEDAATK	2255.09	24	1128.55	2	97.03	Chance_ALZ3Mo_LF_3.raw	P06837|NEUM_MOUSE
QADVPAAVTDAAATTPAAEDAATK	2255.09	24	1128.56	2	97.16	Chance_ALZ3Mo_LF_10.raw	P06837|NEUM_MOUSE
QADVPAAVTDAAATTPAAEDAATK	2255.09	24	1128.55	2	98.4	Chance_ALZ3Mo_LF_2.raw	P06837|NEUM_MOUSE
QADVPAAVTDAAATTPAAEDAATK	2255.09	24	1128.55	2	98.3	Chance_ALZ3Mo_LF_12.raw	P06837|NEUM_MOUSE
QADVPAAVTDAAATTPAAEDAATK	2255.09	24	1128.55	2	98.81	Chance_ALZ3Mo_LF_16.raw	P06837|NEUM_MOUSE
QADVPAAVTDAAATTPAAEDAATK	2255.09	24	1128.55	2	98.98	Chance_ALZ3Mo_LF_8.raw	P06837|NEUM_MOUSE
QADVPAAVTDAAATTPAAEDAATK	2255.09	24	1128.55	2	98.05	Chance_ALZ3Mo_LF_5.raw	P06837|NEUM_MOUSE
QADVPAAVTDAAATTPAAEDAATK	2255.09	24	1128.56	2	98.2	Chance_ALZ3Mo_LF_15.raw	P06837|NEUM_MOUSE
QADVPAAVTDAAATTPAAEDAATK	2255.09	24	1128.56	2	98.52	Chance_ALZ3Mo_LF_3_190523115638.raw	P06837|NEUM_MOUSE
QADVPAAVTDAAATTPAAEDAATK	2255.09	24	1128.55	2	96.47	Chance_ALZ3Mo_LF_1.raw	P06837|NEUM_MOUSE
QADVPAAVTDAAATTPAAEDAATK	2255.09	24	752.705	3	99.04	Chance_ALZ3Mo_LF_9.raw	P06837|NEUM_MOUSE
QADVPAAVTDAAATTPAAEDAATK	2255.09	24	752.705	3	97.97	Chance_ALZ3Mo_LF_10.raw	P06837|NEUM_MOUSE
QADVPAAVTDAAATTPAAEDAATK	2255.09	24	752.706	3	99.28	Chance_ALZ3Mo_LF_2.raw	P06837|NEUM_MOUSE
QADVPAAVTDAAATTPAAEDAATK	2255.09	24	752.705	3	96.24	Chance_ALZ3Mo_LF_13.raw	P06837|NEUM_MOUSE
QADVPAAVTDAAATTPAAEDAATK	2255.09	24	752.705	3	99.17	Chance_ALZ3Mo_LF_12.raw	P06837|NEUM_MOUSE
QADVPAAVTDAAATTPAAEDAATK	2255.09	24	752.706	3	99.48	Chance_ALZ3Mo_LF_11.raw	P06837|NEUM_MOUSE
QADVPAAVTDAAATTPAAEDAATK	2255.09	24	752.705	3	99.25	Chance_ALZ3Mo_LF_15.raw	P06837|NEUM_MOUSE
QADVPAAVTDAAATTPAAEDAATK	2255.09	24	752.705	3	99.8	Chance_ALZ3Mo_LF_14.raw	P06837|NEUM_MOUSE
QADVPAAVTDAAATTPAAEDAATK	2255.09	24	752.705	3	97.54	Chance_ALZ3Mo_LF_1.raw	P06837|NEUM_MOUSE
QADVPAAVTDAAATTPAAEDAATK	2255.09	24	752.705	3	99.68	Chance_ALZ3Mo_LF_16.raw	P06837|NEUM_MOUSE
QADVPAAVTDAAATTPAAEDAATK	2255.09	24	752.706	3	98.06	Chance_ALZ3Mo_LF_3.raw	P06837|NEUM_MOUSE
QADVPAAVTDAAATTPAAEDAATK	2255.09	24	752.706	3	98.97	Chance_ALZ3Mo_LF_5.raw	P06837|NEUM_MOUSE
QADVPAAVTDAAATTPAAEDAATK	2255.09	24	1128.56	2	99.15	Chance_ALZ3Mo_LF_4.raw	P06837|NEUM_MOUSE
QADVPAAVTDAAATTPAAEDAATK	2255.09	24	752.705	3	99.65	Chance_ALZ3Mo_LF_6.raw	P06837|NEUM_MOUSE
QADVPAAVTDAAATTPAAEDAATK	2255.09	24	752.705	3	99.66	Chance_ALZ3Mo_LF_8.raw	P06837|NEUM_MOUSE
QADVPAAVTDAAATTPAAEDAATK	2255.09	24	752.706	3	99.43	Chance_ALZ3Mo_LF_4.raw	P06837|NEUM_MOUSE
LGITNLC(+57.02)VIGGDGSLTGANLFR	2247.17	22	1124.59	2	161.07	Chance_ALZ3Mo_LF_10.raw	Q9WUA3|PFKAP_MOUSE	Carbamidomethylation
LGITNLC(+57.02)VIGGDGSLTGANLFR	2247.17	22	1124.59	2	161.93	Chance_ALZ3Mo_LF_6.raw	Q9WUA3|PFKAP_MOUSE	Carbamidomethylation
LGITNLC(+57.02)VIGGDGSLTGANLFR	2247.17	22	1124.59	2	160.73	Chance_ALZ3Mo_LF_3.raw	Q9WUA3|PFKAP_MOUSE	Carbamidomethylation
LGITNLC(+57.02)VIGGDGSLTGANLFR	2247.17	22	1124.59	2	161.71	Chance_ALZ3Mo_LF_4.raw	Q9WUA3|PFKAP_MOUSE	Carbamidomethylation
LGITNLC(+57.02)VIGGDGSLTGANLFR	2247.17	22	1124.59	2	161.95	Chance_ALZ3Mo_LF_16.raw	Q9WUA3|PFKAP_MOUSE	Carbamidomethylation
LGITNLC(+57.02)VIGGDGSLTGANLFR	2247.17	22	1124.59	2	161.59	Chance_ALZ3Mo_LF_2.raw	Q9WUA3|PFKAP_MOUSE	Carbamidomethylation
LGITNLC(+57.02)VIGGDGSLTGANLFR	2247.17	22	1124.59	2	161.68	Chance_ALZ3Mo_LF_15.raw	Q9WUA3|PFKAP_MOUSE	Carbamidomethylation
LGITNLC(+57.02)VIGGDGSLTGANLFR	2247.17	22	1124.59	2	159.84	Chance_ALZ3Mo_LF_13.raw	Q9WUA3|PFKAP_MOUSE	Carbamidomethylation
LGITNLC(+57.02)VIGGDGSLTGANLFR	2247.17	22	1124.59	2	162.04	Chance_ALZ3Mo_LF_9.raw	Q9WUA3|PFKAP_MOUSE	Carbamidomethylation
LGITNLC(+57.02)VIGGDGSLTGANLFR	2247.17	22	1124.59	2	161.76	Chance_ALZ3Mo_LF_11.raw	Q9WUA3|PFKAP_MOUSE	Carbamidomethylation
LGITNLC(+57.02)VIGGDGSLTGANLFR	2247.17	22	1124.59	2	161.54	Chance_ALZ3Mo_LF_12.raw	Q9WUA3|PFKAP_MOUSE	Carbamidomethylation
LGITNLC(+57.02)VIGGDGSLTGANLFR	2247.17	22	1124.59	2	162.21	Chance_ALZ3Mo_LF_14.raw	Q9WUA3|PFKAP_MOUSE	Carbamidomethylation
LGITNLC(+57.02)VIGGDGSLTGANLFR	2247.17	22	1124.59	2	161.48	Chance_ALZ3Mo_LF_5.raw	Q9WUA3|PFKAP_MOUSE	Carbamidomethylation
LGITNLC(+57.02)VIGGDGSLTGANLFR	2247.17	22	1124.59	2	161.85	Chance_ALZ3Mo_LF_8.raw	Q9WUA3|PFKAP_MOUSE	Carbamidomethylation
LGITNLC(+57.02)VIGGDGSLTGANLFR	2247.17	22	750.064	3	160.98	Chance_ALZ3Mo_LF_10.raw	Q9WUA3|PFKAP_MOUSE	Carbamidomethylation
LGITNLC(+57.02)VIGGDGSLTGANLFR	2247.17	22	750.064	3	161.53	Chance_ALZ3Mo_LF_12.raw	Q9WUA3|PFKAP_MOUSE	Carbamidomethylation
LGITNLC(+57.02)VIGGDGSLTGANLFR	2247.17	22	750.065	3	161.67	Chance_ALZ3Mo_LF_4.raw	Q9WUA3|PFKAP_MOUSE	Carbamidomethylation
LGITNLC(+57.02)VIGGDGSLTGANLFR	2247.17	22	750.063	3	160.64	Chance_ALZ3Mo_LF_3.raw	Q9WUA3|PFKAP_MOUSE	Carbamidomethylation
LGITNLC(+57.02)VIGGDGSLTGANLFR	2247.17	22	750.064	3	161.95	Chance_ALZ3Mo_LF_16.raw	Q9WUA3|PFKAP_MOUSE	Carbamidomethylation
LGITNLC(+57.02)VIGGDGSLTGANLFR	2247.17	22	750.063	3	162.33	Chance_ALZ3Mo_LF_9.raw	Q9WUA3|PFKAP_MOUSE	Carbamidomethylation
LGITNLC(+57.02)VIGGDGSLTGANLFR	2247.17	22	750.064	3	161.48	Chance_ALZ3Mo_LF_2.raw	Q9WUA3|PFKAP_MOUSE	Carbamidomethylation
LGITNLC(+57.02)VIGGDGSLTGANLFR	2247.17	22	750.065	3	161.83	Chance_ALZ3Mo_LF_6.raw	Q9WUA3|PFKAP_MOUSE	Carbamidomethylation
LGITNLC(+57.02)VIGGDGSLTGANLFR	2247.17	22	750.064	3	159.83	Chance_ALZ3Mo_LF_13.raw	Q9WUA3|PFKAP_MOUSE	Carbamidomethylation
LGITNLC(+57.02)VIGGDGSLTGANLFR	2247.17	22	750.064	3	162.18	Chance_ALZ3Mo_LF_14.raw	Q9WUA3|PFKAP_MOUSE	Carbamidomethylation
LGITNLC(+57.02)VIGGDGSLTGANLFR	2247.17	22	1124.59	2	160.14	Chance_ALZ3Mo_LF_1.raw	Q9WUA3|PFKAP_MOUSE	Carbamidomethylation
LGITNLC(+57.02)VIGGDGSLTGANLFR	2247.17	22	750.063	3	161.6	Chance_ALZ3Mo_LF_15.raw	Q9WUA3|PFKAP_MOUSE	Carbamidomethylation
LGITNLC(+57.02)VIGGDGSLTGANLFR	2247.17	22	750.064	3	161.85	Chance_ALZ3Mo_LF_8.raw	Q9WUA3|PFKAP_MOUSE	Carbamidomethylation
LGITNLC(+57.02)VIGGDGSLTGANLFR	2247.17	22	1124.59	2	161.64	Chance_ALZ3Mo_LF_3_190523115638.raw	Q9WUA3|PFKAP_MOUSE	Carbamidomethylation
LGITNLC(+57.02)VIGGDGSLTGANLFR	2247.17	22	750.064	3	161.39	Chance_ALZ3Mo_LF_5.raw	Q9WUA3|PFKAP_MOUSE	Carbamidomethylation
LGITNLC(+57.02)VIGGDGSLTGANLFR	2247.17	22	750.063	3	161.7	Chance_ALZ3Mo_LF_11.raw	Q9WUA3|PFKAP_MOUSE	Carbamidomethylation
LGITNLC(+57.02)VIGGDGSLTGANLFR	2247.17	22	750.063	3	161.59	Chance_ALZ3Mo_LF_3_190523115638.raw	Q9WUA3|PFKAP_MOUSE	Carbamidomethylation
LGITNLC(+57.02)VIGGDGSLTGANLFR	2247.17	22	750.065	3	160.16	Chance_ALZ3Mo_LF_1.raw	Q9WUA3|PFKAP_MOUSE	Carbamidomethylation
FANSLVGVQQQLQAFNTYR	2183.11	19	1092.56	2	146.01	Chance_ALZ3Mo_LF_6.raw	Q62261|SPTB2_MOUSE
FANSLVGVQQQLQAFNTYR	2183.11	19	1092.56	2	144.84	Chance_ALZ3Mo_LF_10.raw	Q62261|SPTB2_MOUSE
FANSLVGVQQQLQAFNTYR	2183.11	19	1092.56	2	145.65	Chance_ALZ3Mo_LF_12.raw	Q62261|SPTB2_MOUSE
FANSLVGVQQQLQAFNTYR	2183.11	19	1092.57	2	143.87	Chance_ALZ3Mo_LF_13.raw	Q62261|SPTB2_MOUSE
FANSLVGVQQQLQAFNTYR	2183.11	19	1092.56	2	145.94	Chance_ALZ3Mo_LF_4.raw	Q62261|SPTB2_MOUSE
FANSLVGVQQQLQAFNTYR	2183.11	19	1092.56	2	145.69	Chance_ALZ3Mo_LF_2.raw	Q62261|SPTB2_MOUSE
FANSLVGVQQQLQAFNTYR	2183.11	19	1092.56	2	145.99	Chance_ALZ3Mo_LF_11.raw	Q62261|SPTB2_MOUSE
FANSLVGVQQQLQAFNTYR	2183.11	19	1092.56	2	146.1	Chance_ALZ3Mo_LF_16.raw	Q62261|SPTB2_MOUSE
FANSLVGVQQQLQAFNTYR	2183.11	19	1092.56	2	146.29	Chance_ALZ3Mo_LF_14.raw	Q62261|SPTB2_MOUSE
FANSLVGVQQQLQAFNTYR	2183.11	19	728.711	3	144.79	Chance_ALZ3Mo_LF_3.raw	Q62261|SPTB2_MOUSE
FANSLVGVQQQLQAFNTYR	2183.11	19	1092.56	2	145.83	Chance_ALZ3Mo_LF_15.raw	Q62261|SPTB2_MOUSE
FANSLVGVQQQLQAFNTYR	2183.11	19	1092.57	2	144.75	Chance_ALZ3Mo_LF_3.raw	Q62261|SPTB2_MOUSE
FANSLVGVQQQLQAFNTYR	2183.11	19	1092.56	2	145.57	Chance_ALZ3Mo_LF_5.raw	Q62261|SPTB2_MOUSE
FANSLVGVQQQLQAFNTYR	2183.11	19	728.712	3	145.64	Chance_ALZ3Mo_LF_12.raw	Q62261|SPTB2_MOUSE
FANSLVGVQQQLQAFNTYR	2183.11	19	1092.56	2	144.33	Chance_ALZ3Mo_LF_1.raw	Q62261|SPTB2_MOUSE
FANSLVGVQQQLQAFNTYR	2183.11	19	1092.56	2	145.93	Chance_ALZ3Mo_LF_3_190523115638.raw	Q62261|SPTB2_MOUSE
FANSLVGVQQQLQAFNTYR	2183.11	19	728.711	3	145.97	Chance_ALZ3Mo_LF_11.raw	Q62261|SPTB2_MOUSE
FANSLVGVQQQLQAFNTYR	2183.11	19	728.712	3	143.95	Chance_ALZ3Mo_LF_13.raw	Q62261|SPTB2_MOUSE
FANSLVGVQQQLQAFNTYR	2183.11	19	728.712	3	146.17	Chance_ALZ3Mo_LF_16.raw	Q62261|SPTB2_MOUSE
FANSLVGVQQQLQAFNTYR	2183.11	19	728.711	3	146.12	Chance_ALZ3Mo_LF_15.raw	Q62261|SPTB2_MOUSE
FANSLVGVQQQLQAFNTYR	2183.11	19	728.712	3	146	Chance_ALZ3Mo_LF_6.raw	Q62261|SPTB2_MOUSE
FANSLVGVQQQLQAFNTYR	2183.11	19	728.712	3	144.82	Chance_ALZ3Mo_LF_10.raw	Q62261|SPTB2_MOUSE
FANSLVGVQQQLQAFNTYR	2183.11	19	1092.56	2	146.95	Chance_ALZ3Mo_LF_9.raw	Q62261|SPTB2_MOUSE
FANSLVGVQQQLQAFNTYR	2183.11	19	728.712	3	146.09	Chance_ALZ3Mo_LF_8.raw	Q62261|SPTB2_MOUSE
FANSLVGVQQQLQAFNTYR	2183.11	19	728.712	3	145.94	Chance_ALZ3Mo_LF_4.raw	Q62261|SPTB2_MOUSE
FANSLVGVQQQLQAFNTYR	2183.11	19	728.712	3	146.35	Chance_ALZ3Mo_LF_14.raw	Q62261|SPTB2_MOUSE
FANSLVGVQQQLQAFNTYR	2183.11	19	728.712	3	145.58	Chance_ALZ3Mo_LF_5.raw	Q62261|SPTB2_MOUSE
FANSLVGVQQQLQAFNTYR	2183.11	19	728.712	3	146	Chance_ALZ3Mo_LF_3_190523115638.raw	Q62261|SPTB2_MOUSE
FANSLVGVQQQLQAFNTYR	2183.11	19	728.712	3	145.62	Chance_ALZ3Mo_LF_2.raw	Q62261|SPTB2_MOUSE
FANSLVGVQQQLQAFNTYR	2183.11	19	728.711	3	146.19	Chance_ALZ3Mo_LF_9.raw	Q62261|SPTB2_MOUSE
FANSLVGVQQQLQAFNTYR	2183.11	19	728.712	3	144.31	Chance_ALZ3Mo_LF_1.raw	Q62261|SPTB2_MOUSE
GGSDNDASLVITDLTLEDYGR	2210.03	21	1106.02	2	146.08	Chance_ALZ3Mo_LF_11.raw	Q9QUP5|HPLN1_MOUSE
GGSDNDASLVITDLTLEDYGR	2210.03	21	1106.03	2	146.1	Chance_ALZ3Mo_LF_6.raw	Q9QUP5|HPLN1_MOUSE
GGSDNDASLVITDLTLEDYGR	2210.03	21	1106.02	2	144.79	Chance_ALZ3Mo_LF_3.raw	Q9QUP5|HPLN1_MOUSE
GGSDNDASLVITDLTLEDYGR	2210.03	21	1106.02	2	143.85	Chance_ALZ3Mo_LF_13.raw	Q9QUP5|HPLN1_MOUSE
GGSDNDASLVITDLTLEDYGR	2210.03	21	1106.02	2	144.82	Chance_ALZ3Mo_LF_10.raw	Q9QUP5|HPLN1_MOUSE
GGSDNDASLVITDLTLEDYGR	2210.03	21	1106.02	2	145.59	Chance_ALZ3Mo_LF_2.raw	Q9QUP5|HPLN1_MOUSE
GGSDNDASLVITDLTLEDYGR	2210.03	21	1106.02	2	145.94	Chance_ALZ3Mo_LF_4.raw	Q9QUP5|HPLN1_MOUSE
GGSDNDASLVITDLTLEDYGR	2210.03	21	1106.02	2	146.18	Chance_ALZ3Mo_LF_9.raw	Q9QUP5|HPLN1_MOUSE
GGSDNDASLVITDLTLEDYGR	2210.03	21	1106.03	2	145.76	Chance_ALZ3Mo_LF_15.raw	Q9QUP5|HPLN1_MOUSE
GGSDNDASLVITDLTLEDYGR	2210.03	21	1106.02	2	145.65	Chance_ALZ3Mo_LF_12.raw	Q9QUP5|HPLN1_MOUSE
GGSDNDASLVITDLTLEDYGR	2210.03	21	1106.02	2	145.67	Chance_ALZ3Mo_LF_5.raw	Q9QUP5|HPLN1_MOUSE
GGSDNDASLVITDLTLEDYGR	2210.03	21	1106.02	2	146.02	Chance_ALZ3Mo_LF_16.raw	Q9QUP5|HPLN1_MOUSE
GGSDNDASLVITDLTLEDYGR	2210.03	21	1106.02	2	146.55	Chance_ALZ3Mo_LF_14.raw	Q9QUP5|HPLN1_MOUSE
GGSDNDASLVITDLTLEDYGR	2210.03	21	1106.02	2	146.29	Chance_ALZ3Mo_LF_8.raw	Q9QUP5|HPLN1_MOUSE
GGSDNDASLVITDLTLEDYGR	2210.03	21	1106.02	2	146.06	Chance_ALZ3Mo_LF_3_190523115638.raw	Q9QUP5|HPLN1_MOUSE
GGSDNDASLVITDLTLEDYGR	2210.03	21	1106.02	2	144.51	Chance_ALZ3Mo_LF_1.raw	Q9QUP5|HPLN1_MOUSE
GGSDNDASLVITDLTLEDYGR	2210.03	21	737.687	3	144.89	Chance_ALZ3Mo_LF_10.raw	Q9QUP5|HPLN1_MOUSE
GGSDNDASLVITDLTLEDYGR	2210.03	21	737.687	3	145.58	Chance_ALZ3Mo_LF_12.raw	Q9QUP5|HPLN1_MOUSE
GGSDNDASLVITDLTLEDYGR	2210.03	21	737.686	3	146.2	Chance_ALZ3Mo_LF_16.raw	Q9QUP5|HPLN1_MOUSE
GGSDNDASLVITDLTLEDYGR	2210.03	21	737.687	3	145.63	Chance_ALZ3Mo_LF_2.raw	Q9QUP5|HPLN1_MOUSE
GGSDNDASLVITDLTLEDYGR	2210.03	21	737.684	3	146.11	Chance_ALZ3Mo_LF_11.raw	Q9QUP5|HPLN1_MOUSE
GGSDNDASLVITDLTLEDYGR	2210.03	21	737.685	3	146.06	Chance_ALZ3Mo_LF_6.raw	Q9QUP5|HPLN1_MOUSE
GGSDNDASLVITDLTLEDYGR	2210.03	21	737.686	3	145.96	Chance_ALZ3Mo_LF_4.raw	Q9QUP5|HPLN1_MOUSE
GGSDNDASLVITDLTLEDYGR	2210.03	21	737.687	3	144.74	Chance_ALZ3Mo_LF_3.raw	Q9QUP5|HPLN1_MOUSE
GGSDNDASLVITDLTLEDYGR	2210.03	21	737.687	3	146.16	Chance_ALZ3Mo_LF_8.raw	Q9QUP5|HPLN1_MOUSE
GGSDNDASLVITDLTLEDYGR	2210.03	21	737.684	3	145.79	Chance_ALZ3Mo_LF_5.raw	Q9QUP5|HPLN1_MOUSE
GGSDNDASLVITDLTLEDYGR	2210.03	21	737.686	3	145.87	Chance_ALZ3Mo_LF_3_190523115638.raw	Q9QUP5|HPLN1_MOUSE
GGSDNDASLVITDLTLEDYGR	2210.03	21	737.686	3	145.84	Chance_ALZ3Mo_LF_15.raw	Q9QUP5|HPLN1_MOUSE
GGSDNDASLVITDLTLEDYGR	2210.03	21	737.687	3	144.29	Chance_ALZ3Mo_LF_1.raw	Q9QUP5|HPLN1_MOUSE
GGSDNDASLVITDLTLEDYGR	2210.03	21	737.687	3	146.42	Chance_ALZ3Mo_LF_9.raw	Q9QUP5|HPLN1_MOUSE
GGSDNDASLVITDLTLEDYGR	2210.03	21	737.686	3	146.5	Chance_ALZ3Mo_LF_14.raw	Q9QUP5|HPLN1_MOUSE
VTEQLIEAISNGDFESYTK	2143.03	19	1072.52	2	144.61	Chance_ALZ3Mo_LF_11.raw	P11798|KCC2A_MOUSE
VTEQLIEAISNGDFESYTK	2143.03	19	1072.52	2	142.52	Chance_ALZ3Mo_LF_13.raw	P11798|KCC2A_MOUSE
VTEQLIEAISNGDFESYTK	2143.03	19	1072.52	2	144.86	Chance_ALZ3Mo_LF_6.raw	P11798|KCC2A_MOUSE
VTEQLIEAISNGDFESYTK	2143.03	19	1072.52	2	143.65	Chance_ALZ3Mo_LF_10.raw	P11798|KCC2A_MOUSE
VTEQLIEAISNGDFESYTK	2143.03	19	1072.52	2	143.72	Chance_ALZ3Mo_LF_12.raw	P11798|KCC2A_MOUSE
VTEQLIEAISNGDFESYTK	2143.03	19	1072.52	2	143.89	Chance_ALZ3Mo_LF_2.raw	P11798|KCC2A_MOUSE
VTEQLIEAISNGDFESYTK	2143.03	19	1072.52	2	145.77	Chance_ALZ3Mo_LF_9.raw	P11798|KCC2A_MOUSE
VTEQLIEAISNGDFESYTK	2143.03	19	1072.52	2	143.85	Chance_ALZ3Mo_LF_5.raw	P11798|KCC2A_MOUSE
VTEQLIEAISNGDFESYTK	2143.03	19	1072.53	2	144.43	Chance_ALZ3Mo_LF_14.raw	P11798|KCC2A_MOUSE
VTEQLIEAISNGDFESYTK	2143.03	19	1072.53	2	143.99	Chance_ALZ3Mo_LF_15.raw	P11798|KCC2A_MOUSE
VTEQLIEAISNGDFESYTK	2143.03	19	1072.52	2	145.4	Chance_ALZ3Mo_LF_16.raw	P11798|KCC2A_MOUSE
VTEQLIEAISNGDFESYTK	2143.03	19	1072.52	2	145.89	Chance_ALZ3Mo_LF_4.raw	P11798|KCC2A_MOUSE
VTEQLIEAISNGDFESYTK	2143.03	19	1072.53	2	145.48	Chance_ALZ3Mo_LF_3.raw	P11798|KCC2A_MOUSE
VTEQLIEAISNGDFESYTK	2143.03	19	715.352	3	142.83	Chance_ALZ3Mo_LF_13.raw	P11798|KCC2A_MOUSE
VTEQLIEAISNGDFESYTK	2143.03	19	1072.52	2	144.59	Chance_ALZ3Mo_LF_6.raw	P11798|KCC2A_MOUSE
VTEQLIEAISNGDFESYTK	2143.03	19	715.351	3	143.74	Chance_ALZ3Mo_LF_12.raw	P11798|KCC2A_MOUSE
VTEQLIEAISNGDFESYTK	2143.03	19	715.352	3	145.09	Chance_ALZ3Mo_LF_16.raw	P11798|KCC2A_MOUSE
VTEQLIEAISNGDFESYTK	2143.03	19	1072.52	2	143.65	Chance_ALZ3Mo_LF_8.raw	P11798|KCC2A_MOUSE
VTEQLIEAISNGDFESYTK	2143.03	19	715.352	3	144.83	Chance_ALZ3Mo_LF_4.raw	P11798|KCC2A_MOUSE
VTEQLIEAISNGDFESYTK	2143.03	19	715.352	3	144.61	Chance_ALZ3Mo_LF_2.raw	P11798|KCC2A_MOUSE
VTEQLIEAISNGDFESYTK	2143.03	19	715.351	3	143.74	Chance_ALZ3Mo_LF_10.raw	P11798|KCC2A_MOUSE
VTEQLIEAISNGDFESYTK	2143.03	19	715.351	3	145.26	Chance_ALZ3Mo_LF_9.raw	P11798|KCC2A_MOUSE
VTEQLIEAISNGDFESYTK	2143.03	19	715.349	3	143.27	Chance_ALZ3Mo_LF_3.raw	P11798|KCC2A_MOUSE
VTEQLIEAISNGDFESYTK	2143.03	19	715.352	3	145.22	Chance_ALZ3Mo_LF_14.raw	P11798|KCC2A_MOUSE
VTEQLIEAISNGDFESYTK	2143.03	19	715.352	3	147.92	Chance_ALZ3Mo_LF_11.raw	P11798|KCC2A_MOUSE
VTEQLIEAISNGDFESYTK	2143.03	19	1072.52	2	141.82	Chance_ALZ3Mo_LF_1.raw	P11798|KCC2A_MOUSE
VTEQLIEAISNGDFESYTK	2143.03	19	715.351	3	144.56	Chance_ALZ3Mo_LF_6.raw	P11798|KCC2A_MOUSE
VTEQLIEAISNGDFESYTK	2143.03	19	1072.53	2	144.06	Chance_ALZ3Mo_LF_3_190523115638.raw	P11798|KCC2A_MOUSE
VTEQLIEAISNGDFESYTK	2143.03	19	715.351	3	144.99	Chance_ALZ3Mo_LF_3_190523115638.raw	P11798|KCC2A_MOUSE
VTEQLIEAISNGDFESYTK	2143.03	19	1072.53	2	142.47	Chance_ALZ3Mo_LF_1.raw	P11798|KCC2A_MOUSE
VTEQLIEAISNGDFESYTK	2143.03	19	715.351	3	144.18	Chance_ALZ3Mo_LF_5.raw	P11798|KCC2A_MOUSE
VTEQLIEAISNGDFESYTK	2143.03	19	715.352	3	144.77	Chance_ALZ3Mo_LF_15.raw	P11798|KCC2A_MOUSE
VTEQLIEAISNGDFESYTK	2143.03	19	715.351	3	143.89	Chance_ALZ3Mo_LF_1.raw	P11798|KCC2A_MOUSE
VTEQLIEAISNGDFESYTK	2143.03	19	715.351	3	143.64	Chance_ALZ3Mo_LF_8.raw	P11798|KCC2A_MOUSE
VTEQLIEAISNGDFESYTK	2143.03	19	715.353	3	145.15	Chance_ALZ3Mo_LF_3.raw	P11798|KCC2A_MOUSE
VTEQLIEAISNGDFESYTK	2143.03	19	1072.52	2	145.23	Chance_ALZ3Mo_LF_12.raw	P11798|KCC2A_MOUSE
VTEQLIEAISNGDFESYTK	2143.03	19	715.354	3	146.32	Chance_ALZ3Mo_LF_6.raw	P11798|KCC2A_MOUSE
VTEQLIEAISNGDFESYTK	2143.03	19	715.355	3	156.38	Chance_ALZ3Mo_LF_4.raw	P11798|KCC2A_MOUSE
VTEQLIEAISNGDFESYTK	2143.03	19	715.351	3	153.48	Chance_ALZ3Mo_LF_5.raw	P11798|KCC2A_MOUSE
SQDAEVGDGTTSVTLLAAEFLK	2251.12	22	1126.57	2	169.44	Chance_ALZ3Mo_LF_6.raw	P80313|TCPH_MOUSE
SQDAEVGDGTTSVTLLAAEFLK	2251.12	22	1126.57	2	167.39	Chance_ALZ3Mo_LF_13.raw	P80313|TCPH_MOUSE
SQDAEVGDGTTSVTLLAAEFLK	2251.12	22	1126.57	2	168.64	Chance_ALZ3Mo_LF_10.raw	P80313|TCPH_MOUSE
SQDAEVGDGTTSVTLLAAEFLK	2251.12	22	1126.57	2	169.28	Chance_ALZ3Mo_LF_4.raw	P80313|TCPH_MOUSE
SQDAEVGDGTTSVTLLAAEFLK	2251.12	22	1126.57	2	169.04	Chance_ALZ3Mo_LF_2.raw	P80313|TCPH_MOUSE
SQDAEVGDGTTSVTLLAAEFLK	2251.12	22	1126.56	2	169.61	Chance_ALZ3Mo_LF_9.raw	P80313|TCPH_MOUSE
SQDAEVGDGTTSVTLLAAEFLK	2251.12	22	1126.57	2	169.28	Chance_ALZ3Mo_LF_11.raw	P80313|TCPH_MOUSE
SQDAEVGDGTTSVTLLAAEFLK	2251.12	22	1126.57	2	168.98	Chance_ALZ3Mo_LF_5.raw	P80313|TCPH_MOUSE
SQDAEVGDGTTSVTLLAAEFLK	2251.12	22	1126.57	2	168.11	Chance_ALZ3Mo_LF_3.raw	P80313|TCPH_MOUSE
SQDAEVGDGTTSVTLLAAEFLK	2251.12	22	1126.57	2	169.46	Chance_ALZ3Mo_LF_16.raw	P80313|TCPH_MOUSE
SQDAEVGDGTTSVTLLAAEFLK	2251.12	22	751.381	3	169.43	Chance_ALZ3Mo_LF_6.raw	P80313|TCPH_MOUSE
SQDAEVGDGTTSVTLLAAEFLK	2251.12	22	1126.56	2	169.35	Chance_ALZ3Mo_LF_8.raw	P80313|TCPH_MOUSE
SQDAEVGDGTTSVTLLAAEFLK	2251.12	22	751.382	3	169.62	Chance_ALZ3Mo_LF_9.raw	P80313|TCPH_MOUSE
SQDAEVGDGTTSVTLLAAEFLK	2251.12	22	1126.57	2	169.65	Chance_ALZ3Mo_LF_14.raw	P80313|TCPH_MOUSE
SQDAEVGDGTTSVTLLAAEFLK	2251.12	22	751.381	3	169.25	Chance_ALZ3Mo_LF_11.raw	P80313|TCPH_MOUSE
SQDAEVGDGTTSVTLLAAEFLK	2251.12	22	751.381	3	169.26	Chance_ALZ3Mo_LF_4.raw	P80313|TCPH_MOUSE
SQDAEVGDGTTSVTLLAAEFLK	2251.12	22	1126.57	2	169.23	Chance_ALZ3Mo_LF_3_190523115638.raw	P80313|TCPH_MOUSE
SQDAEVGDGTTSVTLLAAEFLK	2251.12	22	751.382	3	168.91	Chance_ALZ3Mo_LF_10.raw	P80313|TCPH_MOUSE
SQDAEVGDGTTSVTLLAAEFLK	2251.12	22	751.383	3	168.12	Chance_ALZ3Mo_LF_3.raw	P80313|TCPH_MOUSE
SQDAEVGDGTTSVTLLAAEFLK	2251.12	22	751.38	3	169.46	Chance_ALZ3Mo_LF_16.raw	P80313|TCPH_MOUSE
SQDAEVGDGTTSVTLLAAEFLK	2251.12	22	751.381	3	168.97	Chance_ALZ3Mo_LF_5.raw	P80313|TCPH_MOUSE
SQDAEVGDGTTSVTLLAAEFLK	2251.12	22	751.381	3	169.04	Chance_ALZ3Mo_LF_12.raw	P80313|TCPH_MOUSE
SQDAEVGDGTTSVTLLAAEFLK	2251.12	22	1126.57	2	167.94	Chance_ALZ3Mo_LF_1.raw	P80313|TCPH_MOUSE
SQDAEVGDGTTSVTLLAAEFLK	2251.12	22	751.381	3	169.69	Chance_ALZ3Mo_LF_14.raw	P80313|TCPH_MOUSE
SQDAEVGDGTTSVTLLAAEFLK	2251.12	22	1126.57	2	169.49	Chance_ALZ3Mo_LF_15.raw	P80313|TCPH_MOUSE
SQDAEVGDGTTSVTLLAAEFLK	2251.12	22	751.382	3	169.19	Chance_ALZ3Mo_LF_15.raw	P80313|TCPH_MOUSE
SQDAEVGDGTTSVTLLAAEFLK	2251.12	22	751.383	3	167.64	Chance_ALZ3Mo_LF_13.raw	P80313|TCPH_MOUSE
SQDAEVGDGTTSVTLLAAEFLK	2251.12	22	751.382	3	169	Chance_ALZ3Mo_LF_2.raw	P80313|TCPH_MOUSE
SQDAEVGDGTTSVTLLAAEFLK	2251.12	22	751.381	3	171	Chance_ALZ3Mo_LF_8.raw	P80313|TCPH_MOUSE
SQDAEVGDGTTSVTLLAAEFLK	2251.12	22	1126.57	2	169.05	Chance_ALZ3Mo_LF_12.raw	P80313|TCPH_MOUSE
SQDAEVGDGTTSVTLLAAEFLK	2251.12	22	1126.58	2	169.5	Chance_ALZ3Mo_LF_5.raw	P80313|TCPH_MOUSE
SQDAEVGDGTTSVTLLAAEFLK	2251.12	22	751.376	3	169.81	Chance_ALZ3Mo_LF_11.raw	P80313|TCPH_MOUSE
SQDAEVGDGTTSVTLLAAEFLK	2251.12	22	751.382	3	167.7	Chance_ALZ3Mo_LF_1.raw	P80313|TCPH_MOUSE
SQDAEVGDGTTSVTLLAAEFLK	2251.12	22	1126.57	2	168.71	Chance_ALZ3Mo_LF_3.raw	P80313|TCPH_MOUSE
SQDAEVGDGTTSVTLLAAEFLK	2251.12	22	751.38	3	169.19	Chance_ALZ3Mo_LF_3_190523115638.raw	P80313|TCPH_MOUSE
SQNIITDSSSLNAEAIR	1817.91	17	909.963	2	103.59	Chance_ALZ3Mo_LF_3.raw	Q62261|SPTB2_MOUSE
SQNIITDSSSLNAEAIR	1817.91	17	909.963	2	102.92	Chance_ALZ3Mo_LF_13.raw	Q62261|SPTB2_MOUSE
SQNIITDSSSLNAEAIR	1817.91	17	909.963	2	105.05	Chance_ALZ3Mo_LF_11.raw	Q62261|SPTB2_MOUSE
SQNIITDSSSLNAEAIR	1817.91	17	909.962	2	103.7	Chance_ALZ3Mo_LF_10.raw	Q62261|SPTB2_MOUSE
SQNIITDSSSLNAEAIR	1817.91	17	909.962	2	105.49	Chance_ALZ3Mo_LF_9.raw	Q62261|SPTB2_MOUSE
SQNIITDSSSLNAEAIR	1817.91	17	909.962	2	105.14	Chance_ALZ3Mo_LF_6.raw	Q62261|SPTB2_MOUSE
SQNIITDSSSLNAEAIR	1817.91	17	909.963	2	104.89	Chance_ALZ3Mo_LF_2.raw	Q62261|SPTB2_MOUSE
SQNIITDSSSLNAEAIR	1817.91	17	909.964	2	104.97	Chance_ALZ3Mo_LF_15.raw	Q62261|SPTB2_MOUSE
SQNIITDSSSLNAEAIR	1817.91	17	909.964	2	105.25	Chance_ALZ3Mo_LF_4.raw	Q62261|SPTB2_MOUSE
SQNIITDSSSLNAEAIR	1817.91	17	909.964	2	104.82	Chance_ALZ3Mo_LF_12.raw	Q62261|SPTB2_MOUSE
SQNIITDSSSLNAEAIR	1817.91	17	909.964	2	105.47	Chance_ALZ3Mo_LF_14.raw	Q62261|SPTB2_MOUSE
SQNIITDSSSLNAEAIR	1817.91	17	909.964	2	104.73	Chance_ALZ3Mo_LF_5.raw	Q62261|SPTB2_MOUSE
SQNIITDSSSLNAEAIR	1817.91	17	909.964	2	105.31	Chance_ALZ3Mo_LF_8.raw	Q62261|SPTB2_MOUSE
SQNIITDSSSLNAEAIR	1817.91	17	909.964	2	105.18	Chance_ALZ3Mo_LF_3_190523115638.raw	Q62261|SPTB2_MOUSE
SQNIITDSSSLNAEAIR	1817.91	17	909.963	2	103.31	Chance_ALZ3Mo_LF_1.raw	Q62261|SPTB2_MOUSE
SQNIITDSSSLNAEAIR	1817.91	17	606.977	3	103.72	Chance_ALZ3Mo_LF_10.raw	Q62261|SPTB2_MOUSE
SQNIITDSSSLNAEAIR	1817.91	17	606.978	3	104.95	Chance_ALZ3Mo_LF_12.raw	Q62261|SPTB2_MOUSE
SQNIITDSSSLNAEAIR	1817.91	17	606.978	3	105.58	Chance_ALZ3Mo_LF_14.raw	Q62261|SPTB2_MOUSE
SQNIITDSSSLNAEAIR	1817.91	17	606.979	3	103.23	Chance_ALZ3Mo_LF_1.raw	Q62261|SPTB2_MOUSE
SQNIITDSSSLNAEAIR	1817.91	17	606.978	3	102.8	Chance_ALZ3Mo_LF_13.raw	Q62261|SPTB2_MOUSE
SQNIITDSSSLNAEAIR	1817.91	17	606.977	3	105.12	Chance_ALZ3Mo_LF_2.raw	Q62261|SPTB2_MOUSE
SQNIITDSSSLNAEAIR	1817.91	17	909.962	2	111.16	Chance_ALZ3Mo_LF_16.raw	Q62261|SPTB2_MOUSE
EILVGDVGATITDPFK	1673.89	16	837.951	2	146.59	Chance_ALZ3Mo_LF_6.raw	Q9R0P5|DEST_MOUSE
EILVGDVGATITDPFK	1673.89	16	837.951	2	146.28	Chance_ALZ3Mo_LF_2.raw	Q9R0P5|DEST_MOUSE
EILVGDVGATITDPFK	1673.89	16	837.952	2	146.24	Chance_ALZ3Mo_LF_12.raw	Q9R0P5|DEST_MOUSE
EILVGDVGATITDPFK	1673.89	16	837.95	2	146.47	Chance_ALZ3Mo_LF_11.raw	Q9R0P5|DEST_MOUSE
EILVGDVGATITDPFK	1673.89	16	837.951	2	144.37	Chance_ALZ3Mo_LF_13.raw	Q9R0P5|DEST_MOUSE
EILVGDVGATITDPFK	1673.89	16	837.95	2	146.43	Chance_ALZ3Mo_LF_4.raw	Q9R0P5|DEST_MOUSE
EILVGDVGATITDPFK	1673.89	16	837.951	2	146.77	Chance_ALZ3Mo_LF_16.raw	Q9R0P5|DEST_MOUSE
EILVGDVGATITDPFK	1673.89	16	837.951	2	145.41	Chance_ALZ3Mo_LF_10.raw	Q9R0P5|DEST_MOUSE
EILVGDVGATITDPFK	1673.89	16	837.95	2	145.29	Chance_ALZ3Mo_LF_3.raw	Q9R0P5|DEST_MOUSE
EILVGDVGATITDPFK	1673.89	16	837.95	2	146.77	Chance_ALZ3Mo_LF_9.raw	Q9R0P5|DEST_MOUSE
EILVGDVGATITDPFK	1673.89	16	837.952	2	146.3	Chance_ALZ3Mo_LF_15.raw	Q9R0P5|DEST_MOUSE
EILVGDVGATITDPFK	1673.89	16	837.949	2	146.85	Chance_ALZ3Mo_LF_14.raw	Q9R0P5|DEST_MOUSE
EILVGDVGATITDPFK	1673.89	16	837.951	2	146.16	Chance_ALZ3Mo_LF_5.raw	Q9R0P5|DEST_MOUSE
EILVGDVGATITDPFK	1673.89	16	837.95	2	146.58	Chance_ALZ3Mo_LF_8.raw	Q9R0P5|DEST_MOUSE
EILVGDVGATITDPFK	1673.89	16	837.95	2	146.55	Chance_ALZ3Mo_LF_3_190523115638.raw	Q9R0P5|DEST_MOUSE
EILVGDVGATITDPFK	1673.89	16	837.949	2	144.91	Chance_ALZ3Mo_LF_1.raw	Q9R0P5|DEST_MOUSE
EILVGDVGATITDPFK	1673.89	16	558.971	3	146.71	Chance_ALZ3Mo_LF_12.raw	Q9R0P5|DEST_MOUSE
AIGVLTSGGDAQGMNAAVR	1786.9	19	894.458	2	97.98	Chance_ALZ3Mo_LF_3.raw	Q9WUA3|PFKAP_MOUSE:P12382|PFKAL_MOUSE
AIGVLTSGGDAQGMNAAVR	1786.9	19	894.458	2	99.63	Chance_ALZ3Mo_LF_6.raw	Q9WUA3|PFKAP_MOUSE:P12382|PFKAL_MOUSE
AIGVLTSGGDAQGMNAAVR	1786.9	19	894.458	2	98.18	Chance_ALZ3Mo_LF_10.raw	Q9WUA3|PFKAP_MOUSE:P12382|PFKAL_MOUSE
AIGVLTSGGDAQGMNAAVR	1786.9	19	894.457	2	99.37	Chance_ALZ3Mo_LF_11.raw	Q9WUA3|PFKAP_MOUSE:P12382|PFKAL_MOUSE
AIGVLTSGGDAQGMNAAVR	1786.9	19	894.459	2	97.17	Chance_ALZ3Mo_LF_13.raw	Q9WUA3|PFKAP_MOUSE:P12382|PFKAL_MOUSE
AIGVLTSGGDAQGMNAAVR	1786.9	19	894.458	2	99.99	Chance_ALZ3Mo_LF_9.raw	Q9WUA3|PFKAP_MOUSE:P12382|PFKAL_MOUSE
AIGVLTSGGDAQGMNAAVR	1786.9	19	894.458	2	99.9	Chance_ALZ3Mo_LF_16.raw	Q9WUA3|PFKAP_MOUSE:P12382|PFKAL_MOUSE
AIGVLTSGGDAQGMNAAVR	1786.9	19	894.457	2	99.44	Chance_ALZ3Mo_LF_2.raw	Q9WUA3|PFKAP_MOUSE:P12382|PFKAL_MOUSE
AIGVLTSGGDAQGMNAAVR	1786.9	19	894.456	2	100.21	Chance_ALZ3Mo_LF_12.raw	Q9WUA3|PFKAP_MOUSE:P12382|PFKAL_MOUSE
AIGVLTSGGDAQGMNAAVR	1786.9	19	894.457	2	100.39	Chance_ALZ3Mo_LF_4.raw	Q9WUA3|PFKAP_MOUSE:P12382|PFKAL_MOUSE
AIGVLTSGGDAQGMNAAVR	1786.9	19	894.457	2	99.47	Chance_ALZ3Mo_LF_15.raw	Q9WUA3|PFKAP_MOUSE:P12382|PFKAL_MOUSE
AIGVLTSGGDAQGMNAAVR	1786.9	19	894.459	2	99.44	Chance_ALZ3Mo_LF_5.raw	Q9WUA3|PFKAP_MOUSE:P12382|PFKAL_MOUSE
AIGVLTSGGDAQGMNAAVR	1786.9	19	894.458	2	99.75	Chance_ALZ3Mo_LF_8.raw	Q9WUA3|PFKAP_MOUSE:P12382|PFKAL_MOUSE
AIGVLTSGGDAQGMNAAVR	1786.9	19	894.459	2	100.81	Chance_ALZ3Mo_LF_14.raw	Q9WUA3|PFKAP_MOUSE:P12382|PFKAL_MOUSE
AIGVLTSGGDAQGMNAAVR	1786.9	19	894.458	2	97.6	Chance_ALZ3Mo_LF_1.raw	Q9WUA3|PFKAP_MOUSE:P12382|PFKAL_MOUSE
AIGVLTSGGDAQGMNAAVR	1786.9	19	894.458	2	99.76	Chance_ALZ3Mo_LF_3_190523115638.raw	Q9WUA3|PFKAP_MOUSE:P12382|PFKAL_MOUSE
LATLGGSQALGLDSEIGNFEVGK	2275.17	23	1138.59	2	143.66	Chance_ALZ3Mo_LF_3.raw	Q9R111|GUAD_MOUSE
LATLGGSQALGLDSEIGNFEVGK	2275.17	23	1138.59	2	144.86	Chance_ALZ3Mo_LF_9.raw	Q9R111|GUAD_MOUSE
LATLGGSQALGLDSEIGNFEVGK	2275.17	23	1138.59	2	144.81	Chance_ALZ3Mo_LF_11.raw	Q9R111|GUAD_MOUSE
LATLGGSQALGLDSEIGNFEVGK	2275.17	23	1138.59	2	143.48	Chance_ALZ3Mo_LF_10.raw	Q9R111|GUAD_MOUSE
LATLGGSQALGLDSEIGNFEVGK	2275.17	23	1138.59	2	144.64	Chance_ALZ3Mo_LF_6.raw	Q9R111|GUAD_MOUSE
LATLGGSQALGLDSEIGNFEVGK	2275.17	23	1138.59	2	144.56	Chance_ALZ3Mo_LF_4.raw	Q9R111|GUAD_MOUSE
LATLGGSQALGLDSEIGNFEVGK	2275.17	23	1138.59	2	144.31	Chance_ALZ3Mo_LF_2.raw	Q9R111|GUAD_MOUSE
LATLGGSQALGLDSEIGNFEVGK	2275.17	23	1138.59	2	144.22	Chance_ALZ3Mo_LF_12.raw	Q9R111|GUAD_MOUSE
LATLGGSQALGLDSEIGNFEVGK	2275.17	23	1138.59	2	144.75	Chance_ALZ3Mo_LF_16.raw	Q9R111|GUAD_MOUSE
LATLGGSQALGLDSEIGNFEVGK	2275.17	23	1138.59	2	144.24	Chance_ALZ3Mo_LF_5.raw	Q9R111|GUAD_MOUSE
LATLGGSQALGLDSEIGNFEVGK	2275.17	23	1138.59	2	142.8	Chance_ALZ3Mo_LF_13.raw	Q9R111|GUAD_MOUSE
LATLGGSQALGLDSEIGNFEVGK	2275.17	23	759.397	3	144.24	Chance_ALZ3Mo_LF_12.raw	Q9R111|GUAD_MOUSE
LATLGGSQALGLDSEIGNFEVGK	2275.17	23	1138.59	2	144.86	Chance_ALZ3Mo_LF_14.raw	Q9R111|GUAD_MOUSE
LATLGGSQALGLDSEIGNFEVGK	2275.17	23	1138.59	2	144.54	Chance_ALZ3Mo_LF_3_190523115638.raw	Q9R111|GUAD_MOUSE
LATLGGSQALGLDSEIGNFEVGK	2275.17	23	759.398	3	144.4	Chance_ALZ3Mo_LF_2.raw	Q9R111|GUAD_MOUSE
LATLGGSQALGLDSEIGNFEVGK	2275.17	23	759.399	3	144.58	Chance_ALZ3Mo_LF_11.raw	Q9R111|GUAD_MOUSE
LATLGGSQALGLDSEIGNFEVGK	2275.17	23	759.398	3	144.63	Chance_ALZ3Mo_LF_6.raw	Q9R111|GUAD_MOUSE
LATLGGSQALGLDSEIGNFEVGK	2275.17	23	759.397	3	144.82	Chance_ALZ3Mo_LF_9.raw	Q9R111|GUAD_MOUSE
LATLGGSQALGLDSEIGNFEVGK	2275.17	23	759.397	3	144.75	Chance_ALZ3Mo_LF_16.raw	Q9R111|GUAD_MOUSE
LATLGGSQALGLDSEIGNFEVGK	2275.17	23	759.396	3	144.44	Chance_ALZ3Mo_LF_15.raw	Q9R111|GUAD_MOUSE
LATLGGSQALGLDSEIGNFEVGK	2275.17	23	1138.59	2	143.2	Chance_ALZ3Mo_LF_1.raw	Q9R111|GUAD_MOUSE
LATLGGSQALGLDSEIGNFEVGK	2275.17	23	1138.6	2	144.45	Chance_ALZ3Mo_LF_15.raw	Q9R111|GUAD_MOUSE
LATLGGSQALGLDSEIGNFEVGK	2275.17	23	759.398	3	144.52	Chance_ALZ3Mo_LF_4.raw	Q9R111|GUAD_MOUSE
LATLGGSQALGLDSEIGNFEVGK	2275.17	23	759.399	3	144.22	Chance_ALZ3Mo_LF_5.raw	Q9R111|GUAD_MOUSE
LATLGGSQALGLDSEIGNFEVGK	2275.17	23	759.4	3	143.43	Chance_ALZ3Mo_LF_3.raw	Q9R111|GUAD_MOUSE
LATLGGSQALGLDSEIGNFEVGK	2275.17	23	759.395	3	144.87	Chance_ALZ3Mo_LF_14.raw	Q9R111|GUAD_MOUSE
LATLGGSQALGLDSEIGNFEVGK	2275.17	23	759.397	3	142.78	Chance_ALZ3Mo_LF_13.raw	Q9R111|GUAD_MOUSE
LATLGGSQALGLDSEIGNFEVGK	2275.17	23	759.398	3	142.94	Chance_ALZ3Mo_LF_1.raw	Q9R111|GUAD_MOUSE
LATLGGSQALGLDSEIGNFEVGK	2275.17	23	759.398	3	144.47	Chance_ALZ3Mo_LF_3_190523115638.raw	Q9R111|GUAD_MOUSE
SINPDEAVAYGAAVQAAILSGDK	2259.14	23	1130.58	2	159.73	Chance_ALZ3Mo_LF_11.raw	P63017|HSP7C_MOUSE
SINPDEAVAYGAAVQAAILSGDK	2259.14	23	1130.58	2	159.27	Chance_ALZ3Mo_LF_3.raw	P63017|HSP7C_MOUSE
SINPDEAVAYGAAVQAAILSGDK	2259.14	23	1130.58	2	158.97	Chance_ALZ3Mo_LF_10.raw	P63017|HSP7C_MOUSE
SINPDEAVAYGAAVQAAILSGDK	2259.14	23	1130.58	2	160.28	Chance_ALZ3Mo_LF_6.raw	P63017|HSP7C_MOUSE
SINPDEAVAYGAAVQAAILSGDK	2259.14	23	1130.58	2	158.8	Chance_ALZ3Mo_LF_12.raw	P63017|HSP7C_MOUSE
SINPDEAVAYGAAVQAAILSGDK	2259.14	23	1130.58	2	160.13	Chance_ALZ3Mo_LF_14.raw	P63017|HSP7C_MOUSE
SINPDEAVAYGAAVQAAILSGDK	2259.14	23	1130.58	2	157.98	Chance_ALZ3Mo_LF_13.raw	P63017|HSP7C_MOUSE
SINPDEAVAYGAAVQAAILSGDK	2259.14	23	754.053	3	160.49	Chance_ALZ3Mo_LF_16.raw	P63017|HSP7C_MOUSE
SINPDEAVAYGAAVQAAILSGDK	2259.14	23	1130.58	2	160.61	Chance_ALZ3Mo_LF_2.raw	P63017|HSP7C_MOUSE
SINPDEAVAYGAAVQAAILSGDK	2259.14	23	1130.58	2	160.7	Chance_ALZ3Mo_LF_16.raw	P63017|HSP7C_MOUSE
SINPDEAVAYGAAVQAAILSGDK	2259.14	23	754.055	3	162.49	Chance_ALZ3Mo_LF_11.raw	P63017|HSP7C_MOUSE
SINPDEAVAYGAAVQAAILSGDK	2259.14	23	1130.58	2	159.56	Chance_ALZ3Mo_LF_15.raw	P63017|HSP7C_MOUSE
SINPDEAVAYGAAVQAAILSGDK	2259.14	23	754.054	3	160.27	Chance_ALZ3Mo_LF_10.raw	P63017|HSP7C_MOUSE
SINPDEAVAYGAAVQAAILSGDK	2259.14	23	1130.58	2	160.95	Chance_ALZ3Mo_LF_9.raw	P63017|HSP7C_MOUSE
SINPDEAVAYGAAVQAAILSGDK	2259.14	23	1130.58	2	159.86	Chance_ALZ3Mo_LF_5.raw	P63017|HSP7C_MOUSE
SINPDEAVAYGAAVQAAILSGDK	2259.14	23	1130.58	2	159.89	Chance_ALZ3Mo_LF_8.raw	P63017|HSP7C_MOUSE
SINPDEAVAYGAAVQAAILSGDK	2259.14	23	754.054	3	160.58	Chance_ALZ3Mo_LF_9.raw	P63017|HSP7C_MOUSE
SINPDEAVAYGAAVQAAILSGDK	2259.14	23	754.054	3	162.44	Chance_ALZ3Mo_LF_4.raw	P63017|HSP7C_MOUSE
SINPDEAVAYGAAVQAAILSGDK	2259.14	23	754.054	3	160.97	Chance_ALZ3Mo_LF_5.raw	P63017|HSP7C_MOUSE
SINPDEAVAYGAAVQAAILSGDK	2259.14	23	754.055	3	162.55	Chance_ALZ3Mo_LF_6.raw	P63017|HSP7C_MOUSE
SINPDEAVAYGAAVQAAILSGDK	2259.14	23	1130.58	2	160.55	Chance_ALZ3Mo_LF_10.raw	P63017|HSP7C_MOUSE
SINPDEAVAYGAAVQAAILSGDK	2259.14	23	754.055	3	159.98	Chance_ALZ3Mo_LF_3.raw	P63017|HSP7C_MOUSE
SINPDEAVAYGAAVQAAILSGDK	2259.14	23	1130.57	2	160.31	Chance_ALZ3Mo_LF_4.raw	P63017|HSP7C_MOUSE
SINPDEAVAYGAAVQAAILSGDK	2259.14	23	754.054	3	160.31	Chance_ALZ3Mo_LF_15.raw	P63017|HSP7C_MOUSE
SINPDEAVAYGAAVQAAILSGDK	2259.14	23	754.053	3	160.77	Chance_ALZ3Mo_LF_14.raw	P63017|HSP7C_MOUSE
SINPDEAVAYGAAVQAAILSGDK	2259.14	23	1130.58	2	160.52	Chance_ALZ3Mo_LF_3_190523115638.raw	P63017|HSP7C_MOUSE
SINPDEAVAYGAAVQAAILSGDK	2259.14	23	1130.58	2	159.87	Chance_ALZ3Mo_LF_4.raw	P63017|HSP7C_MOUSE
SINPDEAVAYGAAVQAAILSGDK	2259.14	23	754.054	3	162.24	Chance_ALZ3Mo_LF_2.raw	P63017|HSP7C_MOUSE
SINPDEAVAYGAAVQAAILSGDK	2259.14	23	754.054	3	162.54	Chance_ALZ3Mo_LF_8.raw	P63017|HSP7C_MOUSE
SINPDEAVAYGAAVQAAILSGDK	2259.14	23	1130.58	2	158.87	Chance_ALZ3Mo_LF_1.raw	P63017|HSP7C_MOUSE
SINPDEAVAYGAAVQAAILSGDK	2259.14	23	1130.58	2	160.13	Chance_ALZ3Mo_LF_12.raw	P63017|HSP7C_MOUSE
SINPDEAVAYGAAVQAAILSGDK	2259.14	23	1130.57	2	158.93	Chance_ALZ3Mo_LF_3_190523115638.raw	P63017|HSP7C_MOUSE
SINPDEAVAYGAAVQAAILSGDK	2259.14	23	754.054	3	162.22	Chance_ALZ3Mo_LF_12.raw	P63017|HSP7C_MOUSE
SINPDEAVAYGAAVQAAILSGDK	2259.14	23	754.054	3	160.39	Chance_ALZ3Mo_LF_3_190523115638.raw	P63017|HSP7C_MOUSE
SINPDEAVAYGAAVQAAILSGDK	2259.14	23	754.055	3	158.88	Chance_ALZ3Mo_LF_13.raw	P63017|HSP7C_MOUSE
SINPDEAVAYGAAVQAAILSGDK	2259.14	23	1130.57	2	160.16	Chance_ALZ3Mo_LF_3.raw	P63017|HSP7C_MOUSE
SINPDEAVAYGAAVQAAILSGDK	2259.14	23	754.055	3	158.82	Chance_ALZ3Mo_LF_1.raw	P63017|HSP7C_MOUSE
SINPDEAVAYGAAVQAAILSGDK	2259.14	23	1130.58	2	160.22	Chance_ALZ3Mo_LF_3_190523115638.raw	P63017|HSP7C_MOUSE
SINPDEAVAYGAAVQAAILSGDK	2259.14	23	754.049	3	162.29	Chance_ALZ3Mo_LF_8.raw	P63017|HSP7C_MOUSE
SINPDEAVAYGAAVQAAILSGDK	2259.14	23	754.054	3	166.24	Chance_ALZ3Mo_LF_9.raw	P63017|HSP7C_MOUSE
SINPDEAVAYGAAVQAAILSGDK	2259.14	23	1130.59	2	161.09	Chance_ALZ3Mo_LF_3.raw	P63017|HSP7C_MOUSE
SINPDEAVAYGAAVQAAILSGDK	2259.14	23	1130.57	2	161.52	Chance_ALZ3Mo_LF_11.raw	P63017|HSP7C_MOUSE
SINPDEAVAYGAAVQAAILSGDK	2259.14	23	754.053	3	164.74	Chance_ALZ3Mo_LF_3.raw	P63017|HSP7C_MOUSE
MSDAQVQTDPVSIGPVGK	1827.9	18	914.959	2	95.63	Chance_ALZ3Mo_LF_13.raw	Q80YN3|BCAS1_MOUSE
MSDAQVQTDPVSIGPVGK	1827.9	18	914.961	2	97.93	Chance_ALZ3Mo_LF_11.raw	Q80YN3|BCAS1_MOUSE
MSDAQVQTDPVSIGPVGK	1827.9	18	914.96	2	98.16	Chance_ALZ3Mo_LF_6.raw	Q80YN3|BCAS1_MOUSE
MSDAQVQTDPVSIGPVGK	1827.9	18	914.96	2	98.06	Chance_ALZ3Mo_LF_2.raw	Q80YN3|BCAS1_MOUSE
MSDAQVQTDPVSIGPVGK	1827.9	18	914.959	2	96.76	Chance_ALZ3Mo_LF_10.raw	Q80YN3|BCAS1_MOUSE
MSDAQVQTDPVSIGPVGK	1827.9	18	914.959	2	98.5	Chance_ALZ3Mo_LF_9.raw	Q80YN3|BCAS1_MOUSE
MSDAQVQTDPVSIGPVGK	1827.9	18	914.96	2	96.58	Chance_ALZ3Mo_LF_3.raw	Q80YN3|BCAS1_MOUSE
MSDAQVQTDPVSIGPVGK	1827.9	18	914.959	2	98.37	Chance_ALZ3Mo_LF_16.raw	Q80YN3|BCAS1_MOUSE
MSDAQVQTDPVSIGPVGK	1827.9	18	914.96	2	97.87	Chance_ALZ3Mo_LF_12.raw	Q80YN3|BCAS1_MOUSE
MSDAQVQTDPVSIGPVGK	1827.9	18	914.961	2	98.03	Chance_ALZ3Mo_LF_4.raw	Q80YN3|BCAS1_MOUSE
MSDAQVQTDPVSIGPVGK	1827.9	18	914.959	2	97.99	Chance_ALZ3Mo_LF_15.raw	Q80YN3|BCAS1_MOUSE
MSDAQVQTDPVSIGPVGK	1827.9	18	914.959	2	97.72	Chance_ALZ3Mo_LF_5.raw	Q80YN3|BCAS1_MOUSE
MSDAQVQTDPVSIGPVGK	1827.9	18	914.961	2	98.55	Chance_ALZ3Mo_LF_14.raw	Q80YN3|BCAS1_MOUSE
MSDAQVQTDPVSIGPVGK	1827.9	18	914.959	2	98.18	Chance_ALZ3Mo_LF_8.raw	Q80YN3|BCAS1_MOUSE
MSDAQVQTDPVSIGPVGK	1827.9	18	914.96	2	96.1	Chance_ALZ3Mo_LF_1.raw	Q80YN3|BCAS1_MOUSE
MSDAQVQTDPVSIGPVGK	1827.9	18	914.962	2	98.16	Chance_ALZ3Mo_LF_3_190523115638.raw	Q80YN3|BCAS1_MOUSE
TAFDDAIAELDTLNEDSYK	2129.96	19	1065.99	2	157.19	Chance_ALZ3Mo_LF_3.raw	P61982|1433G_MOUSE
TAFDDAIAELDTLNEDSYK	2129.96	19	1065.99	2	156.8	Chance_ALZ3Mo_LF_10.raw	P61982|1433G_MOUSE
TAFDDAIAELDTLNEDSYK	2129.96	19	1065.99	2	157.42	Chance_ALZ3Mo_LF_13.raw	P61982|1433G_MOUSE
TAFDDAIAELDTLNEDSYK	2129.96	19	1065.99	2	159.34	Chance_ALZ3Mo_LF_6.raw	P61982|1433G_MOUSE
TAFDDAIAELDTLNEDSYK	2129.96	19	1065.99	2	159.54	Chance_ALZ3Mo_LF_9.raw	P61982|1433G_MOUSE
TAFDDAIAELDTLNEDSYK	2129.96	19	1065.99	2	159.01	Chance_ALZ3Mo_LF_12.raw	P61982|1433G_MOUSE
TAFDDAIAELDTLNEDSYK	2129.96	19	1065.99	2	158.78	Chance_ALZ3Mo_LF_11.raw	P61982|1433G_MOUSE
TAFDDAIAELDTLNEDSYK	2129.96	19	1065.99	2	158.37	Chance_ALZ3Mo_LF_4.raw	P61982|1433G_MOUSE
TAFDDAIAELDTLNEDSYK	2129.96	19	1065.99	2	159.33	Chance_ALZ3Mo_LF_16.raw	P61982|1433G_MOUSE
TAFDDAIAELDTLNEDSYK	2129.96	19	1065.99	2	157.83	Chance_ALZ3Mo_LF_8.raw	P61982|1433G_MOUSE
TAFDDAIAELDTLNEDSYK	2129.96	19	1065.99	2	158.23	Chance_ALZ3Mo_LF_2.raw	P61982|1433G_MOUSE
TAFDDAIAELDTLNEDSYK	2129.96	19	1065.99	2	159.09	Chance_ALZ3Mo_LF_15.raw	P61982|1433G_MOUSE
TAFDDAIAELDTLNEDSYK	2129.96	19	1065.99	2	158.82	Chance_ALZ3Mo_LF_14.raw	P61982|1433G_MOUSE
TAFDDAIAELDTLNEDSYK	2129.96	19	710.995	3	156.62	Chance_ALZ3Mo_LF_13.raw	P61982|1433G_MOUSE
TAFDDAIAELDTLNEDSYK	2129.96	19	1065.99	2	157.4	Chance_ALZ3Mo_LF_5.raw	P61982|1433G_MOUSE
TAFDDAIAELDTLNEDSYK	2129.96	19	710.996	3	156.82	Chance_ALZ3Mo_LF_3.raw	P61982|1433G_MOUSE
TAFDDAIAELDTLNEDSYK	2129.96	19	710.995	3	159.07	Chance_ALZ3Mo_LF_6.raw	P61982|1433G_MOUSE
TAFDDAIAELDTLNEDSYK	2129.96	19	710.995	3	157.83	Chance_ALZ3Mo_LF_10.raw	P61982|1433G_MOUSE
TAFDDAIAELDTLNEDSYK	2129.96	19	710.996	3	157.92	Chance_ALZ3Mo_LF_15.raw	P61982|1433G_MOUSE
TAFDDAIAELDTLNEDSYK	2129.96	19	710.996	3	159.15	Chance_ALZ3Mo_LF_9.raw	P61982|1433G_MOUSE
TAFDDAIAELDTLNEDSYK	2129.96	19	710.996	3	158.02	Chance_ALZ3Mo_LF_8.raw	P61982|1433G_MOUSE
TAFDDAIAELDTLNEDSYK	2129.96	19	710.996	3	158.85	Chance_ALZ3Mo_LF_2.raw	P61982|1433G_MOUSE
TAFDDAIAELDTLNEDSYK	2129.96	19	1065.99	2	158.61	Chance_ALZ3Mo_LF_3_190523115638.raw	P61982|1433G_MOUSE
TAFDDAIAELDTLNEDSYK	2129.96	19	1065.99	2	157.78	Chance_ALZ3Mo_LF_1.raw	P61982|1433G_MOUSE
TAFDDAIAELDTLNEDSYK	2129.96	19	1065.99	2	157.69	Chance_ALZ3Mo_LF_13.raw	P61982|1433G_MOUSE
TAFDDAIAELDTLNEDSYK	2129.96	19	710.995	3	159.01	Chance_ALZ3Mo_LF_16.raw	P61982|1433G_MOUSE
TAFDDAIAELDTLNEDSYK	2129.96	19	710.996	3	158.23	Chance_ALZ3Mo_LF_5.raw	P61982|1433G_MOUSE
TAFDDAIAELDTLNEDSYK	2129.96	19	710.996	3	158.26	Chance_ALZ3Mo_LF_14.raw	P61982|1433G_MOUSE
TAFDDAIAELDTLNEDSYK	2129.96	19	710.995	3	159.08	Chance_ALZ3Mo_LF_4.raw	P61982|1433G_MOUSE
TAFDDAIAELDTLNEDSYK	2129.96	19	710.995	3	158.89	Chance_ALZ3Mo_LF_11.raw	P61982|1433G_MOUSE
TAFDDAIAELDTLNEDSYK	2129.96	19	710.995	3	158.84	Chance_ALZ3Mo_LF_12.raw	P61982|1433G_MOUSE
TAFDDAIAELDTLNEDSYK	2129.96	19	710.995	3	158.8	Chance_ALZ3Mo_LF_3_190523115638.raw	P61982|1433G_MOUSE
TAFDDAIAELDTLNEDSYK	2129.96	19	1065.99	2	160.91	Chance_ALZ3Mo_LF_9.raw	P61982|1433G_MOUSE
TAFDDAIAELDTLNEDSYK	2129.96	19	710.996	3	156.44	Chance_ALZ3Mo_LF_1.raw	P61982|1433G_MOUSE
TAFDDAIAELDTLNEDSYK	2129.96	19	1066	2	160.03	Chance_ALZ3Mo_LF_4.raw	P61982|1433G_MOUSE
TAFDDAIAELDTLNEDSYK	2129.96	19	1065.99	2	160.45	Chance_ALZ3Mo_LF_2.raw	P61982|1433G_MOUSE
QGAIVAVTGDGVNDSPALK	1810.94	19	906.478	2	97.45	Chance_ALZ3Mo_LF_13.raw	Q6PIC6|AT1A3_MOUSE:Q6PIE5|AT1A2_MOUSE:Q8VDN2|AT1A1_MOUSE
QGAIVAVTGDGVNDSPALK	1810.94	19	906.479	2	100.63	Chance_ALZ3Mo_LF_6.raw	Q6PIC6|AT1A3_MOUSE:Q6PIE5|AT1A2_MOUSE:Q8VDN2|AT1A1_MOUSE
QGAIVAVTGDGVNDSPALK	1810.94	19	906.478	2	100.34	Chance_ALZ3Mo_LF_11.raw	Q6PIC6|AT1A3_MOUSE:Q6PIE5|AT1A2_MOUSE:Q8VDN2|AT1A1_MOUSE
QGAIVAVTGDGVNDSPALK	1810.94	19	906.479	2	100.67	Chance_ALZ3Mo_LF_2.raw	Q6PIC6|AT1A3_MOUSE:Q6PIE5|AT1A2_MOUSE:Q8VDN2|AT1A1_MOUSE
QGAIVAVTGDGVNDSPALK	1810.94	19	906.479	2	99.02	Chance_ALZ3Mo_LF_3.raw	Q6PIC6|AT1A3_MOUSE:Q6PIE5|AT1A2_MOUSE:Q8VDN2|AT1A1_MOUSE
QGAIVAVTGDGVNDSPALK	1810.94	19	906.479	2	98.46	Chance_ALZ3Mo_LF_10.raw	Q6PIC6|AT1A3_MOUSE:Q6PIE5|AT1A2_MOUSE:Q8VDN2|AT1A1_MOUSE
QGAIVAVTGDGVNDSPALK	1810.94	19	906.478	2	101.01	Chance_ALZ3Mo_LF_9.raw	Q6PIC6|AT1A3_MOUSE:Q6PIE5|AT1A2_MOUSE:Q8VDN2|AT1A1_MOUSE
QGAIVAVTGDGVNDSPALK	1810.94	19	906.479	2	100.37	Chance_ALZ3Mo_LF_12.raw	Q6PIC6|AT1A3_MOUSE:Q6PIE5|AT1A2_MOUSE:Q8VDN2|AT1A1_MOUSE
QGAIVAVTGDGVNDSPALK	1810.94	19	906.478	2	100.85	Chance_ALZ3Mo_LF_16.raw	Q6PIC6|AT1A3_MOUSE:Q6PIE5|AT1A2_MOUSE:Q8VDN2|AT1A1_MOUSE
QGAIVAVTGDGVNDSPALK	1810.94	19	906.479	2	99.74	Chance_ALZ3Mo_LF_15.raw	Q6PIC6|AT1A3_MOUSE:Q6PIE5|AT1A2_MOUSE:Q8VDN2|AT1A1_MOUSE
QGAIVAVTGDGVNDSPALK	1810.94	19	906.479	2	100.52	Chance_ALZ3Mo_LF_4.raw	Q6PIC6|AT1A3_MOUSE:Q6PIE5|AT1A2_MOUSE:Q8VDN2|AT1A1_MOUSE
QGAIVAVTGDGVNDSPALK	1810.94	19	604.655	3	99.98	Chance_ALZ3Mo_LF_6.raw	Q6PIC6|AT1A3_MOUSE:Q6PIE5|AT1A2_MOUSE:Q8VDN2|AT1A1_MOUSE
QGAIVAVTGDGVNDSPALK	1810.94	19	604.655	3	99.73	Chance_ALZ3Mo_LF_11.raw	Q6PIC6|AT1A3_MOUSE:Q6PIE5|AT1A2_MOUSE:Q8VDN2|AT1A1_MOUSE
QGAIVAVTGDGVNDSPALK	1810.94	19	906.478	2	100.96	Chance_ALZ3Mo_LF_14.raw	Q6PIC6|AT1A3_MOUSE:Q6PIE5|AT1A2_MOUSE:Q8VDN2|AT1A1_MOUSE
QGAIVAVTGDGVNDSPALK	1810.94	19	906.479	2	100.19	Chance_ALZ3Mo_LF_5.raw	Q6PIC6|AT1A3_MOUSE:Q6PIE5|AT1A2_MOUSE:Q8VDN2|AT1A1_MOUSE
QGAIVAVTGDGVNDSPALK	1810.94	19	906.479	2	101.18	Chance_ALZ3Mo_LF_8.raw	Q6PIC6|AT1A3_MOUSE:Q6PIE5|AT1A2_MOUSE:Q8VDN2|AT1A1_MOUSE
QGAIVAVTGDGVNDSPALK	1810.94	19	604.655	3	98.63	Chance_ALZ3Mo_LF_10.raw	Q6PIC6|AT1A3_MOUSE:Q6PIE5|AT1A2_MOUSE:Q8VDN2|AT1A1_MOUSE
QGAIVAVTGDGVNDSPALK	1810.94	19	604.655	3	99.86	Chance_ALZ3Mo_LF_2.raw	Q6PIC6|AT1A3_MOUSE:Q6PIE5|AT1A2_MOUSE:Q8VDN2|AT1A1_MOUSE
QGAIVAVTGDGVNDSPALK	1810.94	19	604.655	3	100.41	Chance_ALZ3Mo_LF_9.raw	Q6PIC6|AT1A3_MOUSE:Q6PIE5|AT1A2_MOUSE:Q8VDN2|AT1A1_MOUSE
QGAIVAVTGDGVNDSPALK	1810.94	19	604.656	3	100.37	Chance_ALZ3Mo_LF_4.raw	Q6PIC6|AT1A3_MOUSE:Q6PIE5|AT1A2_MOUSE:Q8VDN2|AT1A1_MOUSE
QGAIVAVTGDGVNDSPALK	1810.94	19	604.655	3	99.76	Chance_ALZ3Mo_LF_12.raw	Q6PIC6|AT1A3_MOUSE:Q6PIE5|AT1A2_MOUSE:Q8VDN2|AT1A1_MOUSE
QGAIVAVTGDGVNDSPALK	1810.94	19	906.479	2	100.78	Chance_ALZ3Mo_LF_3_190523115638.raw	Q6PIC6|AT1A3_MOUSE:Q6PIE5|AT1A2_MOUSE:Q8VDN2|AT1A1_MOUSE
QGAIVAVTGDGVNDSPALK	1810.94	19	604.655	3	100.26	Chance_ALZ3Mo_LF_16.raw	Q6PIC6|AT1A3_MOUSE:Q6PIE5|AT1A2_MOUSE:Q8VDN2|AT1A1_MOUSE
QGAIVAVTGDGVNDSPALK	1810.94	19	604.655	3	100.34	Chance_ALZ3Mo_LF_14.raw	Q6PIC6|AT1A3_MOUSE:Q6PIE5|AT1A2_MOUSE:Q8VDN2|AT1A1_MOUSE
QGAIVAVTGDGVNDSPALK	1810.94	19	604.655	3	99.82	Chance_ALZ3Mo_LF_15.raw	Q6PIC6|AT1A3_MOUSE:Q6PIE5|AT1A2_MOUSE:Q8VDN2|AT1A1_MOUSE
QGAIVAVTGDGVNDSPALK	1810.94	19	906.478	2	97.93	Chance_ALZ3Mo_LF_1.raw	Q6PIC6|AT1A3_MOUSE:Q6PIE5|AT1A2_MOUSE:Q8VDN2|AT1A1_MOUSE
QGAIVAVTGDGVNDSPALK	1810.94	19	604.655	3	100.08	Chance_ALZ3Mo_LF_8.raw	Q6PIC6|AT1A3_MOUSE:Q6PIE5|AT1A2_MOUSE:Q8VDN2|AT1A1_MOUSE
QGAIVAVTGDGVNDSPALK	1810.94	19	604.655	3	99.58	Chance_ALZ3Mo_LF_5.raw	Q6PIC6|AT1A3_MOUSE:Q6PIE5|AT1A2_MOUSE:Q8VDN2|AT1A1_MOUSE
QGAIVAVTGDGVNDSPALK	1810.94	19	604.655	3	100.01	Chance_ALZ3Mo_LF_3_190523115638.raw	Q6PIC6|AT1A3_MOUSE:Q6PIE5|AT1A2_MOUSE:Q8VDN2|AT1A1_MOUSE
QGAIVAVTGDGVNDSPALK	1810.94	19	604.655	3	97.82	Chance_ALZ3Mo_LF_3.raw	Q6PIC6|AT1A3_MOUSE:Q6PIE5|AT1A2_MOUSE:Q8VDN2|AT1A1_MOUSE
QGAIVAVTGDGVNDSPALK	1810.94	19	604.655	3	97.83	Chance_ALZ3Mo_LF_13.raw	Q6PIC6|AT1A3_MOUSE:Q6PIE5|AT1A2_MOUSE:Q8VDN2|AT1A1_MOUSE
QGAIVAVTGDGVNDSPALK	1810.94	19	604.655	3	97.41	Chance_ALZ3Mo_LF_1.raw	Q6PIC6|AT1A3_MOUSE:Q6PIE5|AT1A2_MOUSE:Q8VDN2|AT1A1_MOUSE
QGAIVAVTGDGVNDSPALK	1810.94	19	906.48	2	115.85	Chance_ALZ3Mo_LF_5.raw	Q6PIC6|AT1A3_MOUSE:Q6PIE5|AT1A2_MOUSE:Q8VDN2|AT1A1_MOUSE
QGAIVAVTGDGVNDSPALK	1810.94	19	906.48	2	115.03	Chance_ALZ3Mo_LF_10.raw	Q6PIC6|AT1A3_MOUSE:Q6PIE5|AT1A2_MOUSE:Q8VDN2|AT1A1_MOUSE
AVQLYQQTANVFENEER	2037.98	17	1019.99	2	116.32	Chance_ALZ3Mo_LF_11.raw	Q9CWZ7|SNAG_MOUSE
AVQLYQQTANVFENEER	2037.98	17	1019.99	2	115.03	Chance_ALZ3Mo_LF_10.raw	Q9CWZ7|SNAG_MOUSE
AVQLYQQTANVFENEER	2037.98	17	1019.99	2	114.86	Chance_ALZ3Mo_LF_3.raw	Q9CWZ7|SNAG_MOUSE
AVQLYQQTANVFENEER	2037.98	17	1019.99	2	116.92	Chance_ALZ3Mo_LF_9.raw	Q9CWZ7|SNAG_MOUSE
AVQLYQQTANVFENEER	2037.98	17	1019.99	2	116.39	Chance_ALZ3Mo_LF_4.raw	Q9CWZ7|SNAG_MOUSE
AVQLYQQTANVFENEER	2037.98	17	1019.99	2	116.28	Chance_ALZ3Mo_LF_2.raw	Q9CWZ7|SNAG_MOUSE
AVQLYQQTANVFENEER	2037.98	17	1019.99	2	116.42	Chance_ALZ3Mo_LF_6.raw	Q9CWZ7|SNAG_MOUSE
AVQLYQQTANVFENEER	2037.98	17	1020	2	116.09	Chance_ALZ3Mo_LF_12.raw	Q9CWZ7|SNAG_MOUSE
AVQLYQQTANVFENEER	2037.98	17	1019.99	2	116.78	Chance_ALZ3Mo_LF_14.raw	Q9CWZ7|SNAG_MOUSE
AVQLYQQTANVFENEER	2037.98	17	1019.99	2	113.97	Chance_ALZ3Mo_LF_13.raw	Q9CWZ7|SNAG_MOUSE
AVQLYQQTANVFENEER	2037.98	17	1019.99	2	116.3	Chance_ALZ3Mo_LF_15.raw	Q9CWZ7|SNAG_MOUSE
AVQLYQQTANVFENEER	2037.98	17	1019.99	2	116.01	Chance_ALZ3Mo_LF_5.raw	Q9CWZ7|SNAG_MOUSE
AVQLYQQTANVFENEER	2037.98	17	1020	2	116.57	Chance_ALZ3Mo_LF_8.raw	Q9CWZ7|SNAG_MOUSE
AVQLYQQTANVFENEER	2037.98	17	1020	2	116.49	Chance_ALZ3Mo_LF_3_190523115638.raw	Q9CWZ7|SNAG_MOUSE
AVQLYQQTANVFENEER	2037.98	17	1020	2	114.57	Chance_ALZ3Mo_LF_1.raw	Q9CWZ7|SNAG_MOUSE
AVQLYQQTANVFENEER	2037.98	17	680.332	3	115.13	Chance_ALZ3Mo_LF_10.raw	Q9CWZ7|SNAG_MOUSE
AVQLYQQTANVFENEER	2037.98	17	680.332	3	116.94	Chance_ALZ3Mo_LF_9.raw	Q9CWZ7|SNAG_MOUSE
AVQLYQQTANVFENEER	2037.98	17	680.332	3	114.95	Chance_ALZ3Mo_LF_3.raw	Q9CWZ7|SNAG_MOUSE
AVQLYQQTANVFENEER	2037.98	17	680.332	3	116.34	Chance_ALZ3Mo_LF_11.raw	Q9CWZ7|SNAG_MOUSE
AVQLYQQTANVFENEER	2037.98	17	680.333	3	116.59	Chance_ALZ3Mo_LF_8.raw	Q9CWZ7|SNAG_MOUSE
AVQLYQQTANVFENEER	2037.98	17	680.333	3	116.76	Chance_ALZ3Mo_LF_16.raw	Q9CWZ7|SNAG_MOUSE
AVQLYQQTANVFENEER	2037.98	17	1020	2	117.42	Chance_ALZ3Mo_LF_14.raw	Q9CWZ7|SNAG_MOUSE
AVQLYQQTANVFENEER	2037.98	17	680.332	3	116.79	Chance_ALZ3Mo_LF_14.raw	Q9CWZ7|SNAG_MOUSE
AVQLYQQTANVFENEER	2037.98	17	680.332	3	116.4	Chance_ALZ3Mo_LF_15.raw	Q9CWZ7|SNAG_MOUSE
AVQLYQQTANVFENEER	2037.98	17	680.333	3	114.17	Chance_ALZ3Mo_LF_13.raw	Q9CWZ7|SNAG_MOUSE
AVQLYQQTANVFENEER	2037.98	17	680.332	3	116.37	Chance_ALZ3Mo_LF_2.raw	Q9CWZ7|SNAG_MOUSE
AVQLYQQTANVFENEER	2037.98	17	680.333	3	114.62	Chance_ALZ3Mo_LF_1.raw	Q9CWZ7|SNAG_MOUSE
AVQLYQQTANVFENEER	2037.98	17	680.332	3	116.46	Chance_ALZ3Mo_LF_6.raw	Q9CWZ7|SNAG_MOUSE
AVQLYQQTANVFENEER	2037.98	17	680.332	3	116.57	Chance_ALZ3Mo_LF_3_190523115638.raw	Q9CWZ7|SNAG_MOUSE
AVQLYQQTANVFENEER	2037.98	17	680.331	3	116.17	Chance_ALZ3Mo_LF_12.raw	Q9CWZ7|SNAG_MOUSE
AVQLYQQTANVFENEER	2037.98	17	680.333	3	116.22	Chance_ALZ3Mo_LF_5.raw	Q9CWZ7|SNAG_MOUSE
GTGGVDTAATGSVFDISNLDR	2051.98	21	1027	2	128.28	Chance_ALZ3Mo_LF_3.raw	P30275|KCRU_MOUSE
GTGGVDTAATGSVFDISNLDR	2051.98	21	1026.99	2	127.35	Chance_ALZ3Mo_LF_13.raw	P30275|KCRU_MOUSE
GTGGVDTAATGSVFDISNLDR	2051.98	21	1026.99	2	129.54	Chance_ALZ3Mo_LF_6.raw	P30275|KCRU_MOUSE
GTGGVDTAATGSVFDISNLDR	2051.98	21	1027	2	129.93	Chance_ALZ3Mo_LF_9.raw	P30275|KCRU_MOUSE
GTGGVDTAATGSVFDISNLDR	2051.98	21	1026.99	2	128.19	Chance_ALZ3Mo_LF_10.raw	P30275|KCRU_MOUSE
GTGGVDTAATGSVFDISNLDR	2051.98	21	1026.99	2	129.45	Chance_ALZ3Mo_LF_11.raw	P30275|KCRU_MOUSE
GTGGVDTAATGSVFDISNLDR	2051.98	21	1027	2	129.78	Chance_ALZ3Mo_LF_16.raw	P30275|KCRU_MOUSE
GTGGVDTAATGSVFDISNLDR	2051.98	21	1026.99	2	129.22	Chance_ALZ3Mo_LF_12.raw	P30275|KCRU_MOUSE
GTGGVDTAATGSVFDISNLDR	2051.98	21	1027	2	129.52	Chance_ALZ3Mo_LF_4.raw	P30275|KCRU_MOUSE
GTGGVDTAATGSVFDISNLDR	2051.98	21	1026.99	2	129.49	Chance_ALZ3Mo_LF_15.raw	P30275|KCRU_MOUSE
GTGGVDTAATGSVFDISNLDR	2051.98	21	1027	2	129.65	Chance_ALZ3Mo_LF_8.raw	P30275|KCRU_MOUSE
GTGGVDTAATGSVFDISNLDR	2051.98	21	1026.99	2	129.58	Chance_ALZ3Mo_LF_2.raw	P30275|KCRU_MOUSE
GTGGVDTAATGSVFDISNLDR	2051.98	21	1026.99	2	129.47	Chance_ALZ3Mo_LF_5.raw	P30275|KCRU_MOUSE
GTGGVDTAATGSVFDISNLDR	2051.98	21	1027	2	129.6	Chance_ALZ3Mo_LF_3_190523115638.raw	P30275|KCRU_MOUSE
GTGGVDTAATGSVFDISNLDR	2051.98	21	685	3	129.67	Chance_ALZ3Mo_LF_11.raw	P30275|KCRU_MOUSE
GTGGVDTAATGSVFDISNLDR	2051.98	21	1026.99	2	128.04	Chance_ALZ3Mo_LF_1.raw	P30275|KCRU_MOUSE
GTGGVDTAATGSVFDISNLDR	2051.98	21	684.999	3	129.39	Chance_ALZ3Mo_LF_12.raw	P30275|KCRU_MOUSE
GTGGVDTAATGSVFDISNLDR	2051.98	21	684.998	3	130.03	Chance_ALZ3Mo_LF_9.raw	P30275|KCRU_MOUSE
GTGGVDTAATGSVFDISNLDR	2051.98	21	685	3	129.48	Chance_ALZ3Mo_LF_5.raw	P30275|KCRU_MOUSE
GTGGVDTAATGSVFDISNLDR	2051.98	21	685	3	129.81	Chance_ALZ3Mo_LF_3_190523115638.raw	P30275|KCRU_MOUSE
GTGGVDTAATGSVFDISNLDR	2051.98	21	684.999	3	129.82	Chance_ALZ3Mo_LF_6.raw	P30275|KCRU_MOUSE
GTGGVDTAATGSVFDISNLDR	2051.98	21	684.999	3	130.16	Chance_ALZ3Mo_LF_14.raw	P30275|KCRU_MOUSE
GTGGVDTAATGSVFDISNLDR	2051.98	21	684.999	3	129.59	Chance_ALZ3Mo_LF_2.raw	P30275|KCRU_MOUSE
GTGGVDTAATGSVFDISNLDR	2051.98	21	685	3	130.01	Chance_ALZ3Mo_LF_16.raw	P30275|KCRU_MOUSE
AAAELLQSQGSQAGGSQTLK	1943.99	20	973.002	2	82.9	Chance_ALZ3Mo_LF_11.raw	Q9R1T4|SEPT6_MOUSE
AAAELLQSQGSQAGGSQTLK	1943.99	20	973.004	2	83.08	Chance_ALZ3Mo_LF_6.raw	Q9R1T4|SEPT6_MOUSE
AAAELLQSQGSQAGGSQTLK	1943.99	20	973.003	2	81.26	Chance_ALZ3Mo_LF_3.raw	Q9R1T4|SEPT6_MOUSE
AAAELLQSQGSQAGGSQTLK	1943.99	20	973.003	2	80.25	Chance_ALZ3Mo_LF_13.raw	Q9R1T4|SEPT6_MOUSE
AAAELLQSQGSQAGGSQTLK	1943.99	20	973.002	2	83.49	Chance_ALZ3Mo_LF_9.raw	Q9R1T4|SEPT6_MOUSE
AAAELLQSQGSQAGGSQTLK	1943.99	20	973.004	2	82.7	Chance_ALZ3Mo_LF_12.raw	Q9R1T4|SEPT6_MOUSE
AAAELLQSQGSQAGGSQTLK	1943.99	20	973.004	2	83.01	Chance_ALZ3Mo_LF_4.raw	Q9R1T4|SEPT6_MOUSE
AAAELLQSQGSQAGGSQTLK	1943.99	20	973.004	2	83	Chance_ALZ3Mo_LF_2.raw	Q9R1T4|SEPT6_MOUSE
AAAELLQSQGSQAGGSQTLK	1943.99	20	973.003	2	82.73	Chance_ALZ3Mo_LF_5.raw	Q9R1T4|SEPT6_MOUSE
AAAELLQSQGSQAGGSQTLK	1943.99	20	973.002	2	83.46	Chance_ALZ3Mo_LF_16.raw	Q9R1T4|SEPT6_MOUSE
AAAELLQSQGSQAGGSQTLK	1943.99	20	973.004	2	83.19	Chance_ALZ3Mo_LF_8.raw	Q9R1T4|SEPT6_MOUSE
AAAELLQSQGSQAGGSQTLK	1943.99	20	973.004	2	83.42	Chance_ALZ3Mo_LF_14.raw	Q9R1T4|SEPT6_MOUSE
AAAELLQSQGSQAGGSQTLK	1943.99	20	973.005	2	83.04	Chance_ALZ3Mo_LF_3_190523115638.raw	Q9R1T4|SEPT6_MOUSE
AAAELLQSQGSQAGGSQTLK	1943.99	20	973.003	2	80.82	Chance_ALZ3Mo_LF_1.raw	Q9R1T4|SEPT6_MOUSE
AAAELLQSQGSQAGGSQTLK	1943.99	20	649.004	3	81.66	Chance_ALZ3Mo_LF_10.raw	Q9R1T4|SEPT6_MOUSE
AAAELLQSQGSQAGGSQTLK	1943.99	20	649.004	3	83.63	Chance_ALZ3Mo_LF_16.raw	Q9R1T4|SEPT6_MOUSE
AAAELLQSQGSQAGGSQTLK	1943.99	20	649.004	3	80.31	Chance_ALZ3Mo_LF_13.raw	Q9R1T4|SEPT6_MOUSE
AAAELLQSQGSQAGGSQTLK	1943.99	20	649.004	3	83.14	Chance_ALZ3Mo_LF_11.raw	Q9R1T4|SEPT6_MOUSE
AAAELLQSQGSQAGGSQTLK	1943.99	20	649.005	3	83.14	Chance_ALZ3Mo_LF_6.raw	Q9R1T4|SEPT6_MOUSE
AAAELLQSQGSQAGGSQTLK	1943.99	20	649.005	3	83.07	Chance_ALZ3Mo_LF_15.raw	Q9R1T4|SEPT6_MOUSE
AAAELLQSQGSQAGGSQTLK	1943.99	20	649.004	3	83.49	Chance_ALZ3Mo_LF_14.raw	Q9R1T4|SEPT6_MOUSE
AAAELLQSQGSQAGGSQTLK	1943.99	20	649.005	3	83.08	Chance_ALZ3Mo_LF_4.raw	Q9R1T4|SEPT6_MOUSE
AAAELLQSQGSQAGGSQTLK	1943.99	20	649.005	3	83.14	Chance_ALZ3Mo_LF_2.raw	Q9R1T4|SEPT6_MOUSE
AAAELLQSQGSQAGGSQTLK	1943.99	20	649.004	3	81.33	Chance_ALZ3Mo_LF_3.raw	Q9R1T4|SEPT6_MOUSE
AAAELLQSQGSQAGGSQTLK	1943.99	20	649.004	3	83.19	Chance_ALZ3Mo_LF_3_190523115638.raw	Q9R1T4|SEPT6_MOUSE
AAAELLQSQGSQAGGSQTLK	1943.99	20	649.004	3	83.73	Chance_ALZ3Mo_LF_9.raw	Q9R1T4|SEPT6_MOUSE
AAAELLQSQGSQAGGSQTLK	1943.99	20	649.005	3	80.92	Chance_ALZ3Mo_LF_1.raw	Q9R1T4|SEPT6_MOUSE
EILVGDVGQTVDDPYTTFVK	2195.1	20	1098.56	2	137.82	Chance_ALZ3Mo_LF_13.raw	P18760|COF1_MOUSE
EILVGDVGQTVDDPYTTFVK	2195.1	20	1098.56	2	139.4	Chance_ALZ3Mo_LF_11.raw	P18760|COF1_MOUSE
EILVGDVGQTVDDPYTTFVK	2195.1	20	1098.56	2	139.28	Chance_ALZ3Mo_LF_6.raw	P18760|COF1_MOUSE
EILVGDVGQTVDDPYTTFVK	2195.1	20	1098.56	2	138.5	Chance_ALZ3Mo_LF_3.raw	P18760|COF1_MOUSE
EILVGDVGQTVDDPYTTFVK	2195.1	20	1098.56	2	138.98	Chance_ALZ3Mo_LF_2.raw	P18760|COF1_MOUSE
EILVGDVGQTVDDPYTTFVK	2195.1	20	1098.56	2	140.02	Chance_ALZ3Mo_LF_15.raw	P18760|COF1_MOUSE
EILVGDVGQTVDDPYTTFVK	2195.1	20	1098.56	2	138.18	Chance_ALZ3Mo_LF_10.raw	P18760|COF1_MOUSE
EILVGDVGQTVDDPYTTFVK	2195.1	20	1098.56	2	139.53	Chance_ALZ3Mo_LF_9.raw	P18760|COF1_MOUSE
EILVGDVGQTVDDPYTTFVK	2195.1	20	1098.56	2	139.2	Chance_ALZ3Mo_LF_4.raw	P18760|COF1_MOUSE
EILVGDVGQTVDDPYTTFVK	2195.1	20	1098.56	2	139.46	Chance_ALZ3Mo_LF_16.raw	P18760|COF1_MOUSE
EILVGDVGQTVDDPYTTFVK	2195.1	20	1098.56	2	139.38	Chance_ALZ3Mo_LF_12.raw	P18760|COF1_MOUSE
EILVGDVGQTVDDPYTTFVK	2195.1	20	1098.56	2	139.77	Chance_ALZ3Mo_LF_14.raw	P18760|COF1_MOUSE
EILVGDVGQTVDDPYTTFVK	2195.1	20	1098.56	2	138.94	Chance_ALZ3Mo_LF_5.raw	P18760|COF1_MOUSE
EILVGDVGQTVDDPYTTFVK	2195.1	20	1098.56	2	140.24	Chance_ALZ3Mo_LF_8.raw	P18760|COF1_MOUSE
EILVGDVGQTVDDPYTTFVK	2195.1	20	1098.56	2	138.64	Chance_ALZ3Mo_LF_3_190523115638.raw	P18760|COF1_MOUSE
EILVGDVGQTVDDPYTTFVK	2195.1	20	732.708	3	138.73	Chance_ALZ3Mo_LF_11.raw	P18760|COF1_MOUSE
EILVGDVGQTVDDPYTTFVK	2195.1	20	1098.56	2	140.09	Chance_ALZ3Mo_LF_3_190523115638.raw	P18760|COF1_MOUSE
EILVGDVGQTVDDPYTTFVK	2195.1	20	1098.56	2	138.64	Chance_ALZ3Mo_LF_1.raw	P18760|COF1_MOUSE
EILVGDVGQTVDDPYTTFVK	2195.1	20	732.708	3	138.9	Chance_ALZ3Mo_LF_16.raw	P18760|COF1_MOUSE
EILVGDVGQTVDDPYTTFVK	2195.1	20	732.707	3	138.71	Chance_ALZ3Mo_LF_4.raw	P18760|COF1_MOUSE
EILVGDVGQTVDDPYTTFVK	2195.1	20	732.708	3	137.51	Chance_ALZ3Mo_LF_3.raw	P18760|COF1_MOUSE
EILVGDVGQTVDDPYTTFVK	2195.1	20	732.708	3	139.02	Chance_ALZ3Mo_LF_14.raw	P18760|COF1_MOUSE
EILVGDVGQTVDDPYTTFVK	2195.1	20	732.708	3	138.4	Chance_ALZ3Mo_LF_2.raw	P18760|COF1_MOUSE
EILVGDVGQTVDDPYTTFVK	2195.1	20	732.708	3	138.72	Chance_ALZ3Mo_LF_6.raw	P18760|COF1_MOUSE
EILVGDVGQTVDDPYTTFVK	2195.1	20	732.708	3	139.38	Chance_ALZ3Mo_LF_9.raw	P18760|COF1_MOUSE
EILVGDVGQTVDDPYTTFVK	2195.1	20	732.708	3	136.69	Chance_ALZ3Mo_LF_13.raw	P18760|COF1_MOUSE
EILVGDVGQTVDDPYTTFVK	2195.1	20	732.707	3	138.63	Chance_ALZ3Mo_LF_15.raw	P18760|COF1_MOUSE
EILVGDVGQTVDDPYTTFVK	2195.1	20	732.707	3	139.09	Chance_ALZ3Mo_LF_5.raw	P18760|COF1_MOUSE
EILVGDVGQTVDDPYTTFVK	2195.1	20	732.708	3	138.31	Chance_ALZ3Mo_LF_12.raw	P18760|COF1_MOUSE
EILVGDVGQTVDDPYTTFVK	2195.1	20	732.707	3	138.98	Chance_ALZ3Mo_LF_3_190523115638.raw	P18760|COF1_MOUSE
EILVGDVGQTVDDPYTTFVK	2195.1	20	732.708	3	137.13	Chance_ALZ3Mo_LF_1.raw	P18760|COF1_MOUSE
EILVGDVGQTVDDPYTTFVK	2195.1	20	732.707	3	138.76	Chance_ALZ3Mo_LF_8.raw	P18760|COF1_MOUSE
EILVGDVGQTVDDPYTTFVK	2195.1	20	732.708	3	137.49	Chance_ALZ3Mo_LF_10.raw	P18760|COF1_MOUSE
EILVGDVGQTVDDPYTTFVK	2195.1	20	1098.56	2	165.36	Chance_ALZ3Mo_LF_5.raw	P18760|COF1_MOUSE
HQADIASYQDAIQQLDSELR	2300.1	20	1151.06	2	143.61	Chance_ALZ3Mo_LF_6.raw	P19246|NFH_MOUSE
HQADIASYQDAIQQLDSELR	2300.1	20	1151.06	2	143.56	Chance_ALZ3Mo_LF_8.raw	P19246|NFH_MOUSE
HQADIASYQDAIQQLDSELR	2300.1	20	767.709	3	142.4	Chance_ALZ3Mo_LF_3.raw	P19246|NFH_MOUSE
HQADIASYQDAIQQLDSELR	2300.1	20	767.709	3	143.59	Chance_ALZ3Mo_LF_11.raw	P19246|NFH_MOUSE
HQADIASYQDAIQQLDSELR	2300.1	20	767.709	3	142.22	Chance_ALZ3Mo_LF_10.raw	P19246|NFH_MOUSE
HQADIASYQDAIQQLDSELR	2300.1	20	767.708	3	143.45	Chance_ALZ3Mo_LF_6.raw	P19246|NFH_MOUSE
HQADIASYQDAIQQLDSELR	2300.1	20	767.708	3	143.31	Chance_ALZ3Mo_LF_2.raw	P19246|NFH_MOUSE
HQADIASYQDAIQQLDSELR	2300.1	20	767.708	3	143.19	Chance_ALZ3Mo_LF_12.raw	P19246|NFH_MOUSE
HQADIASYQDAIQQLDSELR	2300.1	20	767.707	3	143.91	Chance_ALZ3Mo_LF_9.raw	P19246|NFH_MOUSE
HQADIASYQDAIQQLDSELR	2300.1	20	1151.06	2	143.28	Chance_ALZ3Mo_LF_5.raw	P19246|NFH_MOUSE
HQADIASYQDAIQQLDSELR	2300.1	20	767.708	3	143.49	Chance_ALZ3Mo_LF_4.raw	P19246|NFH_MOUSE
HQADIASYQDAIQQLDSELR	2300.1	20	767.709	3	143.88	Chance_ALZ3Mo_LF_14.raw	P19246|NFH_MOUSE
HQADIASYQDAIQQLDSELR	2300.1	20	767.71	3	141.46	Chance_ALZ3Mo_LF_13.raw	P19246|NFH_MOUSE
HQADIASYQDAIQQLDSELR	2300.1	20	767.708	3	143.76	Chance_ALZ3Mo_LF_16.raw	P19246|NFH_MOUSE
HQADIASYQDAIQQLDSELR	2300.1	20	767.708	3	144.33	Chance_ALZ3Mo_LF_8.raw	P19246|NFH_MOUSE
HQADIASYQDAIQQLDSELR	2300.1	20	767.708	3	143.15	Chance_ALZ3Mo_LF_5.raw	P19246|NFH_MOUSE
HQADIASYQDAIQQLDSELR	2300.1	20	767.711	3	143.51	Chance_ALZ3Mo_LF_15.raw	P19246|NFH_MOUSE
HQADIASYQDAIQQLDSELR	2300.1	20	1151.06	2	141.62	Chance_ALZ3Mo_LF_13.raw	P19246|NFH_MOUSE
HQADIASYQDAIQQLDSELR	2300.1	20	1151.06	2	143.67	Chance_ALZ3Mo_LF_4.raw	P19246|NFH_MOUSE
LQQTQAQVDEVVDIMR	1871.94	16	936.978	2	126.36	Chance_ALZ3Mo_LF_6.raw	P63044|VAMP2_MOUSE
LQQTQAQVDEVVDIMR	1871.94	16	936.978	2	126.85	Chance_ALZ3Mo_LF_9.raw	P63044|VAMP2_MOUSE
LQQTQAQVDEVVDIMR	1871.94	16	936.977	2	126.23	Chance_ALZ3Mo_LF_2.raw	P63044|VAMP2_MOUSE
LQQTQAQVDEVVDIMR	1871.94	16	936.979	2	125.01	Chance_ALZ3Mo_LF_10.raw	P63044|VAMP2_MOUSE
LQQTQAQVDEVVDIMR	1871.94	16	936.977	2	126.47	Chance_ALZ3Mo_LF_4.raw	P63044|VAMP2_MOUSE
LQQTQAQVDEVVDIMR	1871.94	16	936.977	2	126.13	Chance_ALZ3Mo_LF_12.raw	P63044|VAMP2_MOUSE
LQQTQAQVDEVVDIMR	1871.94	16	936.978	2	126.76	Chance_ALZ3Mo_LF_16.raw	P63044|VAMP2_MOUSE
LQQTQAQVDEVVDIMR	1871.94	16	936.978	2	126.76	Chance_ALZ3Mo_LF_14.raw	P63044|VAMP2_MOUSE
LQQTQAQVDEVVDIMR	1871.94	16	936.978	2	126.08	Chance_ALZ3Mo_LF_5.raw	P63044|VAMP2_MOUSE
LQQTQAQVDEVVDIMR	1871.94	16	624.988	3	126.15	Chance_ALZ3Mo_LF_11.raw	P63044|VAMP2_MOUSE
LQQTQAQVDEVVDIMR	1871.94	16	624.988	3	124.02	Chance_ALZ3Mo_LF_13.raw	P63044|VAMP2_MOUSE
LQQTQAQVDEVVDIMR	1871.94	16	936.979	2	126.55	Chance_ALZ3Mo_LF_8.raw	P63044|VAMP2_MOUSE
LQQTQAQVDEVVDIMR	1871.94	16	624.988	3	126.66	Chance_ALZ3Mo_LF_9.raw	P63044|VAMP2_MOUSE
LQQTQAQVDEVVDIMR	1871.94	16	624.988	3	125.94	Chance_ALZ3Mo_LF_12.raw	P63044|VAMP2_MOUSE
LQQTQAQVDEVVDIMR	1871.94	16	624.989	3	124.83	Chance_ALZ3Mo_LF_3.raw	P63044|VAMP2_MOUSE
LQQTQAQVDEVVDIMR	1871.94	16	624.988	3	126.57	Chance_ALZ3Mo_LF_14.raw	P63044|VAMP2_MOUSE
LQQTQAQVDEVVDIMR	1871.94	16	624.989	3	124.82	Chance_ALZ3Mo_LF_10.raw	P63044|VAMP2_MOUSE
LQQTQAQVDEVVDIMR	1871.94	16	624.987	3	126.47	Chance_ALZ3Mo_LF_16.raw	P63044|VAMP2_MOUSE
LQQTQAQVDEVVDIMR	1871.94	16	936.978	2	124.49	Chance_ALZ3Mo_LF_1.raw	P63044|VAMP2_MOUSE
LQQTQAQVDEVVDIMR	1871.94	16	624.988	3	126.03	Chance_ALZ3Mo_LF_2.raw	P63044|VAMP2_MOUSE
LQQTQAQVDEVVDIMR	1871.94	16	624.988	3	126.35	Chance_ALZ3Mo_LF_3_190523115638.raw	P63044|VAMP2_MOUSE
LQQTQAQVDEVVDIMR	1871.94	16	624.988	3	125.9	Chance_ALZ3Mo_LF_5.raw	P63044|VAMP2_MOUSE
LQQTQAQVDEVVDIMR	1871.94	16	624.988	3	126.17	Chance_ALZ3Mo_LF_6.raw	P63044|VAMP2_MOUSE
LQQTQAQVDEVVDIMR	1871.94	16	624.986	3	126.15	Chance_ALZ3Mo_LF_15.raw	P63044|VAMP2_MOUSE
LQQTQAQVDEVVDIMR	1871.94	16	624.986	3	126.19	Chance_ALZ3Mo_LF_4.raw	P63044|VAMP2_MOUSE
LQQTQAQVDEVVDIMR	1871.94	16	624.989	3	126.26	Chance_ALZ3Mo_LF_8.raw	P63044|VAMP2_MOUSE
LQQTQAQVDEVVDIMR	1871.94	16	624.987	3	124.41	Chance_ALZ3Mo_LF_1.raw	P63044|VAMP2_MOUSE
VDVVGATQGQAGSC(+57.02)SR	1590.74	16	796.379	2	62.65	Chance_ALZ3Mo_LF_6.raw	Q8BGD9|IF4B_MOUSE	Carbamidomethylation
VDVVGATQGQAGSC(+57.02)SR	1590.74	16	796.378	2	63.27	Chance_ALZ3Mo_LF_9.raw	Q8BGD9|IF4B_MOUSE	Carbamidomethylation
VDVVGATQGQAGSC(+57.02)SR	1590.74	16	796.38	2	62.5	Chance_ALZ3Mo_LF_11.raw	Q8BGD9|IF4B_MOUSE	Carbamidomethylation
VDVVGATQGQAGSC(+57.02)SR	1590.74	16	796.379	2	59.54	Chance_ALZ3Mo_LF_13.raw	Q8BGD9|IF4B_MOUSE	Carbamidomethylation
VDVVGATQGQAGSC(+57.02)SR	1590.74	16	796.379	2	63.54	Chance_ALZ3Mo_LF_16.raw	Q8BGD9|IF4B_MOUSE	Carbamidomethylation
VDVVGATQGQAGSC(+57.02)SR	1590.74	16	796.38	2	62.5	Chance_ALZ3Mo_LF_2.raw	Q8BGD9|IF4B_MOUSE	Carbamidomethylation
VDVVGATQGQAGSC(+57.02)SR	1590.74	16	796.379	2	62.58	Chance_ALZ3Mo_LF_4.raw	Q8BGD9|IF4B_MOUSE	Carbamidomethylation
VDVVGATQGQAGSC(+57.02)SR	1590.74	16	796.377	2	60.55	Chance_ALZ3Mo_LF_3.raw	Q8BGD9|IF4B_MOUSE	Carbamidomethylation
VDVVGATQGQAGSC(+57.02)SR	1590.74	16	796.38	2	62.77	Chance_ALZ3Mo_LF_8.raw	Q8BGD9|IF4B_MOUSE	Carbamidomethylation
VDVVGATQGQAGSC(+57.02)SR	1590.74	16	796.379	2	62.86	Chance_ALZ3Mo_LF_15.raw	Q8BGD9|IF4B_MOUSE	Carbamidomethylation
VDVVGATQGQAGSC(+57.02)SR	1590.74	16	796.38	2	62.25	Chance_ALZ3Mo_LF_5.raw	Q8BGD9|IF4B_MOUSE	Carbamidomethylation
VDVVGATQGQAGSC(+57.02)SR	1590.74	16	796.381	2	62.48	Chance_ALZ3Mo_LF_12.raw	Q8BGD9|IF4B_MOUSE	Carbamidomethylation
VDVVGATQGQAGSC(+57.02)SR	1590.74	16	796.377	2	60.23	Chance_ALZ3Mo_LF_1.raw	Q8BGD9|IF4B_MOUSE	Carbamidomethylation
VDVVGATQGQAGSC(+57.02)SR	1590.74	16	796.38	2	62.69	Chance_ALZ3Mo_LF_3_190523115638.raw	Q8BGD9|IF4B_MOUSE	Carbamidomethylation
APGDEEAQVENLITTNAAEPQK	2324.11	22	1163.06	2	116.01	Chance_ALZ3Mo_LF_3.raw	Q9D164|FXYD6_MOUSE
APGDEEAQVENLITTNAAEPQK	2324.11	22	1163.06	2	117.48	Chance_ALZ3Mo_LF_12.raw	Q9D164|FXYD6_MOUSE
APGDEEAQVENLITTNAAEPQK	2324.11	22	1163.06	2	117.42	Chance_ALZ3Mo_LF_6.raw	Q9D164|FXYD6_MOUSE
APGDEEAQVENLITTNAAEPQK	2324.11	22	1163.06	2	117.62	Chance_ALZ3Mo_LF_11.raw	Q9D164|FXYD6_MOUSE
APGDEEAQVENLITTNAAEPQK	2324.11	22	1163.07	2	115.01	Chance_ALZ3Mo_LF_13.raw	Q9D164|FXYD6_MOUSE
APGDEEAQVENLITTNAAEPQK	2324.11	22	1163.07	2	117.36	Chance_ALZ3Mo_LF_2.raw	Q9D164|FXYD6_MOUSE
APGDEEAQVENLITTNAAEPQK	2324.11	22	1163.06	2	117.66	Chance_ALZ3Mo_LF_16.raw	Q9D164|FXYD6_MOUSE
APGDEEAQVENLITTNAAEPQK	2324.11	22	1163.07	2	119.16	Chance_ALZ3Mo_LF_9.raw	Q9D164|FXYD6_MOUSE
APGDEEAQVENLITTNAAEPQK	2324.11	22	1163.06	2	117.7	Chance_ALZ3Mo_LF_14.raw	Q9D164|FXYD6_MOUSE
APGDEEAQVENLITTNAAEPQK	2324.11	22	1163.06	2	115.98	Chance_ALZ3Mo_LF_10.raw	Q9D164|FXYD6_MOUSE
APGDEEAQVENLITTNAAEPQK	2324.11	22	1163.07	2	117.11	Chance_ALZ3Mo_LF_5.raw	Q9D164|FXYD6_MOUSE
APGDEEAQVENLITTNAAEPQK	2324.11	22	1163.07	2	117.71	Chance_ALZ3Mo_LF_3_190523115638.raw	Q9D164|FXYD6_MOUSE
APGDEEAQVENLITTNAAEPQK	2324.11	22	1163.07	2	117.48	Chance_ALZ3Mo_LF_8.raw	Q9D164|FXYD6_MOUSE
APGDEEAQVENLITTNAAEPQK	2324.11	22	775.712	3	116.11	Chance_ALZ3Mo_LF_10.raw	Q9D164|FXYD6_MOUSE
APGDEEAQVENLITTNAAEPQK	2324.11	22	775.712	3	115.18	Chance_ALZ3Mo_LF_13.raw	Q9D164|FXYD6_MOUSE
APGDEEAQVENLITTNAAEPQK	2324.11	22	1163.06	2	115.69	Chance_ALZ3Mo_LF_1.raw	Q9D164|FXYD6_MOUSE
APGDEEAQVENLITTNAAEPQK	2324.11	22	775.712	3	117.6	Chance_ALZ3Mo_LF_8.raw	Q9D164|FXYD6_MOUSE
APGDEEAQVENLITTNAAEPQK	2324.11	22	775.712	3	117.47	Chance_ALZ3Mo_LF_6.raw	Q9D164|FXYD6_MOUSE
APGDEEAQVENLITTNAAEPQK	2324.11	22	1163.07	2	118.71	Chance_ALZ3Mo_LF_4.raw	Q9D164|FXYD6_MOUSE
VSC(+57.02)LGVTDDGMAVATGSWDSFLK	2415.11	23	1208.56	2	157.89	Chance_ALZ3Mo_LF_10.raw	P62874|GBB1_MOUSE:P62880|GBB2_MOUSE	Carbamidomethylation
VSC(+57.02)LGVTDDGMAVATGSWDSFLK	2415.11	23	1208.56	2	159.56	Chance_ALZ3Mo_LF_9.raw	P62874|GBB1_MOUSE:P62880|GBB2_MOUSE	Carbamidomethylation
VSC(+57.02)LGVTDDGMAVATGSWDSFLK	2415.11	23	1208.56	2	159.47	Chance_ALZ3Mo_LF_6.raw	P62874|GBB1_MOUSE:P62880|GBB2_MOUSE	Carbamidomethylation
VSC(+57.02)LGVTDDGMAVATGSWDSFLK	2415.11	23	1208.56	2	157.81	Chance_ALZ3Mo_LF_13.raw	P62874|GBB1_MOUSE:P62880|GBB2_MOUSE	Carbamidomethylation
VSC(+57.02)LGVTDDGMAVATGSWDSFLK	2415.11	23	1208.56	2	159.31	Chance_ALZ3Mo_LF_12.raw	P62874|GBB1_MOUSE:P62880|GBB2_MOUSE	Carbamidomethylation
VSC(+57.02)LGVTDDGMAVATGSWDSFLK	2415.11	23	1208.56	2	158.99	Chance_ALZ3Mo_LF_5.raw	P62874|GBB1_MOUSE:P62880|GBB2_MOUSE	Carbamidomethylation
VSC(+57.02)LGVTDDGMAVATGSWDSFLK	2415.11	23	1208.56	2	158.43	Chance_ALZ3Mo_LF_3.raw	P62874|GBB1_MOUSE:P62880|GBB2_MOUSE	Carbamidomethylation
VSC(+57.02)LGVTDDGMAVATGSWDSFLK	2415.11	23	1208.56	2	159.48	Chance_ALZ3Mo_LF_16.raw	P62874|GBB1_MOUSE:P62880|GBB2_MOUSE	Carbamidomethylation
VSC(+57.02)LGVTDDGMAVATGSWDSFLK	2415.11	23	1208.56	2	158.62	Chance_ALZ3Mo_LF_4.raw	P62874|GBB1_MOUSE:P62880|GBB2_MOUSE	Carbamidomethylation
VSC(+57.02)LGVTDDGMAVATGSWDSFLK	2415.11	23	1208.56	2	160.06	Chance_ALZ3Mo_LF_14.raw	P62874|GBB1_MOUSE:P62880|GBB2_MOUSE	Carbamidomethylation
VSC(+57.02)LGVTDDGMAVATGSWDSFLK	2415.11	23	1208.56	2	159.29	Chance_ALZ3Mo_LF_15.raw	P62874|GBB1_MOUSE:P62880|GBB2_MOUSE	Carbamidomethylation
VSC(+57.02)LGVTDDGMAVATGSWDSFLK	2415.11	23	1208.56	2	158.99	Chance_ALZ3Mo_LF_2.raw	P62874|GBB1_MOUSE:P62880|GBB2_MOUSE	Carbamidomethylation
VSC(+57.02)LGVTDDGMAVATGSWDSFLK	2415.11	23	1208.56	2	159.47	Chance_ALZ3Mo_LF_8.raw	P62874|GBB1_MOUSE:P62880|GBB2_MOUSE	Carbamidomethylation
VSC(+57.02)LGVTDDGMAVATGSWDSFLK	2415.11	23	1208.56	2	160.62	Chance_ALZ3Mo_LF_11.raw	P62874|GBB1_MOUSE:P62880|GBB2_MOUSE	Carbamidomethylation
VSC(+57.02)LGVTDDGMAVATGSWDSFLK	2415.11	23	806.044	3	158.98	Chance_ALZ3Mo_LF_9.raw	P62874|GBB1_MOUSE:P62880|GBB2_MOUSE	Carbamidomethylation
VSC(+57.02)LGVTDDGMAVATGSWDSFLK	2415.11	23	806.044	3	158.72	Chance_ALZ3Mo_LF_10.raw	P62874|GBB1_MOUSE:P62880|GBB2_MOUSE	Carbamidomethylation
VSC(+57.02)LGVTDDGMAVATGSWDSFLK	2415.11	23	806.043	3	159.56	Chance_ALZ3Mo_LF_6.raw	P62874|GBB1_MOUSE:P62880|GBB2_MOUSE	Carbamidomethylation
VSC(+57.02)LGVTDDGMAVATGSWDSFLK	2415.11	23	1208.57	2	160.27	Chance_ALZ3Mo_LF_6.raw	P62874|GBB1_MOUSE:P62880|GBB2_MOUSE	Carbamidomethylation
VSC(+57.02)LGVTDDGMAVATGSWDSFLK	2415.11	23	1208.57	2	158.04	Chance_ALZ3Mo_LF_13.raw	P62874|GBB1_MOUSE:P62880|GBB2_MOUSE	Carbamidomethylation
VSC(+57.02)LGVTDDGMAVATGSWDSFLK	2415.11	23	806.045	3	158.31	Chance_ALZ3Mo_LF_3.raw	P62874|GBB1_MOUSE:P62880|GBB2_MOUSE	Carbamidomethylation
VSC(+57.02)LGVTDDGMAVATGSWDSFLK	2415.11	23	1208.56	2	160.33	Chance_ALZ3Mo_LF_16.raw	P62874|GBB1_MOUSE:P62880|GBB2_MOUSE	Carbamidomethylation
VSC(+57.02)LGVTDDGMAVATGSWDSFLK	2415.11	23	806.041	3	159.08	Chance_ALZ3Mo_LF_14.raw	P62874|GBB1_MOUSE:P62880|GBB2_MOUSE	Carbamidomethylation
VSC(+57.02)LGVTDDGMAVATGSWDSFLK	2415.11	23	806.043	3	158.41	Chance_ALZ3Mo_LF_12.raw	P62874|GBB1_MOUSE:P62880|GBB2_MOUSE	Carbamidomethylation
VSC(+57.02)LGVTDDGMAVATGSWDSFLK	2415.11	23	806.044	3	158.76	Chance_ALZ3Mo_LF_8.raw	P62874|GBB1_MOUSE:P62880|GBB2_MOUSE	Carbamidomethylation
VSC(+57.02)LGVTDDGMAVATGSWDSFLK	2415.11	23	806.042	3	159.16	Chance_ALZ3Mo_LF_16.raw	P62874|GBB1_MOUSE:P62880|GBB2_MOUSE	Carbamidomethylation
VSC(+57.02)LGVTDDGMAVATGSWDSFLK	2415.11	23	806.044	3	159.49	Chance_ALZ3Mo_LF_11.raw	P62874|GBB1_MOUSE:P62880|GBB2_MOUSE	Carbamidomethylation
VSC(+57.02)LGVTDDGMAVATGSWDSFLK	2415.11	23	806.043	3	159.17	Chance_ALZ3Mo_LF_2.raw	P62874|GBB1_MOUSE:P62880|GBB2_MOUSE	Carbamidomethylation
VSC(+57.02)LGVTDDGMAVATGSWDSFLK	2415.11	23	1208.56	2	158.56	Chance_ALZ3Mo_LF_3_190523115638.raw	P62874|GBB1_MOUSE:P62880|GBB2_MOUSE	Carbamidomethylation
VSC(+57.02)LGVTDDGMAVATGSWDSFLK	2415.11	23	1208.57	2	157.08	Chance_ALZ3Mo_LF_1.raw	P62874|GBB1_MOUSE:P62880|GBB2_MOUSE	Carbamidomethylation
VSC(+57.02)LGVTDDGMAVATGSWDSFLK	2415.11	23	806.043	3	159.35	Chance_ALZ3Mo_LF_15.raw	P62874|GBB1_MOUSE:P62880|GBB2_MOUSE	Carbamidomethylation
VSC(+57.02)LGVTDDGMAVATGSWDSFLK	2415.11	23	806.042	3	159.37	Chance_ALZ3Mo_LF_4.raw	P62874|GBB1_MOUSE:P62880|GBB2_MOUSE	Carbamidomethylation
VSC(+57.02)LGVTDDGMAVATGSWDSFLK	2415.11	23	806.043	3	160.1	Chance_ALZ3Mo_LF_5.raw	P62874|GBB1_MOUSE:P62880|GBB2_MOUSE	Carbamidomethylation
VSC(+57.02)LGVTDDGMAVATGSWDSFLK	2415.11	23	806.046	3	159.02	Chance_ALZ3Mo_LF_3_190523115638.raw	P62874|GBB1_MOUSE:P62880|GBB2_MOUSE	Carbamidomethylation
VSC(+57.02)LGVTDDGMAVATGSWDSFLK	2415.11	23	806.043	3	157.61	Chance_ALZ3Mo_LF_13.raw	P62874|GBB1_MOUSE:P62880|GBB2_MOUSE	Carbamidomethylation
VSC(+57.02)LGVTDDGMAVATGSWDSFLK	2415.11	23	806.043	3	172.87	Chance_ALZ3Mo_LF_10.raw	P62874|GBB1_MOUSE:P62880|GBB2_MOUSE	Carbamidomethylation
GVGIISEGNETVEDIAAR	1828.92	18	915.465	2	120.54	Chance_ALZ3Mo_LF_11.raw	Q6PIC6|AT1A3_MOUSE:Q6PIE5|AT1A2_MOUSE:Q8VDN2|AT1A1_MOUSE
GVGIISEGNETVEDIAAR	1828.92	18	915.466	2	119.98	Chance_ALZ3Mo_LF_6.raw	Q6PIC6|AT1A3_MOUSE:Q6PIE5|AT1A2_MOUSE:Q8VDN2|AT1A1_MOUSE
GVGIISEGNETVEDIAAR	1828.92	18	915.466	2	117.69	Chance_ALZ3Mo_LF_13.raw	Q6PIC6|AT1A3_MOUSE:Q6PIE5|AT1A2_MOUSE:Q8VDN2|AT1A1_MOUSE
GVGIISEGNETVEDIAAR	1828.92	18	915.466	2	118.5	Chance_ALZ3Mo_LF_3.raw	Q6PIC6|AT1A3_MOUSE:Q6PIE5|AT1A2_MOUSE:Q8VDN2|AT1A1_MOUSE
GVGIISEGNETVEDIAAR	1828.92	18	915.466	2	120.87	Chance_ALZ3Mo_LF_9.raw	Q6PIC6|AT1A3_MOUSE:Q6PIE5|AT1A2_MOUSE:Q8VDN2|AT1A1_MOUSE
GVGIISEGNETVEDIAAR	1828.92	18	915.467	2	118.54	Chance_ALZ3Mo_LF_10.raw	Q6PIC6|AT1A3_MOUSE:Q6PIE5|AT1A2_MOUSE:Q8VDN2|AT1A1_MOUSE
GVGIISEGNETVEDIAAR	1828.92	18	915.466	2	120	Chance_ALZ3Mo_LF_4.raw	Q6PIC6|AT1A3_MOUSE:Q6PIE5|AT1A2_MOUSE:Q8VDN2|AT1A1_MOUSE
GVGIISEGNETVEDIAAR	1828.92	18	915.465	2	120.41	Chance_ALZ3Mo_LF_2.raw	Q6PIC6|AT1A3_MOUSE:Q6PIE5|AT1A2_MOUSE:Q8VDN2|AT1A1_MOUSE
GVGIISEGNETVEDIAAR	1828.92	18	915.467	2	119.68	Chance_ALZ3Mo_LF_12.raw	Q6PIC6|AT1A3_MOUSE:Q6PIE5|AT1A2_MOUSE:Q8VDN2|AT1A1_MOUSE
GVGIISEGNETVEDIAAR	1828.92	18	915.466	2	121.07	Chance_ALZ3Mo_LF_16.raw	Q6PIC6|AT1A3_MOUSE:Q6PIE5|AT1A2_MOUSE:Q8VDN2|AT1A1_MOUSE
GVGIISEGNETVEDIAAR	1828.92	18	915.466	2	119.63	Chance_ALZ3Mo_LF_5.raw	Q6PIC6|AT1A3_MOUSE:Q6PIE5|AT1A2_MOUSE:Q8VDN2|AT1A1_MOUSE
GVGIISEGNETVEDIAAR	1828.92	18	915.466	2	120.19	Chance_ALZ3Mo_LF_15.raw	Q6PIC6|AT1A3_MOUSE:Q6PIE5|AT1A2_MOUSE:Q8VDN2|AT1A1_MOUSE
GVGIISEGNETVEDIAAR	1828.92	18	915.466	2	119.65	Chance_ALZ3Mo_LF_14.raw	Q6PIC6|AT1A3_MOUSE:Q6PIE5|AT1A2_MOUSE:Q8VDN2|AT1A1_MOUSE
GVGIISEGNETVEDIAAR	1828.92	18	915.466	2	120.97	Chance_ALZ3Mo_LF_8.raw	Q6PIC6|AT1A3_MOUSE:Q6PIE5|AT1A2_MOUSE:Q8VDN2|AT1A1_MOUSE
GVGIISEGNETVEDIAAR	1828.92	18	610.647	3	118.82	Chance_ALZ3Mo_LF_6.raw	Q6PIC6|AT1A3_MOUSE:Q6PIE5|AT1A2_MOUSE:Q8VDN2|AT1A1_MOUSE
GVGIISEGNETVEDIAAR	1828.92	18	915.465	2	120.05	Chance_ALZ3Mo_LF_3_190523115638.raw	Q6PIC6|AT1A3_MOUSE:Q6PIE5|AT1A2_MOUSE:Q8VDN2|AT1A1_MOUSE
GVGIISEGNETVEDIAAR	1828.92	18	610.646	3	118.72	Chance_ALZ3Mo_LF_11.raw	Q6PIC6|AT1A3_MOUSE:Q6PIE5|AT1A2_MOUSE:Q8VDN2|AT1A1_MOUSE
GVGIISEGNETVEDIAAR	1828.92	18	915.466	2	118.1	Chance_ALZ3Mo_LF_1.raw	Q6PIC6|AT1A3_MOUSE:Q6PIE5|AT1A2_MOUSE:Q8VDN2|AT1A1_MOUSE
GVGIISEGNETVEDIAAR	1828.92	18	610.646	3	117.36	Chance_ALZ3Mo_LF_3.raw	Q6PIC6|AT1A3_MOUSE:Q6PIE5|AT1A2_MOUSE:Q8VDN2|AT1A1_MOUSE
GVGIISEGNETVEDIAAR	1828.92	18	610.646	3	118.66	Chance_ALZ3Mo_LF_2.raw	Q6PIC6|AT1A3_MOUSE:Q6PIE5|AT1A2_MOUSE:Q8VDN2|AT1A1_MOUSE
GVGIISEGNETVEDIAAR	1828.92	18	610.647	3	118.52	Chance_ALZ3Mo_LF_12.raw	Q6PIC6|AT1A3_MOUSE:Q6PIE5|AT1A2_MOUSE:Q8VDN2|AT1A1_MOUSE
GVGIISEGNETVEDIAAR	1828.92	18	610.647	3	117.33	Chance_ALZ3Mo_LF_10.raw	Q6PIC6|AT1A3_MOUSE:Q6PIE5|AT1A2_MOUSE:Q8VDN2|AT1A1_MOUSE
GVGIISEGNETVEDIAAR	1828.92	18	610.647	3	118.94	Chance_ALZ3Mo_LF_16.raw	Q6PIC6|AT1A3_MOUSE:Q6PIE5|AT1A2_MOUSE:Q8VDN2|AT1A1_MOUSE
GVGIISEGNETVEDIAAR	1828.92	18	610.647	3	118.84	Chance_ALZ3Mo_LF_8.raw	Q6PIC6|AT1A3_MOUSE:Q6PIE5|AT1A2_MOUSE:Q8VDN2|AT1A1_MOUSE
GVGIISEGNETVEDIAAR	1828.92	18	610.646	3	118.9	Chance_ALZ3Mo_LF_4.raw	Q6PIC6|AT1A3_MOUSE:Q6PIE5|AT1A2_MOUSE:Q8VDN2|AT1A1_MOUSE
GVGIISEGNETVEDIAAR	1828.92	18	610.647	3	119.17	Chance_ALZ3Mo_LF_14.raw	Q6PIC6|AT1A3_MOUSE:Q6PIE5|AT1A2_MOUSE:Q8VDN2|AT1A1_MOUSE
GVGIISEGNETVEDIAAR	1828.92	18	610.647	3	116.44	Chance_ALZ3Mo_LF_13.raw	Q6PIC6|AT1A3_MOUSE:Q6PIE5|AT1A2_MOUSE:Q8VDN2|AT1A1_MOUSE
GVGIISEGNETVEDIAAR	1828.92	18	610.647	3	118.6	Chance_ALZ3Mo_LF_15.raw	Q6PIC6|AT1A3_MOUSE:Q6PIE5|AT1A2_MOUSE:Q8VDN2|AT1A1_MOUSE
GVGIISEGNETVEDIAAR	1828.92	18	610.647	3	119.21	Chance_ALZ3Mo_LF_9.raw	Q6PIC6|AT1A3_MOUSE:Q6PIE5|AT1A2_MOUSE:Q8VDN2|AT1A1_MOUSE
GVGIISEGNETVEDIAAR	1828.92	18	915.47	2	121.61	Chance_ALZ3Mo_LF_2.raw	Q6PIC6|AT1A3_MOUSE:Q6PIE5|AT1A2_MOUSE:Q8VDN2|AT1A1_MOUSE
GVGIISEGNETVEDIAAR	1828.92	18	915.469	2	121.58	Chance_ALZ3Mo_LF_3_190523115638.raw	Q6PIC6|AT1A3_MOUSE:Q6PIE5|AT1A2_MOUSE:Q8VDN2|AT1A1_MOUSE
GVGIISEGNETVEDIAAR	1828.92	18	915.463	2	122.87	Chance_ALZ3Mo_LF_12.raw	Q6PIC6|AT1A3_MOUSE:Q6PIE5|AT1A2_MOUSE:Q8VDN2|AT1A1_MOUSE
GVGIISEGNETVEDIAAR	1828.92	18	610.646	3	117.02	Chance_ALZ3Mo_LF_1.raw	Q6PIC6|AT1A3_MOUSE:Q6PIE5|AT1A2_MOUSE:Q8VDN2|AT1A1_MOUSE
GVGIISEGNETVEDIAAR	1828.92	18	610.647	3	118.5	Chance_ALZ3Mo_LF_5.raw	Q6PIC6|AT1A3_MOUSE:Q6PIE5|AT1A2_MOUSE:Q8VDN2|AT1A1_MOUSE
GVGIISEGNETVEDIAAR	1828.92	18	610.647	3	118.87	Chance_ALZ3Mo_LF_3_190523115638.raw	Q6PIC6|AT1A3_MOUSE:Q6PIE5|AT1A2_MOUSE:Q8VDN2|AT1A1_MOUSE
LGGDVSPTQIDVSQFGSFK	1980.98	19	991.495	2	128.21	Chance_ALZ3Mo_LF_13.raw	P14873|MAP1B_MOUSE
LGGDVSPTQIDVSQFGSFK	1980.98	19	991.497	2	130.04	Chance_ALZ3Mo_LF_12.raw	P14873|MAP1B_MOUSE
LGGDVSPTQIDVSQFGSFK	1980.98	19	991.496	2	130.7	Chance_ALZ3Mo_LF_9.raw	P14873|MAP1B_MOUSE
LGGDVSPTQIDVSQFGSFK	1980.98	19	991.497	2	130.35	Chance_ALZ3Mo_LF_6.raw	P14873|MAP1B_MOUSE
LGGDVSPTQIDVSQFGSFK	1980.98	19	991.497	2	130.12	Chance_ALZ3Mo_LF_2.raw	P14873|MAP1B_MOUSE
LGGDVSPTQIDVSQFGSFK	1980.98	19	991.496	2	129.33	Chance_ALZ3Mo_LF_10.raw	P14873|MAP1B_MOUSE
LGGDVSPTQIDVSQFGSFK	1980.98	19	991.497	2	130.3	Chance_ALZ3Mo_LF_11.raw	P14873|MAP1B_MOUSE
LGGDVSPTQIDVSQFGSFK	1980.98	19	991.498	2	130.81	Chance_ALZ3Mo_LF_16.raw	P14873|MAP1B_MOUSE
LGGDVSPTQIDVSQFGSFK	1980.98	19	991.495	2	130.31	Chance_ALZ3Mo_LF_4.raw	P14873|MAP1B_MOUSE
LGGDVSPTQIDVSQFGSFK	1980.98	19	991.499	2	129.08	Chance_ALZ3Mo_LF_3.raw	P14873|MAP1B_MOUSE
LGGDVSPTQIDVSQFGSFK	1980.98	19	991.497	2	130.05	Chance_ALZ3Mo_LF_5.raw	P14873|MAP1B_MOUSE
LGGDVSPTQIDVSQFGSFK	1980.98	19	991.496	2	130.5	Chance_ALZ3Mo_LF_15.raw	P14873|MAP1B_MOUSE
LGGDVSPTQIDVSQFGSFK	1980.98	19	991.496	2	130.43	Chance_ALZ3Mo_LF_8.raw	P14873|MAP1B_MOUSE
LGGDVSPTQIDVSQFGSFK	1980.98	19	991.497	2	130.4	Chance_ALZ3Mo_LF_3_190523115638.raw	P14873|MAP1B_MOUSE
LGGDVSPTQIDVSQFGSFK	1980.98	19	991.498	2	128.85	Chance_ALZ3Mo_LF_1.raw	P14873|MAP1B_MOUSE
LGGDVSPTQIDVSQFGSFK	1980.98	19	661.333	3	129.32	Chance_ALZ3Mo_LF_10.raw	P14873|MAP1B_MOUSE
IWC(+57.02)FGPDGTGPNILTDITK	2104.03	19	1053.02	2	161.97	Chance_ALZ3Mo_LF_11.raw	P58252|EF2_MOUSE	Carbamidomethylation
IWC(+57.02)FGPDGTGPNILTDITK	2104.03	19	1053.02	2	161.17	Chance_ALZ3Mo_LF_10.raw	P58252|EF2_MOUSE	Carbamidomethylation
IWC(+57.02)FGPDGTGPNILTDITK	2104.03	19	1053.02	2	162.23	Chance_ALZ3Mo_LF_9.raw	P58252|EF2_MOUSE	Carbamidomethylation
IWC(+57.02)FGPDGTGPNILTDITK	2104.03	19	1053.02	2	161.17	Chance_ALZ3Mo_LF_3.raw	P58252|EF2_MOUSE	Carbamidomethylation
IWC(+57.02)FGPDGTGPNILTDITK	2104.03	19	1053.02	2	160.54	Chance_ALZ3Mo_LF_13.raw	P58252|EF2_MOUSE	Carbamidomethylation
IWC(+57.02)FGPDGTGPNILTDITK	2104.03	19	1053.02	2	161.68	Chance_ALZ3Mo_LF_12.raw	P58252|EF2_MOUSE	Carbamidomethylation
IWC(+57.02)FGPDGTGPNILTDITK	2104.03	19	1053.02	2	162.02	Chance_ALZ3Mo_LF_6.raw	P58252|EF2_MOUSE	Carbamidomethylation
IWC(+57.02)FGPDGTGPNILTDITK	2104.03	19	1053.02	2	161.66	Chance_ALZ3Mo_LF_2.raw	P58252|EF2_MOUSE	Carbamidomethylation
IWC(+57.02)FGPDGTGPNILTDITK	2104.03	19	1053.02	2	162.31	Chance_ALZ3Mo_LF_14.raw	P58252|EF2_MOUSE	Carbamidomethylation
IWC(+57.02)FGPDGTGPNILTDITK	2104.03	19	1053.02	2	162.07	Chance_ALZ3Mo_LF_16.raw	P58252|EF2_MOUSE	Carbamidomethylation
IWC(+57.02)FGPDGTGPNILTDITK	2104.03	19	1053.02	2	161.92	Chance_ALZ3Mo_LF_5.raw	P58252|EF2_MOUSE	Carbamidomethylation
IWC(+57.02)FGPDGTGPNILTDITK	2104.03	19	1053.02	2	162.14	Chance_ALZ3Mo_LF_15.raw	P58252|EF2_MOUSE	Carbamidomethylation
IWC(+57.02)FGPDGTGPNILTDITK	2104.03	19	1053.02	2	162.37	Chance_ALZ3Mo_LF_8.raw	P58252|EF2_MOUSE	Carbamidomethylation
IWC(+57.02)FGPDGTGPNILTDITK	2104.03	19	702.352	3	162.15	Chance_ALZ3Mo_LF_8.raw	P58252|EF2_MOUSE	Carbamidomethylation
IWC(+57.02)FGPDGTGPNILTDITK	2104.03	19	702.351	3	162.02	Chance_ALZ3Mo_LF_11.raw	P58252|EF2_MOUSE	Carbamidomethylation
IWC(+57.02)FGPDGTGPNILTDITK	2104.03	19	1053.03	2	160.28	Chance_ALZ3Mo_LF_1.raw	P58252|EF2_MOUSE	Carbamidomethylation
IWC(+57.02)FGPDGTGPNILTDITK	2104.03	19	1053.02	2	161.78	Chance_ALZ3Mo_LF_3_190523115638.raw	P58252|EF2_MOUSE	Carbamidomethylation
IWC(+57.02)FGPDGTGPNILTDITK	2104.03	19	702.352	3	161.76	Chance_ALZ3Mo_LF_12.raw	P58252|EF2_MOUSE	Carbamidomethylation
IWC(+57.02)FGPDGTGPNILTDITK	2104.03	19	702.354	3	161.93	Chance_ALZ3Mo_LF_3_190523115638.raw	P58252|EF2_MOUSE	Carbamidomethylation
IWC(+57.02)FGPDGTGPNILTDITK	2104.03	19	702.353	3	161.94	Chance_ALZ3Mo_LF_15.raw	P58252|EF2_MOUSE	Carbamidomethylation
IWC(+57.02)FGPDGTGPNILTDITK	2104.03	19	702.354	3	161.72	Chance_ALZ3Mo_LF_2.raw	P58252|EF2_MOUSE	Carbamidomethylation
SQEPVTLDFLDAELENEIK	2189.07	19	1095.55	2	164.76	Chance_ALZ3Mo_LF_10.raw	O08532|CA2D1_MOUSE
SQEPVTLDFLDAELENEIK	2189.07	19	1095.55	2	165.35	Chance_ALZ3Mo_LF_11.raw	O08532|CA2D1_MOUSE
SQEPVTLDFLDAELENEIK	2189.07	19	1095.54	2	165.5	Chance_ALZ3Mo_LF_4.raw	O08532|CA2D1_MOUSE
SQEPVTLDFLDAELENEIK	2189.07	19	1095.54	2	165.12	Chance_ALZ3Mo_LF_2.raw	O08532|CA2D1_MOUSE
SQEPVTLDFLDAELENEIK	2189.07	19	1095.55	2	165.55	Chance_ALZ3Mo_LF_6.raw	O08532|CA2D1_MOUSE
SQEPVTLDFLDAELENEIK	2189.07	19	1095.55	2	165.06	Chance_ALZ3Mo_LF_5.raw	O08532|CA2D1_MOUSE
SQEPVTLDFLDAELENEIK	2189.07	19	1095.54	2	165.46	Chance_ALZ3Mo_LF_16.raw	O08532|CA2D1_MOUSE
SQEPVTLDFLDAELENEIK	2189.07	19	1095.55	2	165.81	Chance_ALZ3Mo_LF_14.raw	O08532|CA2D1_MOUSE
SQEPVTLDFLDAELENEIK	2189.07	19	1095.54	2	165.3	Chance_ALZ3Mo_LF_15.raw	O08532|CA2D1_MOUSE
SQEPVTLDFLDAELENEIK	2189.07	19	1095.54	2	163.42	Chance_ALZ3Mo_LF_13.raw	O08532|CA2D1_MOUSE
SQEPVTLDFLDAELENEIK	2189.07	19	1095.54	2	164.16	Chance_ALZ3Mo_LF_3.raw	O08532|CA2D1_MOUSE
SQEPVTLDFLDAELENEIK	2189.07	19	1095.55	2	165.07	Chance_ALZ3Mo_LF_12.raw	O08532|CA2D1_MOUSE
SQEPVTLDFLDAELENEIK	2189.07	19	730.698	3	165.44	Chance_ALZ3Mo_LF_4.raw	O08532|CA2D1_MOUSE
SQEPVTLDFLDAELENEIK	2189.07	19	730.7	3	165.12	Chance_ALZ3Mo_LF_5.raw	O08532|CA2D1_MOUSE
SQEPVTLDFLDAELENEIK	2189.07	19	730.7	3	165.26	Chance_ALZ3Mo_LF_12.raw	O08532|CA2D1_MOUSE
SQEPVTLDFLDAELENEIK	2189.07	19	730.698	3	165.37	Chance_ALZ3Mo_LF_11.raw	O08532|CA2D1_MOUSE
SQEPVTLDFLDAELENEIK	2189.07	19	1095.55	2	165.22	Chance_ALZ3Mo_LF_3_190523115638.raw	O08532|CA2D1_MOUSE
SQEPVTLDFLDAELENEIK	2189.07	19	730.699	3	164.37	Chance_ALZ3Mo_LF_3.raw	O08532|CA2D1_MOUSE
SQEPVTLDFLDAELENEIK	2189.07	19	730.7	3	165.83	Chance_ALZ3Mo_LF_9.raw	O08532|CA2D1_MOUSE
SQEPVTLDFLDAELENEIK	2189.07	19	730.698	3	165.92	Chance_ALZ3Mo_LF_14.raw	O08532|CA2D1_MOUSE
SQEPVTLDFLDAELENEIK	2189.07	19	730.699	3	163.46	Chance_ALZ3Mo_LF_13.raw	O08532|CA2D1_MOUSE
SQEPVTLDFLDAELENEIK	2189.07	19	730.7	3	165.31	Chance_ALZ3Mo_LF_15.raw	O08532|CA2D1_MOUSE
SQEPVTLDFLDAELENEIK	2189.07	19	730.699	3	165.51	Chance_ALZ3Mo_LF_6.raw	O08532|CA2D1_MOUSE
SQEPVTLDFLDAELENEIK	2189.07	19	1095.53	2	165.37	Chance_ALZ3Mo_LF_3_190523115638.raw	O08532|CA2D1_MOUSE
SQEPVTLDFLDAELENEIK	2189.07	19	730.7	3	165.32	Chance_ALZ3Mo_LF_3_190523115638.raw	O08532|CA2D1_MOUSE
SQEPVTLDFLDAELENEIK	2189.07	19	1095.54	2	163.7	Chance_ALZ3Mo_LF_1.raw	O08532|CA2D1_MOUSE
SQEPVTLDFLDAELENEIK	2189.07	19	730.7	3	163.88	Chance_ALZ3Mo_LF_1.raw	O08532|CA2D1_MOUSE
SQEPVTLDFLDAELENEIK	2189.07	19	730.693	3	165.32	Chance_ALZ3Mo_LF_2.raw	O08532|CA2D1_MOUSE
SQEPVTLDFLDAELENEIK	2189.07	19	1095.55	2	164.22	Chance_ALZ3Mo_LF_1.raw	O08532|CA2D1_MOUSE
NPYYGGESSSITPLEELYK	2146.01	19	1074.01	2	131.13	Chance_ALZ3Mo_LF_13.raw	P50396|GDIA_MOUSE
NPYYGGESSSITPLEELYK	2146.01	19	1074.01	2	133.24	Chance_ALZ3Mo_LF_6.raw	P50396|GDIA_MOUSE
NPYYGGESSSITPLEELYK	2146.01	19	1074.01	2	131.93	Chance_ALZ3Mo_LF_10.raw	P50396|GDIA_MOUSE
NPYYGGESSSITPLEELYK	2146.01	19	1074.01	2	133.67	Chance_ALZ3Mo_LF_9.raw	P50396|GDIA_MOUSE
NPYYGGESSSITPLEELYK	2146.01	19	1074.01	2	131.99	Chance_ALZ3Mo_LF_3.raw	P50396|GDIA_MOUSE
NPYYGGESSSITPLEELYK	2146.01	19	1074.01	2	132.98	Chance_ALZ3Mo_LF_12.raw	P50396|GDIA_MOUSE
NPYYGGESSSITPLEELYK	2146.01	19	1074.01	2	133.2	Chance_ALZ3Mo_LF_15.raw	P50396|GDIA_MOUSE
NPYYGGESSSITPLEELYK	2146.01	19	1074.01	2	133.26	Chance_ALZ3Mo_LF_4.raw	P50396|GDIA_MOUSE
NPYYGGESSSITPLEELYK	2146.01	19	1074.01	2	133.5	Chance_ALZ3Mo_LF_16.raw	P50396|GDIA_MOUSE
NPYYGGESSSITPLEELYK	2146.01	19	1074.01	2	133.02	Chance_ALZ3Mo_LF_2.raw	P50396|GDIA_MOUSE
NPYYGGESSSITPLEELYK	2146.01	19	1074.01	2	132.97	Chance_ALZ3Mo_LF_5.raw	P50396|GDIA_MOUSE
NPYYGGESSSITPLEELYK	2146.01	19	1074.01	2	133.61	Chance_ALZ3Mo_LF_14.raw	P50396|GDIA_MOUSE
NPYYGGESSSITPLEELYK	2146.01	19	1074.01	2	133.34	Chance_ALZ3Mo_LF_3_190523115638.raw	P50396|GDIA_MOUSE
NPYYGGESSSITPLEELYK	2146.01	19	1074.01	2	133.86	Chance_ALZ3Mo_LF_8.raw	P50396|GDIA_MOUSE
NPYYGGESSSITPLEELYK	2146.01	19	1074.01	2	131.5	Chance_ALZ3Mo_LF_1.raw	P50396|GDIA_MOUSE
NPYYGGESSSITPLEELYK	2146.01	19	1074.01	2	133.17	Chance_ALZ3Mo_LF_11.raw	P50396|GDIA_MOUSE
NPYYGGESSSITPLEELYK	2146.01	19	716.345	3	132.03	Chance_ALZ3Mo_LF_10.raw	P50396|GDIA_MOUSE
NPYYGGESSSITPLEELYK	2146.01	19	716.344	3	133.69	Chance_ALZ3Mo_LF_16.raw	P50396|GDIA_MOUSE
NPYYGGESSSITPLEELYK	2146.01	19	716.344	3	133.45	Chance_ALZ3Mo_LF_4.raw	P50396|GDIA_MOUSE
NPYYGGESSSITPLEELYK	2146.01	19	716.344	3	133.7	Chance_ALZ3Mo_LF_14.raw	P50396|GDIA_MOUSE
NPYYGGESSSITPLEELYK	2146.01	19	716.344	3	133.76	Chance_ALZ3Mo_LF_9.raw	P50396|GDIA_MOUSE
NPYYGGESSSITPLEELYK	2146.01	19	716.345	3	133.49	Chance_ALZ3Mo_LF_8.raw	P50396|GDIA_MOUSE
NPYYGGESSSITPLEELYK	2146.01	19	716.344	3	133.17	Chance_ALZ3Mo_LF_12.raw	P50396|GDIA_MOUSE
NPYYGGESSSITPLEELYK	2146.01	19	716.344	3	133.06	Chance_ALZ3Mo_LF_5.raw	P50396|GDIA_MOUSE
NPYYGGESSSITPLEELYK	2146.01	19	716.344	3	131.67	Chance_ALZ3Mo_LF_1.raw	P50396|GDIA_MOUSE
GTVLC(+57.02)GPPPAVENASLVGVR	1992.05	20	997.03	2	118.62	Chance_ALZ3Mo_LF_10.raw	P55066|NCAN_MOUSE	Carbamidomethylation
GTVLC(+57.02)GPPPAVENASLVGVR	1992.05	20	997.031	2	119.93	Chance_ALZ3Mo_LF_6.raw	P55066|NCAN_MOUSE	Carbamidomethylation
GTVLC(+57.02)GPPPAVENASLVGVR	1992.05	20	997.029	2	117.57	Chance_ALZ3Mo_LF_13.raw	P55066|NCAN_MOUSE	Carbamidomethylation
GTVLC(+57.02)GPPPAVENASLVGVR	1992.05	20	997.029	2	119.84	Chance_ALZ3Mo_LF_11.raw	P55066|NCAN_MOUSE	Carbamidomethylation
GTVLC(+57.02)GPPPAVENASLVGVR	1992.05	20	997.031	2	119.88	Chance_ALZ3Mo_LF_4.raw	P55066|NCAN_MOUSE	Carbamidomethylation
GTVLC(+57.02)GPPPAVENASLVGVR	1992.05	20	997.029	2	119.62	Chance_ALZ3Mo_LF_12.raw	P55066|NCAN_MOUSE	Carbamidomethylation
GTVLC(+57.02)GPPPAVENASLVGVR	1992.05	20	997.03	2	120.64	Chance_ALZ3Mo_LF_9.raw	P55066|NCAN_MOUSE	Carbamidomethylation
GTVLC(+57.02)GPPPAVENASLVGVR	1992.05	20	997.031	2	118.56	Chance_ALZ3Mo_LF_3.raw	P55066|NCAN_MOUSE	Carbamidomethylation
GTVLC(+57.02)GPPPAVENASLVGVR	1992.05	20	997.029	2	120.12	Chance_ALZ3Mo_LF_16.raw	P55066|NCAN_MOUSE	Carbamidomethylation
GTVLC(+57.02)GPPPAVENASLVGVR	1992.05	20	997.033	2	119.76	Chance_ALZ3Mo_LF_2.raw	P55066|NCAN_MOUSE	Carbamidomethylation
GTVLC(+57.02)GPPPAVENASLVGVR	1992.05	20	997.029	2	119.75	Chance_ALZ3Mo_LF_15.raw	P55066|NCAN_MOUSE	Carbamidomethylation
GTVLC(+57.02)GPPPAVENASLVGVR	1992.05	20	997.033	2	120.26	Chance_ALZ3Mo_LF_14.raw	P55066|NCAN_MOUSE	Carbamidomethylation
GTVLC(+57.02)GPPPAVENASLVGVR	1992.05	20	997.029	2	119.53	Chance_ALZ3Mo_LF_5.raw	P55066|NCAN_MOUSE	Carbamidomethylation
GTVLC(+57.02)GPPPAVENASLVGVR	1992.05	20	997.029	2	119.99	Chance_ALZ3Mo_LF_3_190523115638.raw	P55066|NCAN_MOUSE	Carbamidomethylation
GTVLC(+57.02)GPPPAVENASLVGVR	1992.05	20	997.027	2	118.12	Chance_ALZ3Mo_LF_1.raw	P55066|NCAN_MOUSE	Carbamidomethylation
INVYYNEATGGNYVPR	1828.87	16	915.444	2	100.95	Chance_ALZ3Mo_LF_11.raw	Q9D6F9|TBB4A_MOUSE
INVYYNEATGGNYVPR	1828.87	16	915.445	2	101.18	Chance_ALZ3Mo_LF_6.raw	Q9D6F9|TBB4A_MOUSE
INVYYNEATGGNYVPR	1828.87	16	915.446	2	98.72	Chance_ALZ3Mo_LF_13.raw	Q9D6F9|TBB4A_MOUSE
INVYYNEATGGNYVPR	1828.87	16	915.444	2	100.15	Chance_ALZ3Mo_LF_10.raw	Q9D6F9|TBB4A_MOUSE
INVYYNEATGGNYVPR	1828.87	16	915.445	2	100.98	Chance_ALZ3Mo_LF_2.raw	Q9D6F9|TBB4A_MOUSE
INVYYNEATGGNYVPR	1828.87	16	915.444	2	101.04	Chance_ALZ3Mo_LF_4.raw	Q9D6F9|TBB4A_MOUSE
INVYYNEATGGNYVPR	1828.87	16	915.444	2	99.63	Chance_ALZ3Mo_LF_3.raw	Q9D6F9|TBB4A_MOUSE
INVYYNEATGGNYVPR	1828.87	16	915.445	2	100.97	Chance_ALZ3Mo_LF_15.raw	Q9D6F9|TBB4A_MOUSE
INVYYNEATGGNYVPR	1828.87	16	915.444	2	100.88	Chance_ALZ3Mo_LF_12.raw	Q9D6F9|TBB4A_MOUSE
INVYYNEATGGNYVPR	1828.87	16	915.445	2	102.1	Chance_ALZ3Mo_LF_14.raw	Q9D6F9|TBB4A_MOUSE
INVYYNEATGGNYVPR	1828.87	16	915.444	2	101.4	Chance_ALZ3Mo_LF_16.raw	Q9D6F9|TBB4A_MOUSE
INVYYNEATGGNYVPR	1828.87	16	915.445	2	101.53	Chance_ALZ3Mo_LF_9.raw	Q9D6F9|TBB4A_MOUSE
INVYYNEATGGNYVPR	1828.87	16	915.444	2	100.71	Chance_ALZ3Mo_LF_5.raw	Q9D6F9|TBB4A_MOUSE
INVYYNEATGGNYVPR	1828.87	16	915.443	2	102.45	Chance_ALZ3Mo_LF_8.raw	Q9D6F9|TBB4A_MOUSE
INVYYNEATGGNYVPR	1828.87	16	610.633	3	101.04	Chance_ALZ3Mo_LF_11.raw	Q9D6F9|TBB4A_MOUSE
INVYYNEATGGNYVPR	1828.87	16	610.632	3	101.62	Chance_ALZ3Mo_LF_9.raw	Q9D6F9|TBB4A_MOUSE
INVYYNEATGGNYVPR	1828.87	16	610.632	3	101.21	Chance_ALZ3Mo_LF_6.raw	Q9D6F9|TBB4A_MOUSE
INVYYNEATGGNYVPR	1828.87	16	915.443	2	101.19	Chance_ALZ3Mo_LF_3_190523115638.raw	Q9D6F9|TBB4A_MOUSE
INVYYNEATGGNYVPR	1828.87	16	610.633	3	101.06	Chance_ALZ3Mo_LF_2.raw	Q9D6F9|TBB4A_MOUSE
INVYYNEATGGNYVPR	1828.87	16	610.633	3	101.09	Chance_ALZ3Mo_LF_15.raw	Q9D6F9|TBB4A_MOUSE
INVYYNEATGGNYVPR	1828.87	16	610.632	3	101.52	Chance_ALZ3Mo_LF_16.raw	Q9D6F9|TBB4A_MOUSE
INVYYNEATGGNYVPR	1828.87	16	610.633	3	101.36	Chance_ALZ3Mo_LF_8.raw	Q9D6F9|TBB4A_MOUSE
INVYYNEATGGNYVPR	1828.87	16	610.632	3	99.8	Chance_ALZ3Mo_LF_10.raw	Q9D6F9|TBB4A_MOUSE
INVYYNEATGGNYVPR	1828.87	16	610.633	3	101.15	Chance_ALZ3Mo_LF_4.raw	Q9D6F9|TBB4A_MOUSE
INVYYNEATGGNYVPR	1828.87	16	610.632	3	100.96	Chance_ALZ3Mo_LF_12.raw	Q9D6F9|TBB4A_MOUSE
INVYYNEATGGNYVPR	1828.87	16	610.632	3	101.65	Chance_ALZ3Mo_LF_14.raw	Q9D6F9|TBB4A_MOUSE
INVYYNEATGGNYVPR	1828.87	16	915.445	2	99.77	Chance_ALZ3Mo_LF_1.raw	Q9D6F9|TBB4A_MOUSE
INVYYNEATGGNYVPR	1828.87	16	610.632	3	100.84	Chance_ALZ3Mo_LF_5.raw	Q9D6F9|TBB4A_MOUSE
INVYYNEATGGNYVPR	1828.87	16	610.633	3	101.29	Chance_ALZ3Mo_LF_3_190523115638.raw	Q9D6F9|TBB4A_MOUSE
INVYYNEATGGNYVPR	1828.87	16	610.631	3	99.93	Chance_ALZ3Mo_LF_1.raw	Q9D6F9|TBB4A_MOUSE
AEGSDVANAVLDGADC(+57.02)IMLSGETAK	2493.14	25	1247.57	2	151.93	Chance_ALZ3Mo_LF_3.raw	P52480|KPYM_MOUSE	Carbamidomethylation
AEGSDVANAVLDGADC(+57.02)IMLSGETAK	2493.14	25	1247.58	2	153.33	Chance_ALZ3Mo_LF_2.raw	P52480|KPYM_MOUSE	Carbamidomethylation
AEGSDVANAVLDGADC(+57.02)IMLSGETAK	2493.14	25	1247.58	2	153.6	Chance_ALZ3Mo_LF_6.raw	P52480|KPYM_MOUSE	Carbamidomethylation
AEGSDVANAVLDGADC(+57.02)IMLSGETAK	2493.14	25	1247.57	2	153.3	Chance_ALZ3Mo_LF_9.raw	P52480|KPYM_MOUSE	Carbamidomethylation
AEGSDVANAVLDGADC(+57.02)IMLSGETAK	2493.14	25	1247.57	2	151.09	Chance_ALZ3Mo_LF_13.raw	P52480|KPYM_MOUSE	Carbamidomethylation
AEGSDVANAVLDGADC(+57.02)IMLSGETAK	2493.14	25	1247.57	2	153.01	Chance_ALZ3Mo_LF_4.raw	P52480|KPYM_MOUSE	Carbamidomethylation
AEGSDVANAVLDGADC(+57.02)IMLSGETAK	2493.14	25	1247.58	2	153.77	Chance_ALZ3Mo_LF_11.raw	P52480|KPYM_MOUSE	Carbamidomethylation
AEGSDVANAVLDGADC(+57.02)IMLSGETAK	2493.14	25	1247.58	2	153.28	Chance_ALZ3Mo_LF_5.raw	P52480|KPYM_MOUSE	Carbamidomethylation
AEGSDVANAVLDGADC(+57.02)IMLSGETAK	2493.14	25	1247.57	2	153.13	Chance_ALZ3Mo_LF_8.raw	P52480|KPYM_MOUSE	Carbamidomethylation
AEGSDVANAVLDGADC(+57.02)IMLSGETAK	2493.14	25	1247.57	2	153.18	Chance_ALZ3Mo_LF_16.raw	P52480|KPYM_MOUSE	Carbamidomethylation
AEGSDVANAVLDGADC(+57.02)IMLSGETAK	2493.14	25	1247.57	2	153.39	Chance_ALZ3Mo_LF_14.raw	P52480|KPYM_MOUSE	Carbamidomethylation
AEGSDVANAVLDGADC(+57.02)IMLSGETAK	2493.14	25	1247.57	2	152.93	Chance_ALZ3Mo_LF_15.raw	P52480|KPYM_MOUSE	Carbamidomethylation
AEGSDVANAVLDGADC(+57.02)IMLSGETAK	2493.14	25	832.054	3	152.68	Chance_ALZ3Mo_LF_10.raw	P52480|KPYM_MOUSE	Carbamidomethylation
AEGSDVANAVLDGADC(+57.02)IMLSGETAK	2493.14	25	832.053	3	152.7	Chance_ALZ3Mo_LF_5.raw	P52480|KPYM_MOUSE	Carbamidomethylation
AEGSDVANAVLDGADC(+57.02)IMLSGETAK	2493.14	25	832.054	3	153.69	Chance_ALZ3Mo_LF_11.raw	P52480|KPYM_MOUSE	Carbamidomethylation
AEGSDVANAVLDGADC(+57.02)IMLSGETAK	2493.14	25	832.055	3	153.79	Chance_ALZ3Mo_LF_6.raw	P52480|KPYM_MOUSE	Carbamidomethylation
AEGSDVANAVLDGADC(+57.02)IMLSGETAK	2493.14	25	1247.58	2	151.51	Chance_ALZ3Mo_LF_1.raw	P52480|KPYM_MOUSE	Carbamidomethylation
AEGSDVANAVLDGADC(+57.02)IMLSGETAK	2493.14	25	832.056	3	152.73	Chance_ALZ3Mo_LF_2.raw	P52480|KPYM_MOUSE	Carbamidomethylation
AEGSDVANAVLDGADC(+57.02)IMLSGETAK	2493.14	25	832.053	3	153.57	Chance_ALZ3Mo_LF_12.raw	P52480|KPYM_MOUSE	Carbamidomethylation
AEGSDVANAVLDGADC(+57.02)IMLSGETAK	2493.14	25	832.054	3	153.14	Chance_ALZ3Mo_LF_16.raw	P52480|KPYM_MOUSE	Carbamidomethylation
AEGSDVANAVLDGADC(+57.02)IMLSGETAK	2493.14	25	832.053	3	154.19	Chance_ALZ3Mo_LF_14.raw	P52480|KPYM_MOUSE	Carbamidomethylation
AEGSDVANAVLDGADC(+57.02)IMLSGETAK	2493.14	25	832.055	3	153.48	Chance_ALZ3Mo_LF_15.raw	P52480|KPYM_MOUSE	Carbamidomethylation
AEGSDVANAVLDGADC(+57.02)IMLSGETAK	2493.14	25	832.054	3	153.8	Chance_ALZ3Mo_LF_9.raw	P52480|KPYM_MOUSE	Carbamidomethylation
AEGSDVANAVLDGADC(+57.02)IMLSGETAK	2493.14	25	832.054	3	152.49	Chance_ALZ3Mo_LF_3.raw	P52480|KPYM_MOUSE	Carbamidomethylation
AEGSDVANAVLDGADC(+57.02)IMLSGETAK	2493.14	25	1247.58	2	153.4	Chance_ALZ3Mo_LF_3_190523115638.raw	P52480|KPYM_MOUSE	Carbamidomethylation
AEGSDVANAVLDGADC(+57.02)IMLSGETAK	2493.14	25	832.053	3	153.05	Chance_ALZ3Mo_LF_8.raw	P52480|KPYM_MOUSE	Carbamidomethylation
AEGSDVANAVLDGADC(+57.02)IMLSGETAK	2493.14	25	832.054	3	151.02	Chance_ALZ3Mo_LF_13.raw	P52480|KPYM_MOUSE	Carbamidomethylation
AEGSDVANAVLDGADC(+57.02)IMLSGETAK	2493.14	25	1247.58	2	154.34	Chance_ALZ3Mo_LF_16.raw	P52480|KPYM_MOUSE	Carbamidomethylation
AEGSDVANAVLDGADC(+57.02)IMLSGETAK	2493.14	25	832.052	3	152.38	Chance_ALZ3Mo_LF_1.raw	P52480|KPYM_MOUSE	Carbamidomethylation
AEGSDVANAVLDGADC(+57.02)IMLSGETAK	2493.14	25	624.291	4	152.35	Chance_ALZ3Mo_LF_10.raw	P52480|KPYM_MOUSE	Carbamidomethylation
AEGSDVANAVLDGADC(+57.02)IMLSGETAK	2493.14	25	832.054	3	153.58	Chance_ALZ3Mo_LF_3_190523115638.raw	P52480|KPYM_MOUSE	Carbamidomethylation
AEGSDVANAVLDGADC(+57.02)IMLSGETAK	2493.14	25	624.291	4	153.05	Chance_ALZ3Mo_LF_5.raw	P52480|KPYM_MOUSE	Carbamidomethylation
AEGSDVANAVLDGADC(+57.02)IMLSGETAK	2493.14	25	624.293	4	153.41	Chance_ALZ3Mo_LF_11.raw	P52480|KPYM_MOUSE	Carbamidomethylation
AEGSDVANAVLDGADC(+57.02)IMLSGETAK	2493.14	25	1247.58	2	153.87	Chance_ALZ3Mo_LF_10.raw	P52480|KPYM_MOUSE	Carbamidomethylation
AEGSDVANAVLDGADC(+57.02)IMLSGETAK	2493.14	25	624.29	4	151.4	Chance_ALZ3Mo_LF_13.raw	P52480|KPYM_MOUSE	Carbamidomethylation
AEGSDVANAVLDGADC(+57.02)IMLSGETAK	2493.14	25	832.059	3	152.31	Chance_ALZ3Mo_LF_13.raw	P52480|KPYM_MOUSE	Carbamidomethylation
AEGSDVANAVLDGADC(+57.02)IMLSGETAK	2493.14	25	832.058	3	154.46	Chance_ALZ3Mo_LF_8.raw	P52480|KPYM_MOUSE	Carbamidomethylation
YADDSFTPAFVSTVGIDFK	2078.98	19	1040.5	2	157.73	Chance_ALZ3Mo_LF_3.raw	P63011|RAB3A_MOUSE:P35276|RAB3D_MOUSE
YADDSFTPAFVSTVGIDFK	2078.98	19	1040.5	2	159.91	Chance_ALZ3Mo_LF_10.raw	P63011|RAB3A_MOUSE:P35276|RAB3D_MOUSE
YADDSFTPAFVSTVGIDFK	2078.98	19	1040.5	2	161.4	Chance_ALZ3Mo_LF_11.raw	P63011|RAB3A_MOUSE:P35276|RAB3D_MOUSE
YADDSFTPAFVSTVGIDFK	2078.98	19	1040.5	2	158.77	Chance_ALZ3Mo_LF_13.raw	P63011|RAB3A_MOUSE:P35276|RAB3D_MOUSE
YADDSFTPAFVSTVGIDFK	2078.98	19	1040.5	2	158.67	Chance_ALZ3Mo_LF_12.raw	P63011|RAB3A_MOUSE:P35276|RAB3D_MOUSE
YADDSFTPAFVSTVGIDFK	2078.98	19	1040.5	2	160.52	Chance_ALZ3Mo_LF_6.raw	P63011|RAB3A_MOUSE:P35276|RAB3D_MOUSE
YADDSFTPAFVSTVGIDFK	2078.98	19	1040.5	2	158.85	Chance_ALZ3Mo_LF_15.raw	P63011|RAB3A_MOUSE:P35276|RAB3D_MOUSE
YADDSFTPAFVSTVGIDFK	2078.98	19	1040.5	2	161.27	Chance_ALZ3Mo_LF_9.raw	P63011|RAB3A_MOUSE:P35276|RAB3D_MOUSE
YADDSFTPAFVSTVGIDFK	2078.98	19	1040.5	2	161.57	Chance_ALZ3Mo_LF_16.raw	P63011|RAB3A_MOUSE:P35276|RAB3D_MOUSE
YADDSFTPAFVSTVGIDFK	2078.98	19	1040.5	2	158.54	Chance_ALZ3Mo_LF_5.raw	P63011|RAB3A_MOUSE:P35276|RAB3D_MOUSE
YADDSFTPAFVSTVGIDFK	2078.98	19	1040.5	2	160.72	Chance_ALZ3Mo_LF_4.raw	P63011|RAB3A_MOUSE:P35276|RAB3D_MOUSE
YADDSFTPAFVSTVGIDFK	2078.98	19	1040.5	2	158.34	Chance_ALZ3Mo_LF_14.raw	P63011|RAB3A_MOUSE:P35276|RAB3D_MOUSE
YADDSFTPAFVSTVGIDFK	2078.98	19	1040.5	2	160.55	Chance_ALZ3Mo_LF_2.raw	P63011|RAB3A_MOUSE:P35276|RAB3D_MOUSE
YADDSFTPAFVSTVGIDFK	2078.98	19	1040.5	2	159.63	Chance_ALZ3Mo_LF_8.raw	P63011|RAB3A_MOUSE:P35276|RAB3D_MOUSE
YADDSFTPAFVSTVGIDFK	2078.98	19	1040.5	2	163.53	Chance_ALZ3Mo_LF_14.raw	P63011|RAB3A_MOUSE:P35276|RAB3D_MOUSE
YADDSFTPAFVSTVGIDFK	2078.98	19	1040.5	2	158.63	Chance_ALZ3Mo_LF_3_190523115638.raw	P63011|RAB3A_MOUSE:P35276|RAB3D_MOUSE
YADDSFTPAFVSTVGIDFK	2078.98	19	694.003	3	157.54	Chance_ALZ3Mo_LF_11.raw	P63011|RAB3A_MOUSE:P35276|RAB3D_MOUSE
YADDSFTPAFVSTVGIDFK	2078.98	19	1040.5	2	159.65	Chance_ALZ3Mo_LF_12.raw	P63011|RAB3A_MOUSE:P35276|RAB3D_MOUSE
YADDSFTPAFVSTVGIDFK	2078.98	19	694.001	3	156.73	Chance_ALZ3Mo_LF_10.raw	P63011|RAB3A_MOUSE:P35276|RAB3D_MOUSE
YADDSFTPAFVSTVGIDFK	2078.98	19	694.002	3	157.83	Chance_ALZ3Mo_LF_14.raw	P63011|RAB3A_MOUSE:P35276|RAB3D_MOUSE
YADDSFTPAFVSTVGIDFK	2078.98	19	1040.5	2	163.46	Chance_ALZ3Mo_LF_12.raw	P63011|RAB3A_MOUSE:P35276|RAB3D_MOUSE
YADDSFTPAFVSTVGIDFK	2078.98	19	1040.5	2	158.14	Chance_ALZ3Mo_LF_1.raw	P63011|RAB3A_MOUSE:P35276|RAB3D_MOUSE
YADDSFTPAFVSTVGIDFK	2078.98	19	694.002	3	158.35	Chance_ALZ3Mo_LF_12.raw	P63011|RAB3A_MOUSE:P35276|RAB3D_MOUSE
YADDSFTPAFVSTVGIDFK	2078.98	19	694.002	3	157.19	Chance_ALZ3Mo_LF_2.raw	P63011|RAB3A_MOUSE:P35276|RAB3D_MOUSE
YADDSFTPAFVSTVGIDFK	2078.98	19	694.003	3	156.26	Chance_ALZ3Mo_LF_13.raw	P63011|RAB3A_MOUSE:P35276|RAB3D_MOUSE
YADDSFTPAFVSTVGIDFK	2078.98	19	694.003	3	157.21	Chance_ALZ3Mo_LF_5.raw	P63011|RAB3A_MOUSE:P35276|RAB3D_MOUSE
YADDSFTPAFVSTVGIDFK	2078.98	19	694.001	3	157.16	Chance_ALZ3Mo_LF_9.raw	P63011|RAB3A_MOUSE:P35276|RAB3D_MOUSE
YADDSFTPAFVSTVGIDFK	2078.98	19	694.002	3	158.01	Chance_ALZ3Mo_LF_4.raw	P63011|RAB3A_MOUSE:P35276|RAB3D_MOUSE
YADDSFTPAFVSTVGIDFK	2078.98	19	694.002	3	157.41	Chance_ALZ3Mo_LF_6.raw	P63011|RAB3A_MOUSE:P35276|RAB3D_MOUSE
YADDSFTPAFVSTVGIDFK	2078.98	19	1040.5	2	164.54	Chance_ALZ3Mo_LF_10.raw	P63011|RAB3A_MOUSE:P35276|RAB3D_MOUSE
YADDSFTPAFVSTVGIDFK	2078.98	19	694.002	3	156.98	Chance_ALZ3Mo_LF_8.raw	P63011|RAB3A_MOUSE:P35276|RAB3D_MOUSE
YADDSFTPAFVSTVGIDFK	2078.98	19	1040.5	2	162.23	Chance_ALZ3Mo_LF_5.raw	P63011|RAB3A_MOUSE:P35276|RAB3D_MOUSE
YADDSFTPAFVSTVGIDFK	2078.98	19	694.002	3	156.54	Chance_ALZ3Mo_LF_3.raw	P63011|RAB3A_MOUSE:P35276|RAB3D_MOUSE
YADDSFTPAFVSTVGIDFK	2078.98	19	1040.49	2	161.2	Chance_ALZ3Mo_LF_8.raw	P63011|RAB3A_MOUSE:P35276|RAB3D_MOUSE
YADDSFTPAFVSTVGIDFK	2078.98	19	694.002	3	157.33	Chance_ALZ3Mo_LF_15.raw	P63011|RAB3A_MOUSE:P35276|RAB3D_MOUSE
YADDSFTPAFVSTVGIDFK	2078.98	19	694.003	3	157.43	Chance_ALZ3Mo_LF_3_190523115638.raw	P63011|RAB3A_MOUSE:P35276|RAB3D_MOUSE
YADDSFTPAFVSTVGIDFK	2078.98	19	1040.49	2	161.39	Chance_ALZ3Mo_LF_13.raw	P63011|RAB3A_MOUSE:P35276|RAB3D_MOUSE
YADDSFTPAFVSTVGIDFK	2078.98	19	694.002	3	157.87	Chance_ALZ3Mo_LF_16.raw	P63011|RAB3A_MOUSE:P35276|RAB3D_MOUSE
YADDSFTPAFVSTVGIDFK	2078.98	19	1040.49	2	160.72	Chance_ALZ3Mo_LF_1.raw	P63011|RAB3A_MOUSE:P35276|RAB3D_MOUSE
YADDSFTPAFVSTVGIDFK	2078.98	19	1040.51	2	160.47	Chance_ALZ3Mo_LF_13.raw	P63011|RAB3A_MOUSE:P35276|RAB3D_MOUSE
YADDSFTPAFVSTVGIDFK	2078.98	19	1040.5	2	173.25	Chance_ALZ3Mo_LF_5.raw	P63011|RAB3A_MOUSE:P35276|RAB3D_MOUSE
YADDSFTPAFVSTVGIDFK	2078.98	19	1040.5	2	173.32	Chance_ALZ3Mo_LF_16.raw	P63011|RAB3A_MOUSE:P35276|RAB3D_MOUSE
YADDSFTPAFVSTVGIDFK	2078.98	19	1040.5	2	174.2	Chance_ALZ3Mo_LF_12.raw	P63011|RAB3A_MOUSE:P35276|RAB3D_MOUSE
YADDSFTPAFVSTVGIDFK	2078.98	19	1040.49	2	168.03	Chance_ALZ3Mo_LF_16.raw	P63011|RAB3A_MOUSE:P35276|RAB3D_MOUSE
YADDSFTPAFVSTVGIDFK	2078.98	19	1040.49	2	161.84	Chance_ALZ3Mo_LF_2.raw	P63011|RAB3A_MOUSE:P35276|RAB3D_MOUSE
YADDSFTPAFVSTVGIDFK	2078.98	19	1040.49	2	173.66	Chance_ALZ3Mo_LF_4.raw	P63011|RAB3A_MOUSE:P35276|RAB3D_MOUSE
YADDSFTPAFVSTVGIDFK	2078.98	19	1040.5	2	181.05	Chance_ALZ3Mo_LF_16.raw	P63011|RAB3A_MOUSE:P35276|RAB3D_MOUSE
YADDSFTPAFVSTVGIDFK	2078.98	19	1040.51	2	170.69	Chance_ALZ3Mo_LF_5.raw	P63011|RAB3A_MOUSE:P35276|RAB3D_MOUSE
YADDSFTPAFVSTVGIDFK	2078.98	19	1040.5	2	183.92	Chance_ALZ3Mo_LF_10.raw	P63011|RAB3A_MOUSE:P35276|RAB3D_MOUSE
YADDSFTPAFVSTVGIDFK	2078.98	19	1040.49	2	168.63	Chance_ALZ3Mo_LF_4.raw	P63011|RAB3A_MOUSE:P35276|RAB3D_MOUSE
YADDSFTPAFVSTVGIDFK	2078.98	19	1040.5	2	173.29	Chance_ALZ3Mo_LF_6.raw	P63011|RAB3A_MOUSE:P35276|RAB3D_MOUSE
YADDSFTPAFVSTVGIDFK	2078.98	19	1040.5	2	171.48	Chance_ALZ3Mo_LF_14.raw	P63011|RAB3A_MOUSE:P35276|RAB3D_MOUSE
SGASTATAVTDVPSGNLAGAGEAGK	2188.06	25	1095.04	2	89.6	Chance_ALZ3Mo_LF_11.raw	Q9WUM3|COR1B_MOUSE
SGASTATAVTDVPSGNLAGAGEAGK	2188.06	25	1095.04	2	87.25	Chance_ALZ3Mo_LF_13.raw	Q9WUM3|COR1B_MOUSE
SGASTATAVTDVPSGNLAGAGEAGK	2188.06	25	1095.04	2	89.62	Chance_ALZ3Mo_LF_4.raw	Q9WUM3|COR1B_MOUSE
SGASTATAVTDVPSGNLAGAGEAGK	2188.06	25	1095.04	2	89.94	Chance_ALZ3Mo_LF_6.raw	Q9WUM3|COR1B_MOUSE
SGASTATAVTDVPSGNLAGAGEAGK	2188.06	25	1095.04	2	89.75	Chance_ALZ3Mo_LF_2.raw	Q9WUM3|COR1B_MOUSE
SGASTATAVTDVPSGNLAGAGEAGK	2188.06	25	1095.04	2	90.02	Chance_ALZ3Mo_LF_16.raw	Q9WUM3|COR1B_MOUSE
SGASTATAVTDVPSGNLAGAGEAGK	2188.06	25	1095.04	2	88.17	Chance_ALZ3Mo_LF_3.raw	Q9WUM3|COR1B_MOUSE
SGASTATAVTDVPSGNLAGAGEAGK	2188.06	25	1095.04	2	89.62	Chance_ALZ3Mo_LF_15.raw	Q9WUM3|COR1B_MOUSE
SGASTATAVTDVPSGNLAGAGEAGK	2188.06	25	1095.04	2	90.18	Chance_ALZ3Mo_LF_9.raw	Q9WUM3|COR1B_MOUSE
SGASTATAVTDVPSGNLAGAGEAGK	2188.06	25	1095.04	2	89.6	Chance_ALZ3Mo_LF_5.raw	Q9WUM3|COR1B_MOUSE
SGASTATAVTDVPSGNLAGAGEAGK	2188.06	25	1095.04	2	90.15	Chance_ALZ3Mo_LF_14.raw	Q9WUM3|COR1B_MOUSE
SGASTATAVTDVPSGNLAGAGEAGK	2188.06	25	1095.04	2	89.79	Chance_ALZ3Mo_LF_8.raw	Q9WUM3|COR1B_MOUSE
SGASTATAVTDVPSGNLAGAGEAGK	2188.06	25	1095.04	2	89.72	Chance_ALZ3Mo_LF_3_190523115638.raw	Q9WUM3|COR1B_MOUSE
SGASTATAVTDVPSGNLAGAGEAGK	2188.06	25	730.362	3	89.64	Chance_ALZ3Mo_LF_11.raw	Q9WUM3|COR1B_MOUSE
SGASTATAVTDVPSGNLAGAGEAGK	2188.06	25	1095.04	2	87.91	Chance_ALZ3Mo_LF_1.raw	Q9WUM3|COR1B_MOUSE
SGASTATAVTDVPSGNLAGAGEAGK	2188.06	25	730.36	3	89.78	Chance_ALZ3Mo_LF_8.raw	Q9WUM3|COR1B_MOUSE
SGASTATAVTDVPSGNLAGAGEAGK	2188.06	25	730.362	3	88.42	Chance_ALZ3Mo_LF_10.raw	Q9WUM3|COR1B_MOUSE
SGASTATAVTDVPSGNLAGAGEAGK	2188.06	25	730.362	3	90.19	Chance_ALZ3Mo_LF_9.raw	Q9WUM3|COR1B_MOUSE
SGASTATAVTDVPSGNLAGAGEAGK	2188.06	25	730.362	3	89.58	Chance_ALZ3Mo_LF_15.raw	Q9WUM3|COR1B_MOUSE
SGASTATAVTDVPSGNLAGAGEAGK	2188.06	25	730.361	3	87.19	Chance_ALZ3Mo_LF_13.raw	Q9WUM3|COR1B_MOUSE
SGASTATAVTDVPSGNLAGAGEAGK	2188.06	25	730.362	3	89.81	Chance_ALZ3Mo_LF_6.raw	Q9WUM3|COR1B_MOUSE
SGASTATAVTDVPSGNLAGAGEAGK	2188.06	25	730.36	3	89.45	Chance_ALZ3Mo_LF_12.raw	Q9WUM3|COR1B_MOUSE
SGASTATAVTDVPSGNLAGAGEAGK	2188.06	25	730.362	3	89.64	Chance_ALZ3Mo_LF_4.raw	Q9WUM3|COR1B_MOUSE
SGASTATAVTDVPSGNLAGAGEAGK	2188.06	25	730.362	3	89.69	Chance_ALZ3Mo_LF_2.raw	Q9WUM3|COR1B_MOUSE
SGASTATAVTDVPSGNLAGAGEAGK	2188.06	25	730.364	3	90.01	Chance_ALZ3Mo_LF_16.raw	Q9WUM3|COR1B_MOUSE
SGASTATAVTDVPSGNLAGAGEAGK	2188.06	25	730.362	3	90.09	Chance_ALZ3Mo_LF_14.raw	Q9WUM3|COR1B_MOUSE
SGASTATAVTDVPSGNLAGAGEAGK	2188.06	25	730.362	3	88.08	Chance_ALZ3Mo_LF_3.raw	Q9WUM3|COR1B_MOUSE
SGASTATAVTDVPSGNLAGAGEAGK	2188.06	25	730.365	3	89.73	Chance_ALZ3Mo_LF_3_190523115638.raw	Q9WUM3|COR1B_MOUSE
SGASTATAVTDVPSGNLAGAGEAGK	2188.06	25	730.363	3	87.7	Chance_ALZ3Mo_LF_1.raw	Q9WUM3|COR1B_MOUSE
AAFDDAIAELDTLSEESYK	2086.96	19	1044.49	2	161.44	Chance_ALZ3Mo_LF_13.raw	P62259|1433E_MOUSE
AAFDDAIAELDTLSEESYK	2086.96	19	1044.49	2	161.72	Chance_ALZ3Mo_LF_10.raw	P62259|1433E_MOUSE
AAFDDAIAELDTLSEESYK	2086.96	19	1044.49	2	162.47	Chance_ALZ3Mo_LF_3.raw	P62259|1433E_MOUSE
AAFDDAIAELDTLSEESYK	2086.96	19	1044.49	2	163.1	Chance_ALZ3Mo_LF_11.raw	P62259|1433E_MOUSE
AAFDDAIAELDTLSEESYK	2086.96	19	1044.49	2	163.46	Chance_ALZ3Mo_LF_6.raw	P62259|1433E_MOUSE
AAFDDAIAELDTLSEESYK	2086.96	19	1044.49	2	162.23	Chance_ALZ3Mo_LF_2.raw	P62259|1433E_MOUSE
AAFDDAIAELDTLSEESYK	2086.96	19	1044.49	2	162.95	Chance_ALZ3Mo_LF_4.raw	P62259|1433E_MOUSE
AAFDDAIAELDTLSEESYK	2086.96	19	1044.49	2	162.77	Chance_ALZ3Mo_LF_9.raw	P62259|1433E_MOUSE
AAFDDAIAELDTLSEESYK	2086.96	19	1044.48	2	164.24	Chance_ALZ3Mo_LF_14.raw	P62259|1433E_MOUSE
AAFDDAIAELDTLSEESYK	2086.96	19	1044.49	2	163.34	Chance_ALZ3Mo_LF_16.raw	P62259|1433E_MOUSE
AAFDDAIAELDTLSEESYK	2086.96	19	1044.49	2	161.78	Chance_ALZ3Mo_LF_15.raw	P62259|1433E_MOUSE
AAFDDAIAELDTLSEESYK	2086.96	19	1044.49	2	161.63	Chance_ALZ3Mo_LF_12.raw	P62259|1433E_MOUSE
AAFDDAIAELDTLSEESYK	2086.96	19	1044.49	2	161.48	Chance_ALZ3Mo_LF_5.raw	P62259|1433E_MOUSE
AAFDDAIAELDTLSEESYK	2086.96	19	696.66	3	161.83	Chance_ALZ3Mo_LF_10.raw	P62259|1433E_MOUSE
AAFDDAIAELDTLSEESYK	2086.96	19	696.66	3	162.66	Chance_ALZ3Mo_LF_15.raw	P62259|1433E_MOUSE
AAFDDAIAELDTLSEESYK	2086.96	19	696.66	3	162.43	Chance_ALZ3Mo_LF_2.raw	P62259|1433E_MOUSE
AAFDDAIAELDTLSEESYK	2086.96	19	696.66	3	162.99	Chance_ALZ3Mo_LF_9.raw	P62259|1433E_MOUSE
AAFDDAIAELDTLSEESYK	2086.96	19	696.66	3	163.06	Chance_ALZ3Mo_LF_14.raw	P62259|1433E_MOUSE
AAFDDAIAELDTLSEESYK	2086.96	19	696.66	3	162.88	Chance_ALZ3Mo_LF_16.raw	P62259|1433E_MOUSE
AAFDDAIAELDTLSEESYK	2086.96	19	696.66	3	162.81	Chance_ALZ3Mo_LF_8.raw	P62259|1433E_MOUSE
AAFDDAIAELDTLSEESYK	2086.96	19	1044.48	2	161.86	Chance_ALZ3Mo_LF_8.raw	P62259|1433E_MOUSE
AAFDDAIAELDTLSEESYK	2086.96	19	1044.49	2	163.69	Chance_ALZ3Mo_LF_8.raw	P62259|1433E_MOUSE
AAFDDAIAELDTLSEESYK	2086.96	19	1044.49	2	160.35	Chance_ALZ3Mo_LF_1.raw	P62259|1433E_MOUSE
AAFDDAIAELDTLSEESYK	2086.96	19	696.66	3	162.69	Chance_ALZ3Mo_LF_6.raw	P62259|1433E_MOUSE
AAFDDAIAELDTLSEESYK	2086.96	19	696.661	3	162.24	Chance_ALZ3Mo_LF_5.raw	P62259|1433E_MOUSE
AAFDDAIAELDTLSEESYK	2086.96	19	696.66	3	162.64	Chance_ALZ3Mo_LF_11.raw	P62259|1433E_MOUSE
AAFDDAIAELDTLSEESYK	2086.96	19	696.66	3	161.52	Chance_ALZ3Mo_LF_3.raw	P62259|1433E_MOUSE
AAFDDAIAELDTLSEESYK	2086.96	19	1044.49	2	162.94	Chance_ALZ3Mo_LF_3_190523115638.raw	P62259|1433E_MOUSE
AAFDDAIAELDTLSEESYK	2086.96	19	696.661	3	162.39	Chance_ALZ3Mo_LF_12.raw	P62259|1433E_MOUSE
AAFDDAIAELDTLSEESYK	2086.96	19	696.661	3	162.57	Chance_ALZ3Mo_LF_4.raw	P62259|1433E_MOUSE
AAFDDAIAELDTLSEESYK	2086.96	19	696.661	3	162.56	Chance_ALZ3Mo_LF_3_190523115638.raw	P62259|1433E_MOUSE
AAFDDAIAELDTLSEESYK	2086.96	19	696.66	3	160.68	Chance_ALZ3Mo_LF_13.raw	P62259|1433E_MOUSE
AAFDDAIAELDTLSEESYK	2086.96	19	696.66	3	161.08	Chance_ALZ3Mo_LF_1.raw	P62259|1433E_MOUSE
AAFDDAIAELDTLSEESYK	2086.96	19	1044.49	2	162.84	Chance_ALZ3Mo_LF_1.raw	P62259|1433E_MOUSE
AAFDDAIAELDTLSEESYK	2086.96	19	1044.49	2	165.43	Chance_ALZ3Mo_LF_9.raw	P62259|1433E_MOUSE
VNDSTMLGASGDYADFQYLK	2193.99	20	1098	2	132.99	Chance_ALZ3Mo_LF_9.raw	P99026|PSB4_MOUSE
VNDSTMLGASGDYADFQYLK	2193.99	20	1098	2	132.75	Chance_ALZ3Mo_LF_6.raw	P99026|PSB4_MOUSE
VNDSTMLGASGDYADFQYLK	2193.99	20	1098	2	131.29	Chance_ALZ3Mo_LF_10.raw	P99026|PSB4_MOUSE
VNDSTMLGASGDYADFQYLK	2193.99	20	1098	2	132.61	Chance_ALZ3Mo_LF_4.raw	P99026|PSB4_MOUSE
VNDSTMLGASGDYADFQYLK	2193.99	20	1098	2	132.57	Chance_ALZ3Mo_LF_15.raw	P99026|PSB4_MOUSE
VNDSTMLGASGDYADFQYLK	2193.99	20	1098	2	130.48	Chance_ALZ3Mo_LF_13.raw	P99026|PSB4_MOUSE
VNDSTMLGASGDYADFQYLK	2193.99	20	1098	2	132.42	Chance_ALZ3Mo_LF_2.raw	P99026|PSB4_MOUSE
VNDSTMLGASGDYADFQYLK	2193.99	20	1098	2	132.95	Chance_ALZ3Mo_LF_14.raw	P99026|PSB4_MOUSE
VNDSTMLGASGDYADFQYLK	2193.99	20	1098	2	131.37	Chance_ALZ3Mo_LF_3.raw	P99026|PSB4_MOUSE
VNDSTMLGASGDYADFQYLK	2193.99	20	1098	2	132.84	Chance_ALZ3Mo_LF_16.raw	P99026|PSB4_MOUSE
VNDSTMLGASGDYADFQYLK	2193.99	20	1098	2	132.74	Chance_ALZ3Mo_LF_8.raw	P99026|PSB4_MOUSE
VNDSTMLGASGDYADFQYLK	2193.99	20	1098.01	2	132.59	Chance_ALZ3Mo_LF_11.raw	P99026|PSB4_MOUSE
VNDSTMLGASGDYADFQYLK	2193.99	20	1098	2	132.26	Chance_ALZ3Mo_LF_5.raw	P99026|PSB4_MOUSE
VNDSTMLGASGDYADFQYLK	2193.99	20	1098	2	132.85	Chance_ALZ3Mo_LF_3_190523115638.raw	P99026|PSB4_MOUSE
VNDSTMLGASGDYADFQYLK	2193.99	20	732.338	3	131.34	Chance_ALZ3Mo_LF_10.raw	P99026|PSB4_MOUSE
VNDSTMLGASGDYADFQYLK	2193.99	20	732.337	3	132.72	Chance_ALZ3Mo_LF_4.raw	P99026|PSB4_MOUSE
VNDSTMLGASGDYADFQYLK	2193.99	20	732.336	3	132.97	Chance_ALZ3Mo_LF_14.raw	P99026|PSB4_MOUSE
AETAPLPTSVDDTPEVLNR	2024.01	19	1013.01	2	110.92	Chance_ALZ3Mo_LF_11.raw	Q99L43|CDS2_MOUSE
AETAPLPTSVDDTPEVLNR	2024.01	19	1013.01	2	109.71	Chance_ALZ3Mo_LF_10.raw	Q99L43|CDS2_MOUSE
AETAPLPTSVDDTPEVLNR	2024.01	19	1013.01	2	109.62	Chance_ALZ3Mo_LF_3.raw	Q99L43|CDS2_MOUSE
AETAPLPTSVDDTPEVLNR	2024.01	19	1013.01	2	108.74	Chance_ALZ3Mo_LF_13.raw	Q99L43|CDS2_MOUSE
AETAPLPTSVDDTPEVLNR	2024.01	19	1013.01	2	110.8	Chance_ALZ3Mo_LF_12.raw	Q99L43|CDS2_MOUSE
AETAPLPTSVDDTPEVLNR	2024.01	19	1013.01	2	110.88	Chance_ALZ3Mo_LF_15.raw	Q99L43|CDS2_MOUSE
AETAPLPTSVDDTPEVLNR	2024.01	19	1013.01	2	111.06	Chance_ALZ3Mo_LF_6.raw	Q99L43|CDS2_MOUSE
AETAPLPTSVDDTPEVLNR	2024.01	19	1013.01	2	111.49	Chance_ALZ3Mo_LF_9.raw	Q99L43|CDS2_MOUSE
AETAPLPTSVDDTPEVLNR	2024.01	19	1013.01	2	110.86	Chance_ALZ3Mo_LF_2.raw	Q99L43|CDS2_MOUSE
AETAPLPTSVDDTPEVLNR	2024.01	19	1013.01	2	110.69	Chance_ALZ3Mo_LF_5.raw	Q99L43|CDS2_MOUSE
AETAPLPTSVDDTPEVLNR	2024.01	19	1013.01	2	111.26	Chance_ALZ3Mo_LF_16.raw	Q99L43|CDS2_MOUSE
AETAPLPTSVDDTPEVLNR	2024.01	19	1013.01	2	111.44	Chance_ALZ3Mo_LF_14.raw	Q99L43|CDS2_MOUSE
AETAPLPTSVDDTPEVLNR	2024.01	19	1013.01	2	111.18	Chance_ALZ3Mo_LF_8.raw	Q99L43|CDS2_MOUSE
AETAPLPTSVDDTPEVLNR	2024.01	19	1013.01	2	111.06	Chance_ALZ3Mo_LF_3_190523115638.raw	Q99L43|CDS2_MOUSE
AETAPLPTSVDDTPEVLNR	2024.01	19	1013.01	2	109.24	Chance_ALZ3Mo_LF_1.raw	Q99L43|CDS2_MOUSE
TVQTAAANAASTAATSAAQNAFK	2165.07	23	1083.54	2	115.24	Chance_ALZ3Mo_LF_2.raw	Q8K021|SCAM1_MOUSE
TVQTAAANAASTAATSAAQNAFK	2165.07	23	722.697	3	112.89	Chance_ALZ3Mo_LF_13.raw	Q8K021|SCAM1_MOUSE
TVQTAAANAASTAATSAAQNAFK	2165.07	23	722.697	3	113.8	Chance_ALZ3Mo_LF_3.raw	Q8K021|SCAM1_MOUSE
TVQTAAANAASTAATSAAQNAFK	2165.07	23	722.698	3	115.1	Chance_ALZ3Mo_LF_11.raw	Q8K021|SCAM1_MOUSE
TVQTAAANAASTAATSAAQNAFK	2165.07	23	1083.54	2	113.91	Chance_ALZ3Mo_LF_10.raw	Q8K021|SCAM1_MOUSE
TVQTAAANAASTAATSAAQNAFK	2165.07	23	1083.54	2	115.34	Chance_ALZ3Mo_LF_4.raw	Q8K021|SCAM1_MOUSE
TVQTAAANAASTAATSAAQNAFK	2165.07	23	722.698	3	114.93	Chance_ALZ3Mo_LF_12.raw	Q8K021|SCAM1_MOUSE
TVQTAAANAASTAATSAAQNAFK	2165.07	23	722.698	3	114.95	Chance_ALZ3Mo_LF_2.raw	Q8K021|SCAM1_MOUSE
TVQTAAANAASTAATSAAQNAFK	2165.07	23	1083.55	2	115.68	Chance_ALZ3Mo_LF_9.raw	Q8K021|SCAM1_MOUSE
TVQTAAANAASTAATSAAQNAFK	2165.07	23	1083.54	2	113.02	Chance_ALZ3Mo_LF_13.raw	Q8K021|SCAM1_MOUSE
TVQTAAANAASTAATSAAQNAFK	2165.07	23	722.698	3	113.77	Chance_ALZ3Mo_LF_10.raw	Q8K021|SCAM1_MOUSE
TVQTAAANAASTAATSAAQNAFK	2165.07	23	722.697	3	115.44	Chance_ALZ3Mo_LF_16.raw	Q8K021|SCAM1_MOUSE
TVQTAAANAASTAATSAAQNAFK	2165.07	23	1083.55	2	115.61	Chance_ALZ3Mo_LF_16.raw	Q8K021|SCAM1_MOUSE
TVQTAAANAASTAATSAAQNAFK	2165.07	23	722.698	3	115.61	Chance_ALZ3Mo_LF_9.raw	Q8K021|SCAM1_MOUSE
TVQTAAANAASTAATSAAQNAFK	2165.07	23	722.698	3	115.1	Chance_ALZ3Mo_LF_15.raw	Q8K021|SCAM1_MOUSE
TVQTAAANAASTAATSAAQNAFK	2165.07	23	722.698	3	115.19	Chance_ALZ3Mo_LF_4.raw	Q8K021|SCAM1_MOUSE
TVQTAAANAASTAATSAAQNAFK	2165.07	23	722.698	3	115.27	Chance_ALZ3Mo_LF_8.raw	Q8K021|SCAM1_MOUSE
TVQTAAANAASTAATSAAQNAFK	2165.07	23	722.699	3	115.55	Chance_ALZ3Mo_LF_14.raw	Q8K021|SCAM1_MOUSE
TVQTAAANAASTAATSAAQNAFK	2165.07	23	722.698	3	114.87	Chance_ALZ3Mo_LF_5.raw	Q8K021|SCAM1_MOUSE
TVQTAAANAASTAATSAAQNAFK	2165.07	23	722.698	3	115.37	Chance_ALZ3Mo_LF_3_190523115638.raw	Q8K021|SCAM1_MOUSE
TVQTAAANAASTAATSAAQNAFK	2165.07	23	722.698	3	115.14	Chance_ALZ3Mo_LF_6.raw	Q8K021|SCAM1_MOUSE
TVQTAAANAASTAATSAAQNAFK	2165.07	23	722.698	3	113.54	Chance_ALZ3Mo_LF_1.raw	Q8K021|SCAM1_MOUSE
IPIFSAAGLPHNEIAAQIC(+57.02)R	2177.14	20	1089.58	2	136.06	Chance_ALZ3Mo_LF_11.raw	P62814|VATB2_MOUSE	Carbamidomethylation
IPIFSAAGLPHNEIAAQIC(+57.02)R	2177.14	20	1089.58	2	134.7	Chance_ALZ3Mo_LF_10.raw	P62814|VATB2_MOUSE	Carbamidomethylation
IPIFSAAGLPHNEIAAQIC(+57.02)R	2177.14	20	1089.58	2	136.08	Chance_ALZ3Mo_LF_6.raw	P62814|VATB2_MOUSE	Carbamidomethylation
IPIFSAAGLPHNEIAAQIC(+57.02)R	2177.14	20	1089.58	2	135.85	Chance_ALZ3Mo_LF_2.raw	P62814|VATB2_MOUSE	Carbamidomethylation
IPIFSAAGLPHNEIAAQIC(+57.02)R	2177.14	20	1089.58	2	135.78	Chance_ALZ3Mo_LF_12.raw	P62814|VATB2_MOUSE	Carbamidomethylation
IPIFSAAGLPHNEIAAQIC(+57.02)R	2177.14	20	1089.58	2	136.42	Chance_ALZ3Mo_LF_9.raw	P62814|VATB2_MOUSE	Carbamidomethylation
IPIFSAAGLPHNEIAAQIC(+57.02)R	2177.14	20	1089.58	2	133.92	Chance_ALZ3Mo_LF_13.raw	P62814|VATB2_MOUSE	Carbamidomethylation
IPIFSAAGLPHNEIAAQIC(+57.02)R	2177.14	20	1089.58	2	136.06	Chance_ALZ3Mo_LF_15.raw	P62814|VATB2_MOUSE	Carbamidomethylation
IPIFSAAGLPHNEIAAQIC(+57.02)R	2177.14	20	1089.58	2	136.06	Chance_ALZ3Mo_LF_4.raw	P62814|VATB2_MOUSE	Carbamidomethylation
IPIFSAAGLPHNEIAAQIC(+57.02)R	2177.14	20	1089.58	2	134.85	Chance_ALZ3Mo_LF_3.raw	P62814|VATB2_MOUSE	Carbamidomethylation
IPIFSAAGLPHNEIAAQIC(+57.02)R	2177.14	20	1089.58	2	136.45	Chance_ALZ3Mo_LF_14.raw	P62814|VATB2_MOUSE	Carbamidomethylation
IPIFSAAGLPHNEIAAQIC(+57.02)R	2177.14	20	1089.58	2	135.76	Chance_ALZ3Mo_LF_5.raw	P62814|VATB2_MOUSE	Carbamidomethylation
IPIFSAAGLPHNEIAAQIC(+57.02)R	2177.14	20	1089.58	2	136.6	Chance_ALZ3Mo_LF_16.raw	P62814|VATB2_MOUSE	Carbamidomethylation
IPIFSAAGLPHNEIAAQIC(+57.02)R	2177.14	20	726.721	3	136.96	Chance_ALZ3Mo_LF_9.raw	P62814|VATB2_MOUSE	Carbamidomethylation
IPIFSAAGLPHNEIAAQIC(+57.02)R	2177.14	20	1089.58	2	134.41	Chance_ALZ3Mo_LF_1.raw	P62814|VATB2_MOUSE	Carbamidomethylation
IPIFSAAGLPHNEIAAQIC(+57.02)R	2177.14	20	726.721	3	135.61	Chance_ALZ3Mo_LF_3.raw	P62814|VATB2_MOUSE	Carbamidomethylation
IPIFSAAGLPHNEIAAQIC(+57.02)R	2177.14	20	726.721	3	136.6	Chance_ALZ3Mo_LF_6.raw	P62814|VATB2_MOUSE	Carbamidomethylation
IPIFSAAGLPHNEIAAQIC(+57.02)R	2177.14	20	726.721	3	136.52	Chance_ALZ3Mo_LF_11.raw	P62814|VATB2_MOUSE	Carbamidomethylation
IPIFSAAGLPHNEIAAQIC(+57.02)R	2177.14	20	1089.58	2	136.28	Chance_ALZ3Mo_LF_3_190523115638.raw	P62814|VATB2_MOUSE	Carbamidomethylation
IPIFSAAGLPHNEIAAQIC(+57.02)R	2177.14	20	726.721	3	136.21	Chance_ALZ3Mo_LF_12.raw	P62814|VATB2_MOUSE	Carbamidomethylation
IPIFSAAGLPHNEIAAQIC(+57.02)R	2177.14	20	726.721	3	134.52	Chance_ALZ3Mo_LF_13.raw	P62814|VATB2_MOUSE	Carbamidomethylation
IPIFSAAGLPHNEIAAQIC(+57.02)R	2177.14	20	726.721	3	137.24	Chance_ALZ3Mo_LF_14.raw	P62814|VATB2_MOUSE	Carbamidomethylation
IPIFSAAGLPHNEIAAQIC(+57.02)R	2177.14	20	726.722	3	136.58	Chance_ALZ3Mo_LF_4.raw	P62814|VATB2_MOUSE	Carbamidomethylation
IPIFSAAGLPHNEIAAQIC(+57.02)R	2177.14	20	726.722	3	136.82	Chance_ALZ3Mo_LF_8.raw	P62814|VATB2_MOUSE	Carbamidomethylation
IPIFSAAGLPHNEIAAQIC(+57.02)R	2177.14	20	726.722	3	136.26	Chance_ALZ3Mo_LF_5.raw	P62814|VATB2_MOUSE	Carbamidomethylation
IPIFSAAGLPHNEIAAQIC(+57.02)R	2177.14	20	726.721	3	135.85	Chance_ALZ3Mo_LF_10.raw	P62814|VATB2_MOUSE	Carbamidomethylation
IPIFSAAGLPHNEIAAQIC(+57.02)R	2177.14	20	726.721	3	136.53	Chance_ALZ3Mo_LF_15.raw	P62814|VATB2_MOUSE	Carbamidomethylation
IPIFSAAGLPHNEIAAQIC(+57.02)R	2177.14	20	726.722	3	134.99	Chance_ALZ3Mo_LF_1.raw	P62814|VATB2_MOUSE	Carbamidomethylation
IPIFSAAGLPHNEIAAQIC(+57.02)R	2177.14	20	726.721	3	136.63	Chance_ALZ3Mo_LF_2.raw	P62814|VATB2_MOUSE	Carbamidomethylation
IPIFSAAGLPHNEIAAQIC(+57.02)R	2177.14	20	726.722	3	138.19	Chance_ALZ3Mo_LF_3_190523115638.raw	P62814|VATB2_MOUSE	Carbamidomethylation
IPIFSAAGLPHNEIAAQIC(+57.02)R	2177.14	20	726.72	3	137.5	Chance_ALZ3Mo_LF_16.raw	P62814|VATB2_MOUSE	Carbamidomethylation
YITGDQLGALYQDFVR	1857.93	16	929.972	2	158.85	Chance_ALZ3Mo_LF_6.raw	P17183|ENOG_MOUSE
YITGDQLGALYQDFVR	1857.93	16	929.972	2	157.42	Chance_ALZ3Mo_LF_10.raw	P17183|ENOG_MOUSE
YITGDQLGALYQDFVR	1857.93	16	929.971	2	157.72	Chance_ALZ3Mo_LF_15.raw	P17183|ENOG_MOUSE
YITGDQLGALYQDFVR	1857.93	16	929.972	2	158.8	Chance_ALZ3Mo_LF_16.raw	P17183|ENOG_MOUSE
YITGDQLGALYQDFVR	1857.93	16	929.971	2	158.53	Chance_ALZ3Mo_LF_8.raw	P17183|ENOG_MOUSE
YITGDQLGALYQDFVR	1857.93	16	929.971	2	158.45	Chance_ALZ3Mo_LF_4.raw	P17183|ENOG_MOUSE
YITGDQLGALYQDFVR	1857.93	16	929.973	2	158.41	Chance_ALZ3Mo_LF_11.raw	P17183|ENOG_MOUSE
YITGDQLGALYQDFVR	1857.93	16	929.971	2	156.33	Chance_ALZ3Mo_LF_13.raw	P17183|ENOG_MOUSE
YITGDQLGALYQDFVR	1857.93	16	929.973	2	158.19	Chance_ALZ3Mo_LF_2.raw	P17183|ENOG_MOUSE
YITGDQLGALYQDFVR	1857.93	16	929.973	2	157.18	Chance_ALZ3Mo_LF_3.raw	P17183|ENOG_MOUSE
YITGDQLGALYQDFVR	1857.93	16	929.971	2	158.02	Chance_ALZ3Mo_LF_5.raw	P17183|ENOG_MOUSE
YITGDQLGALYQDFVR	1857.93	16	929.973	2	158.68	Chance_ALZ3Mo_LF_9.raw	P17183|ENOG_MOUSE
YITGDQLGALYQDFVR	1857.93	16	620.317	3	158.02	Chance_ALZ3Mo_LF_8.raw	P17183|ENOG_MOUSE
YITGDQLGALYQDFVR	1857.93	16	620.316	3	156.63	Chance_ALZ3Mo_LF_3.raw	P17183|ENOG_MOUSE
YITGDQLGALYQDFVR	1857.93	16	620.317	3	157.58	Chance_ALZ3Mo_LF_2.raw	P17183|ENOG_MOUSE
YITGDQLGALYQDFVR	1857.93	16	620.316	3	158.09	Chance_ALZ3Mo_LF_9.raw	P17183|ENOG_MOUSE
YITGDQLGALYQDFVR	1857.93	16	620.317	3	155.79	Chance_ALZ3Mo_LF_13.raw	P17183|ENOG_MOUSE
YITGDQLGALYQDFVR	1857.93	16	620.317	3	157.51	Chance_ALZ3Mo_LF_12.raw	P17183|ENOG_MOUSE
YITGDQLGALYQDFVR	1857.93	16	620.318	3	157.84	Chance_ALZ3Mo_LF_6.raw	P17183|ENOG_MOUSE
YITGDQLGALYQDFVR	1857.93	16	929.972	2	158.82	Chance_ALZ3Mo_LF_14.raw	P17183|ENOG_MOUSE
YITGDQLGALYQDFVR	1857.93	16	620.316	3	157.77	Chance_ALZ3Mo_LF_11.raw	P17183|ENOG_MOUSE
YITGDQLGALYQDFVR	1857.93	16	620.316	3	157.74	Chance_ALZ3Mo_LF_4.raw	P17183|ENOG_MOUSE
YITGDQLGALYQDFVR	1857.93	16	620.318	3	156.75	Chance_ALZ3Mo_LF_10.raw	P17183|ENOG_MOUSE
YITGDQLGALYQDFVR	1857.93	16	620.317	3	157.94	Chance_ALZ3Mo_LF_16.raw	P17183|ENOG_MOUSE
YITGDQLGALYQDFVR	1857.93	16	620.316	3	158.55	Chance_ALZ3Mo_LF_14.raw	P17183|ENOG_MOUSE
YITGDQLGALYQDFVR	1857.93	16	929.972	2	158.17	Chance_ALZ3Mo_LF_12.raw	P17183|ENOG_MOUSE
YITGDQLGALYQDFVR	1857.93	16	620.316	3	157.39	Chance_ALZ3Mo_LF_5.raw	P17183|ENOG_MOUSE
YITGDQLGALYQDFVR	1857.93	16	929.974	2	158.35	Chance_ALZ3Mo_LF_3_190523115638.raw	P17183|ENOG_MOUSE
YITGDQLGALYQDFVR	1857.93	16	929.972	2	156.85	Chance_ALZ3Mo_LF_1.raw	P17183|ENOG_MOUSE
YITGDQLGALYQDFVR	1857.93	16	620.316	3	157.76	Chance_ALZ3Mo_LF_3_190523115638.raw	P17183|ENOG_MOUSE
YITGDQLGALYQDFVR	1857.93	16	620.317	3	156.27	Chance_ALZ3Mo_LF_1.raw	P17183|ENOG_MOUSE
YITGDQLGALYQDFVR	1857.93	16	620.319	3	157.68	Chance_ALZ3Mo_LF_15.raw	P17183|ENOG_MOUSE
YITGDQLGALYQDFVR	1857.93	16	929.976	2	167.73	Chance_ALZ3Mo_LF_14.raw	P17183|ENOG_MOUSE
EIGWADVGGWTGQGGSILGTK	2088.03	21	1045.02	2	147.39	Chance_ALZ3Mo_LF_2.raw	Q9WUA3|PFKAP_MOUSE
EIGWADVGGWTGQGGSILGTK	2088.03	21	1045.02	2	146.62	Chance_ALZ3Mo_LF_10.raw	Q9WUA3|PFKAP_MOUSE
EIGWADVGGWTGQGGSILGTK	2088.03	21	1045.02	2	145.66	Chance_ALZ3Mo_LF_13.raw	Q9WUA3|PFKAP_MOUSE
EIGWADVGGWTGQGGSILGTK	2088.03	21	1045.02	2	146.51	Chance_ALZ3Mo_LF_3.raw	Q9WUA3|PFKAP_MOUSE
EIGWADVGGWTGQGGSILGTK	2088.03	21	1045.02	2	148.57	Chance_ALZ3Mo_LF_11.raw	Q9WUA3|PFKAP_MOUSE
EIGWADVGGWTGQGGSILGTK	2088.03	21	1045.02	2	147.36	Chance_ALZ3Mo_LF_12.raw	Q9WUA3|PFKAP_MOUSE
EIGWADVGGWTGQGGSILGTK	2088.03	21	1045.02	2	147.86	Chance_ALZ3Mo_LF_8.raw	Q9WUA3|PFKAP_MOUSE
EIGWADVGGWTGQGGSILGTK	2088.03	21	1045.02	2	147.35	Chance_ALZ3Mo_LF_5.raw	Q9WUA3|PFKAP_MOUSE
EIGWADVGGWTGQGGSILGTK	2088.03	21	1045.02	2	147.53	Chance_ALZ3Mo_LF_15.raw	Q9WUA3|PFKAP_MOUSE
EIGWADVGGWTGQGGSILGTK	2088.03	21	1045.02	2	147.9	Chance_ALZ3Mo_LF_4.raw	Q9WUA3|PFKAP_MOUSE
EIGWADVGGWTGQGGSILGTK	2088.03	21	1045.02	2	148.63	Chance_ALZ3Mo_LF_6.raw	Q9WUA3|PFKAP_MOUSE
EIGWADVGGWTGQGGSILGTK	2088.03	21	1045.02	2	148.55	Chance_ALZ3Mo_LF_9.raw	Q9WUA3|PFKAP_MOUSE
EIGWADVGGWTGQGGSILGTK	2088.03	21	1045.02	2	147.61	Chance_ALZ3Mo_LF_3_190523115638.raw	Q9WUA3|PFKAP_MOUSE
EIGWADVGGWTGQGGSILGTK	2088.03	21	697.016	3	147.48	Chance_ALZ3Mo_LF_2.raw	Q9WUA3|PFKAP_MOUSE
EIGWADVGGWTGQGGSILGTK	2088.03	21	697.016	3	146.76	Chance_ALZ3Mo_LF_10.raw	Q9WUA3|PFKAP_MOUSE
EIGWADVGGWTGQGGSILGTK	2088.03	21	1045.02	2	146.04	Chance_ALZ3Mo_LF_1.raw	Q9WUA3|PFKAP_MOUSE
EIGWADVGGWTGQGGSILGTK	2088.03	21	697.015	3	147.83	Chance_ALZ3Mo_LF_11.raw	Q9WUA3|PFKAP_MOUSE
EIGWADVGGWTGQGGSILGTK	2088.03	21	697.016	3	147.54	Chance_ALZ3Mo_LF_12.raw	Q9WUA3|PFKAP_MOUSE
EIGWADVGGWTGQGGSILGTK	2088.03	21	697.017	3	148.09	Chance_ALZ3Mo_LF_9.raw	Q9WUA3|PFKAP_MOUSE
EIGWADVGGWTGQGGSILGTK	2088.03	21	697.016	3	147.9	Chance_ALZ3Mo_LF_6.raw	Q9WUA3|PFKAP_MOUSE
EIGWADVGGWTGQGGSILGTK	2088.03	21	697.016	3	148	Chance_ALZ3Mo_LF_5.raw	Q9WUA3|PFKAP_MOUSE
EIGWADVGGWTGQGGSILGTK	2088.03	21	697.015	3	146.14	Chance_ALZ3Mo_LF_1.raw	Q9WUA3|PFKAP_MOUSE
EIGWADVGGWTGQGGSILGTK	2088.03	21	697.016	3	148.05	Chance_ALZ3Mo_LF_16.raw	Q9WUA3|PFKAP_MOUSE
EIGWADVGGWTGQGGSILGTK	2088.03	21	697.016	3	148.14	Chance_ALZ3Mo_LF_14.raw	Q9WUA3|PFKAP_MOUSE
EIGWADVGGWTGQGGSILGTK	2088.03	21	697.017	3	148.1	Chance_ALZ3Mo_LF_8.raw	Q9WUA3|PFKAP_MOUSE
EIGWADVGGWTGQGGSILGTK	2088.03	21	697.016	3	147.45	Chance_ALZ3Mo_LF_3.raw	Q9WUA3|PFKAP_MOUSE
EIGWADVGGWTGQGGSILGTK	2088.03	21	697.019	3	147.72	Chance_ALZ3Mo_LF_3_190523115638.raw	Q9WUA3|PFKAP_MOUSE
EIGWADVGGWTGQGGSILGTK	2088.03	21	697.016	3	148.3	Chance_ALZ3Mo_LF_15.raw	Q9WUA3|PFKAP_MOUSE
SPPLLGSESPYEDFLSADSK	2138.01	20	1070.01	2	139.28	Chance_ALZ3Mo_LF_10.raw	P14873|MAP1B_MOUSE
SPPLLGSESPYEDFLSADSK	2138.01	20	1070.01	2	139.28	Chance_ALZ3Mo_LF_3.raw	P14873|MAP1B_MOUSE
SPPLLGSESPYEDFLSADSK	2138.01	20	1070.01	2	140.41	Chance_ALZ3Mo_LF_15.raw	P14873|MAP1B_MOUSE
SPPLLGSESPYEDFLSADSK	2138.01	20	1070.01	2	140.49	Chance_ALZ3Mo_LF_11.raw	P14873|MAP1B_MOUSE
SPPLLGSESPYEDFLSADSK	2138.01	20	1070.01	2	140.74	Chance_ALZ3Mo_LF_6.raw	P14873|MAP1B_MOUSE
SPPLLGSESPYEDFLSADSK	2138.01	20	1070.01	2	140.19	Chance_ALZ3Mo_LF_2.raw	P14873|MAP1B_MOUSE
SPPLLGSESPYEDFLSADSK	2138.01	20	1070.01	2	140.14	Chance_ALZ3Mo_LF_12.raw	P14873|MAP1B_MOUSE
SPPLLGSESPYEDFLSADSK	2138.01	20	1070.01	2	138.39	Chance_ALZ3Mo_LF_13.raw	P14873|MAP1B_MOUSE
SPPLLGSESPYEDFLSADSK	2138.01	20	1070.01	2	140.66	Chance_ALZ3Mo_LF_16.raw	P14873|MAP1B_MOUSE
SPPLLGSESPYEDFLSADSK	2138.01	20	1070.01	2	140.4	Chance_ALZ3Mo_LF_4.raw	P14873|MAP1B_MOUSE
SPPLLGSESPYEDFLSADSK	2138.01	20	1070.01	2	140.76	Chance_ALZ3Mo_LF_9.raw	P14873|MAP1B_MOUSE
SPPLLGSESPYEDFLSADSK	2138.01	20	1070.01	2	140.65	Chance_ALZ3Mo_LF_8.raw	P14873|MAP1B_MOUSE
SPPLLGSESPYEDFLSADSK	2138.01	20	1070.01	2	140.26	Chance_ALZ3Mo_LF_5.raw	P14873|MAP1B_MOUSE
SPPLLGSESPYEDFLSADSK	2138.01	20	1070.01	2	140.83	Chance_ALZ3Mo_LF_14.raw	P14873|MAP1B_MOUSE
SPPLLGSESPYEDFLSADSK	2138.01	20	1070.01	2	138.85	Chance_ALZ3Mo_LF_1.raw	P14873|MAP1B_MOUSE
SPPLLGSESPYEDFLSADSK	2138.01	20	1070.01	2	140.55	Chance_ALZ3Mo_LF_3_190523115638.raw	P14873|MAP1B_MOUSE
SPPLLGSESPYEDFLSADSK	2138.01	20	713.674	3	141.04	Chance_ALZ3Mo_LF_14.raw	P14873|MAP1B_MOUSE
SPPLLGSESPYEDFLSADSK	2138.01	20	713.678	3	140.33	Chance_ALZ3Mo_LF_12.raw	P14873|MAP1B_MOUSE
SPPLLGSESPYEDFLSADSK	2138.01	20	713.676	3	140.57	Chance_ALZ3Mo_LF_15.raw	P14873|MAP1B_MOUSE
SPPLLGSESPYEDFLSADSK	2138.01	20	713.679	3	140.74	Chance_ALZ3Mo_LF_6.raw	P14873|MAP1B_MOUSE
MTLVASEDYGDTLAAIQGLLK	2208.13	21	1105.08	2	180.19	Chance_ALZ3Mo_LF_6.raw	P16546|SPTN1_MOUSE
MTLVASEDYGDTLAAIQGLLK	2208.13	21	1105.08	2	178.47	Chance_ALZ3Mo_LF_13.raw	P16546|SPTN1_MOUSE
MTLVASEDYGDTLAAIQGLLK	2208.13	21	1105.07	2	179.9	Chance_ALZ3Mo_LF_10.raw	P16546|SPTN1_MOUSE
MTLVASEDYGDTLAAIQGLLK	2208.13	21	1105.08	2	180.89	Chance_ALZ3Mo_LF_14.raw	P16546|SPTN1_MOUSE
MTLVASEDYGDTLAAIQGLLK	2208.13	21	1105.07	2	180.01	Chance_ALZ3Mo_LF_4.raw	P16546|SPTN1_MOUSE
MTLVASEDYGDTLAAIQGLLK	2208.13	21	1105.08	2	180.6	Chance_ALZ3Mo_LF_8.raw	P16546|SPTN1_MOUSE
MTLVASEDYGDTLAAIQGLLK	2208.13	21	1105.07	2	180.2	Chance_ALZ3Mo_LF_16.raw	P16546|SPTN1_MOUSE
MTLVASEDYGDTLAAIQGLLK	2208.13	21	1105.08	2	179.12	Chance_ALZ3Mo_LF_3.raw	P16546|SPTN1_MOUSE
MTLVASEDYGDTLAAIQGLLK	2208.13	21	1105.08	2	181.17	Chance_ALZ3Mo_LF_11.raw	P16546|SPTN1_MOUSE
MTLVASEDYGDTLAAIQGLLK	2208.13	21	1105.08	2	179.64	Chance_ALZ3Mo_LF_5.raw	P16546|SPTN1_MOUSE
MTLVASEDYGDTLAAIQGLLK	2208.13	21	1105.08	2	180.69	Chance_ALZ3Mo_LF_9.raw	P16546|SPTN1_MOUSE
MTLVASEDYGDTLAAIQGLLK	2208.13	21	1105.07	2	179.84	Chance_ALZ3Mo_LF_12.raw	P16546|SPTN1_MOUSE
MTLVASEDYGDTLAAIQGLLK	2208.13	21	737.053	3	179.55	Chance_ALZ3Mo_LF_10.raw	P16546|SPTN1_MOUSE
MTLVASEDYGDTLAAIQGLLK	2208.13	21	737.052	3	179.72	Chance_ALZ3Mo_LF_5.raw	P16546|SPTN1_MOUSE
MTLVASEDYGDTLAAIQGLLK	2208.13	21	737.052	3	180.33	Chance_ALZ3Mo_LF_16.raw	P16546|SPTN1_MOUSE
MTLVASEDYGDTLAAIQGLLK	2208.13	21	1105.08	2	180.18	Chance_ALZ3Mo_LF_16.raw	P16546|SPTN1_MOUSE
MTLVASEDYGDTLAAIQGLLK	2208.13	21	737.053	3	180.06	Chance_ALZ3Mo_LF_8.raw	P16546|SPTN1_MOUSE
MTLVASEDYGDTLAAIQGLLK	2208.13	21	737.052	3	179.93	Chance_ALZ3Mo_LF_12.raw	P16546|SPTN1_MOUSE
MTLVASEDYGDTLAAIQGLLK	2208.13	21	737.052	3	180.49	Chance_ALZ3Mo_LF_9.raw	P16546|SPTN1_MOUSE
MTLVASEDYGDTLAAIQGLLK	2208.13	21	737.053	3	180.07	Chance_ALZ3Mo_LF_4.raw	P16546|SPTN1_MOUSE
MTLVASEDYGDTLAAIQGLLK	2208.13	21	1105.08	2	179.81	Chance_ALZ3Mo_LF_12.raw	P16546|SPTN1_MOUSE
MTLVASEDYGDTLAAIQGLLK	2208.13	21	1105.08	2	179.79	Chance_ALZ3Mo_LF_2.raw	P16546|SPTN1_MOUSE
MTLVASEDYGDTLAAIQGLLK	2208.13	21	737.053	3	180.2	Chance_ALZ3Mo_LF_6.raw	P16546|SPTN1_MOUSE
MTLVASEDYGDTLAAIQGLLK	2208.13	21	737.053	3	180.05	Chance_ALZ3Mo_LF_15.raw	P16546|SPTN1_MOUSE
MTLVASEDYGDTLAAIQGLLK	2208.13	21	1105.07	2	180.1	Chance_ALZ3Mo_LF_3_190523115638.raw	P16546|SPTN1_MOUSE
MTLVASEDYGDTLAAIQGLLK	2208.13	21	737.052	3	178.96	Chance_ALZ3Mo_LF_3.raw	P16546|SPTN1_MOUSE
MTLVASEDYGDTLAAIQGLLK	2208.13	21	1105.07	2	179.91	Chance_ALZ3Mo_LF_15.raw	P16546|SPTN1_MOUSE
MTLVASEDYGDTLAAIQGLLK	2208.13	21	737.053	3	180.39	Chance_ALZ3Mo_LF_14.raw	P16546|SPTN1_MOUSE
MTLVASEDYGDTLAAIQGLLK	2208.13	21	737.052	3	178.34	Chance_ALZ3Mo_LF_13.raw	P16546|SPTN1_MOUSE
MTLVASEDYGDTLAAIQGLLK	2208.13	21	1105.07	2	178.73	Chance_ALZ3Mo_LF_1.raw	P16546|SPTN1_MOUSE
MTLVASEDYGDTLAAIQGLLK	2208.13	21	737.053	3	179.86	Chance_ALZ3Mo_LF_2.raw	P16546|SPTN1_MOUSE
MTLVASEDYGDTLAAIQGLLK	2208.13	21	737.051	3	180.08	Chance_ALZ3Mo_LF_11.raw	P16546|SPTN1_MOUSE
MTLVASEDYGDTLAAIQGLLK	2208.13	21	1105.08	2	180.56	Chance_ALZ3Mo_LF_15.raw	P16546|SPTN1_MOUSE
MTLVASEDYGDTLAAIQGLLK	2208.13	21	737.052	3	180.1	Chance_ALZ3Mo_LF_3_190523115638.raw	P16546|SPTN1_MOUSE
MTLVASEDYGDTLAAIQGLLK	2208.13	21	737.053	3	178.78	Chance_ALZ3Mo_LF_1.raw	P16546|SPTN1_MOUSE
LTGFHETSNINDFSAGVANR	2149.02	20	1075.52	2	103.64	Chance_ALZ3Mo_LF_11.raw	P15105|GLNA_MOUSE
LTGFHETSNINDFSAGVANR	2149.02	20	1075.52	2	102.36	Chance_ALZ3Mo_LF_10.raw	P15105|GLNA_MOUSE
LTGFHETSNINDFSAGVANR	2149.02	20	1075.52	2	102.41	Chance_ALZ3Mo_LF_3.raw	P15105|GLNA_MOUSE
LTGFHETSNINDFSAGVANR	2149.02	20	1075.52	2	103.57	Chance_ALZ3Mo_LF_12.raw	P15105|GLNA_MOUSE
LTGFHETSNINDFSAGVANR	2149.02	20	1075.52	2	101.72	Chance_ALZ3Mo_LF_13.raw	P15105|GLNA_MOUSE
LTGFHETSNINDFSAGVANR	2149.02	20	1075.52	2	103.82	Chance_ALZ3Mo_LF_6.raw	P15105|GLNA_MOUSE
LTGFHETSNINDFSAGVANR	2149.02	20	1075.52	2	103.7	Chance_ALZ3Mo_LF_2.raw	P15105|GLNA_MOUSE
LTGFHETSNINDFSAGVANR	2149.02	20	1075.52	2	104.52	Chance_ALZ3Mo_LF_9.raw	P15105|GLNA_MOUSE
LTGFHETSNINDFSAGVANR	2149.02	20	1075.52	2	103.77	Chance_ALZ3Mo_LF_4.raw	P15105|GLNA_MOUSE
LTGFHETSNINDFSAGVANR	2149.02	20	1075.52	2	104.12	Chance_ALZ3Mo_LF_16.raw	P15105|GLNA_MOUSE
LTGFHETSNINDFSAGVANR	2149.02	20	1075.52	2	104.26	Chance_ALZ3Mo_LF_14.raw	P15105|GLNA_MOUSE
LTGFHETSNINDFSAGVANR	2149.02	20	1075.52	2	103.99	Chance_ALZ3Mo_LF_15.raw	P15105|GLNA_MOUSE
LTGFHETSNINDFSAGVANR	2149.02	20	1075.52	2	104.26	Chance_ALZ3Mo_LF_8.raw	P15105|GLNA_MOUSE
LTGFHETSNINDFSAGVANR	2149.02	20	1075.52	2	103.44	Chance_ALZ3Mo_LF_5.raw	P15105|GLNA_MOUSE
LTGFHETSNINDFSAGVANR	2149.02	20	1075.52	2	104.39	Chance_ALZ3Mo_LF_3_190523115638.raw	P15105|GLNA_MOUSE
LTGFHETSNINDFSAGVANR	2149.02	20	717.346	3	104.46	Chance_ALZ3Mo_LF_11.raw	P15105|GLNA_MOUSE
LTGFHETSNINDFSAGVANR	2149.02	20	717.347	3	103.65	Chance_ALZ3Mo_LF_15.raw	P15105|GLNA_MOUSE
LTGFHETSNINDFSAGVANR	2149.02	20	717.348	3	103	Chance_ALZ3Mo_LF_3.raw	P15105|GLNA_MOUSE
LTGFHETSNINDFSAGVANR	2149.02	20	1075.52	2	102.09	Chance_ALZ3Mo_LF_1.raw	P15105|GLNA_MOUSE
LTGFHETSNINDFSAGVANR	2149.02	20	717.347	3	105.06	Chance_ALZ3Mo_LF_9.raw	P15105|GLNA_MOUSE
LTGFHETSNINDFSAGVANR	2149.02	20	717.347	3	104.06	Chance_ALZ3Mo_LF_16.raw	P15105|GLNA_MOUSE
LTGFHETSNINDFSAGVANR	2149.02	20	717.348	3	103.05	Chance_ALZ3Mo_LF_10.raw	P15105|GLNA_MOUSE
LTGFHETSNINDFSAGVANR	2149.02	20	717.347	3	103.77	Chance_ALZ3Mo_LF_6.raw	P15105|GLNA_MOUSE
LTGFHETSNINDFSAGVANR	2149.02	20	717.347	3	104.39	Chance_ALZ3Mo_LF_12.raw	P15105|GLNA_MOUSE
LTGFHETSNINDFSAGVANR	2149.02	20	717.347	3	102.13	Chance_ALZ3Mo_LF_13.raw	P15105|GLNA_MOUSE
LTGFHETSNINDFSAGVANR	2149.02	20	717.346	3	103.94	Chance_ALZ3Mo_LF_8.raw	P15105|GLNA_MOUSE
LTGFHETSNINDFSAGVANR	2149.02	20	717.347	3	104.9	Chance_ALZ3Mo_LF_4.raw	P15105|GLNA_MOUSE
LTGFHETSNINDFSAGVANR	2149.02	20	717.347	3	104.17	Chance_ALZ3Mo_LF_14.raw	P15105|GLNA_MOUSE
LTGFHETSNINDFSAGVANR	2149.02	20	717.346	3	104.48	Chance_ALZ3Mo_LF_5.raw	P15105|GLNA_MOUSE
LTGFHETSNINDFSAGVANR	2149.02	20	717.347	3	104.45	Chance_ALZ3Mo_LF_2.raw	P15105|GLNA_MOUSE
LTGFHETSNINDFSAGVANR	2149.02	20	717.348	3	102.69	Chance_ALZ3Mo_LF_1.raw	P15105|GLNA_MOUSE
LTGFHETSNINDFSAGVANR	2149.02	20	717.347	3	104.92	Chance_ALZ3Mo_LF_3_190523115638.raw	P15105|GLNA_MOUSE
LEDPDPGVQSAAVNVIC(+57.02)ELAR	2252.11	21	1127.06	2	155.4	Chance_ALZ3Mo_LF_13.raw	O54774|AP3D1_MOUSE	Carbamidomethylation
LEDPDPGVQSAAVNVIC(+57.02)ELAR	2252.11	21	1127.06	2	156.52	Chance_ALZ3Mo_LF_10.raw	O54774|AP3D1_MOUSE	Carbamidomethylation
LEDPDPGVQSAAVNVIC(+57.02)ELAR	2252.11	21	1127.06	2	157.1	Chance_ALZ3Mo_LF_12.raw	O54774|AP3D1_MOUSE	Carbamidomethylation
LEDPDPGVQSAAVNVIC(+57.02)ELAR	2252.11	21	1127.06	2	157.74	Chance_ALZ3Mo_LF_14.raw	O54774|AP3D1_MOUSE	Carbamidomethylation
LEDPDPGVQSAAVNVIC(+57.02)ELAR	2252.11	21	1127.06	2	157.48	Chance_ALZ3Mo_LF_16.raw	O54774|AP3D1_MOUSE	Carbamidomethylation
LEDPDPGVQSAAVNVIC(+57.02)ELAR	2252.11	21	1127.06	2	157.42	Chance_ALZ3Mo_LF_6.raw	O54774|AP3D1_MOUSE	Carbamidomethylation
LEDPDPGVQSAAVNVIC(+57.02)ELAR	2252.11	21	1127.06	2	157.12	Chance_ALZ3Mo_LF_2.raw	O54774|AP3D1_MOUSE	Carbamidomethylation
LEDPDPGVQSAAVNVIC(+57.02)ELAR	2252.11	21	1127.06	2	157.01	Chance_ALZ3Mo_LF_5.raw	O54774|AP3D1_MOUSE	Carbamidomethylation
LEDPDPGVQSAAVNVIC(+57.02)ELAR	2252.11	21	1127.06	2	157.6	Chance_ALZ3Mo_LF_9.raw	O54774|AP3D1_MOUSE	Carbamidomethylation
LEDPDPGVQSAAVNVIC(+57.02)ELAR	2252.11	21	1127.06	2	157.24	Chance_ALZ3Mo_LF_15.raw	O54774|AP3D1_MOUSE	Carbamidomethylation
LEDPDPGVQSAAVNVIC(+57.02)ELAR	2252.11	21	1127.06	2	156.19	Chance_ALZ3Mo_LF_3.raw	O54774|AP3D1_MOUSE	Carbamidomethylation
LEDPDPGVQSAAVNVIC(+57.02)ELAR	2252.11	21	1127.06	2	157.25	Chance_ALZ3Mo_LF_4.raw	O54774|AP3D1_MOUSE	Carbamidomethylation
LEDPDPGVQSAAVNVIC(+57.02)ELAR	2252.11	21	1127.07	2	157.48	Chance_ALZ3Mo_LF_8.raw	O54774|AP3D1_MOUSE	Carbamidomethylation
LEDPDPGVQSAAVNVIC(+57.02)ELAR	2252.11	21	1127.06	2	155.85	Chance_ALZ3Mo_LF_1.raw	O54774|AP3D1_MOUSE	Carbamidomethylation
LEDPDPGVQSAAVNVIC(+57.02)ELAR	2252.11	21	1127.06	2	157.25	Chance_ALZ3Mo_LF_3_190523115638.raw	O54774|AP3D1_MOUSE	Carbamidomethylation
LEDPDPGVQSAAVNVIC(+57.02)ELAR	2252.11	21	751.712	3	157.38	Chance_ALZ3Mo_LF_11.raw	O54774|AP3D1_MOUSE	Carbamidomethylation
LEDPDPGVQSAAVNVIC(+57.02)ELAR	2252.11	21	751.712	3	157.6	Chance_ALZ3Mo_LF_9.raw	O54774|AP3D1_MOUSE	Carbamidomethylation
LEDPDPGVQSAAVNVIC(+57.02)ELAR	2252.11	21	751.712	3	157.08	Chance_ALZ3Mo_LF_2.raw	O54774|AP3D1_MOUSE	Carbamidomethylation
LEDPDPGVQSAAVNVIC(+57.02)ELAR	2252.11	21	751.712	3	157.67	Chance_ALZ3Mo_LF_14.raw	O54774|AP3D1_MOUSE	Carbamidomethylation
LEDPDPGVQSAAVNVIC(+57.02)ELAR	2252.11	21	751.711	3	156.24	Chance_ALZ3Mo_LF_3.raw	O54774|AP3D1_MOUSE	Carbamidomethylation
LEDPDPGVQSAAVNVIC(+57.02)ELAR	2252.11	21	751.711	3	155.29	Chance_ALZ3Mo_LF_13.raw	O54774|AP3D1_MOUSE	Carbamidomethylation
LEDPDPGVQSAAVNVIC(+57.02)ELAR	2252.11	21	751.711	3	157	Chance_ALZ3Mo_LF_12.raw	O54774|AP3D1_MOUSE	Carbamidomethylation
LEDPDPGVQSAAVNVIC(+57.02)ELAR	2252.11	21	751.712	3	155.73	Chance_ALZ3Mo_LF_1.raw	O54774|AP3D1_MOUSE	Carbamidomethylation
LEDPDPGVQSAAVNVIC(+57.02)ELAR	2252.11	21	751.712	3	157.16	Chance_ALZ3Mo_LF_3_190523115638.raw	O54774|AP3D1_MOUSE	Carbamidomethylation
LEDPDPGVQSAAVNVIC(+57.02)ELAR	2252.11	21	751.712	3	157.16	Chance_ALZ3Mo_LF_15.raw	O54774|AP3D1_MOUSE	Carbamidomethylation
YGELEEGIDVLDADGNLVGSSK	2279.08	22	1140.55	2	140.03	Chance_ALZ3Mo_LF_10.raw	Q925N0|SFXN5_MOUSE
YGELEEGIDVLDADGNLVGSSK	2279.08	22	1140.55	2	141.29	Chance_ALZ3Mo_LF_6.raw	Q925N0|SFXN5_MOUSE
YGELEEGIDVLDADGNLVGSSK	2279.08	22	1140.55	2	141.28	Chance_ALZ3Mo_LF_2.raw	Q925N0|SFXN5_MOUSE
YGELEEGIDVLDADGNLVGSSK	2279.08	22	1140.55	2	141.59	Chance_ALZ3Mo_LF_11.raw	Q925N0|SFXN5_MOUSE
YGELEEGIDVLDADGNLVGSSK	2279.08	22	1140.55	2	140.97	Chance_ALZ3Mo_LF_12.raw	Q925N0|SFXN5_MOUSE
YGELEEGIDVLDADGNLVGSSK	2279.08	22	1140.55	2	141.51	Chance_ALZ3Mo_LF_4.raw	Q925N0|SFXN5_MOUSE
YGELEEGIDVLDADGNLVGSSK	2279.08	22	1140.55	2	141.2	Chance_ALZ3Mo_LF_15.raw	Q925N0|SFXN5_MOUSE
YGELEEGIDVLDADGNLVGSSK	2279.08	22	1140.54	2	141.47	Chance_ALZ3Mo_LF_16.raw	Q925N0|SFXN5_MOUSE
YGELEEGIDVLDADGNLVGSSK	2279.08	22	1140.55	2	140.04	Chance_ALZ3Mo_LF_3.raw	Q925N0|SFXN5_MOUSE
YGELEEGIDVLDADGNLVGSSK	2279.08	22	1140.55	2	141.61	Chance_ALZ3Mo_LF_14.raw	Q925N0|SFXN5_MOUSE
YGELEEGIDVLDADGNLVGSSK	2279.08	22	1140.55	2	141.26	Chance_ALZ3Mo_LF_5.raw	Q925N0|SFXN5_MOUSE
YGELEEGIDVLDADGNLVGSSK	2279.08	22	1140.55	2	141.59	Chance_ALZ3Mo_LF_9.raw	Q925N0|SFXN5_MOUSE
YGELEEGIDVLDADGNLVGSSK	2279.08	22	1140.55	2	141.33	Chance_ALZ3Mo_LF_8.raw	Q925N0|SFXN5_MOUSE
YGELEEGIDVLDADGNLVGSSK	2279.08	22	760.701	3	141.27	Chance_ALZ3Mo_LF_2.raw	Q925N0|SFXN5_MOUSE
YGELEEGIDVLDADGNLVGSSK	2279.08	22	760.701	3	141.06	Chance_ALZ3Mo_LF_12.raw	Q925N0|SFXN5_MOUSE
YGELEEGIDVLDADGNLVGSSK	2279.08	22	1140.55	2	141.59	Chance_ALZ3Mo_LF_3_190523115638.raw	Q925N0|SFXN5_MOUSE
YGELEEGIDVLDADGNLVGSSK	2279.08	22	1140.55	2	139.05	Chance_ALZ3Mo_LF_1.raw	Q925N0|SFXN5_MOUSE
YGELEEGIDVLDADGNLVGSSK	2279.08	22	760.701	3	141.38	Chance_ALZ3Mo_LF_6.raw	Q925N0|SFXN5_MOUSE
YGELEEGIDVLDADGNLVGSSK	2279.08	22	760.702	3	141.47	Chance_ALZ3Mo_LF_8.raw	Q925N0|SFXN5_MOUSE
YGELEEGIDVLDADGNLVGSSK	2279.08	22	760.7	3	140.2	Chance_ALZ3Mo_LF_10.raw	Q925N0|SFXN5_MOUSE
YGELEEGIDVLDADGNLVGSSK	2279.08	22	760.702	3	141.73	Chance_ALZ3Mo_LF_16.raw	Q925N0|SFXN5_MOUSE
YGELEEGIDVLDADGNLVGSSK	2279.08	22	760.701	3	141.22	Chance_ALZ3Mo_LF_5.raw	Q925N0|SFXN5_MOUSE
YGELEEGIDVLDADGNLVGSSK	2279.08	22	1140.55	2	142.07	Chance_ALZ3Mo_LF_16.raw	Q925N0|SFXN5_MOUSE
YGELEEGIDVLDADGNLVGSSK	2279.08	22	760.7	3	141.33	Chance_ALZ3Mo_LF_4.raw	Q925N0|SFXN5_MOUSE
YGELEEGIDVLDADGNLVGSSK	2279.08	22	1140.55	2	140.81	Chance_ALZ3Mo_LF_8.raw	Q925N0|SFXN5_MOUSE
YGELEEGIDVLDADGNLVGSSK	2279.08	22	760.7	3	141.34	Chance_ALZ3Mo_LF_15.raw	Q925N0|SFXN5_MOUSE
YGELEEGIDVLDADGNLVGSSK	2279.08	22	760.702	3	141.84	Chance_ALZ3Mo_LF_9.raw	Q925N0|SFXN5_MOUSE
YGELEEGIDVLDADGNLVGSSK	2279.08	22	760.701	3	141.46	Chance_ALZ3Mo_LF_3_190523115638.raw	Q925N0|SFXN5_MOUSE
YGELEEGIDVLDADGNLVGSSK	2279.08	22	760.702	3	141.92	Chance_ALZ3Mo_LF_14.raw	Q925N0|SFXN5_MOUSE
YGELEEGIDVLDADGNLVGSSK	2279.08	22	760.699	3	139.76	Chance_ALZ3Mo_LF_1.raw	Q925N0|SFXN5_MOUSE
YGELEEGIDVLDADGNLVGSSK	2279.08	22	1140.55	2	138.53	Chance_ALZ3Mo_LF_13.raw	Q925N0|SFXN5_MOUSE
LAHAC(+57.02)GSDWIPVGSSGSK	1827.86	18	914.937	2	92.36	Chance_ALZ3Mo_LF_11.raw	Q9Z0E0|NCDN_MOUSE	Carbamidomethylation
LAHAC(+57.02)GSDWIPVGSSGSK	1827.86	18	914.935	2	91.03	Chance_ALZ3Mo_LF_10.raw	Q9Z0E0|NCDN_MOUSE	Carbamidomethylation
LAHAC(+57.02)GSDWIPVGSSGSK	1827.86	18	914.935	2	92.59	Chance_ALZ3Mo_LF_2.raw	Q9Z0E0|NCDN_MOUSE	Carbamidomethylation
LAHAC(+57.02)GSDWIPVGSSGSK	1827.86	18	914.936	2	92.28	Chance_ALZ3Mo_LF_12.raw	Q9Z0E0|NCDN_MOUSE	Carbamidomethylation
LAHAC(+57.02)GSDWIPVGSSGSK	1827.86	18	914.936	2	92.93	Chance_ALZ3Mo_LF_16.raw	Q9Z0E0|NCDN_MOUSE	Carbamidomethylation
LAHAC(+57.02)GSDWIPVGSSGSK	1827.86	18	914.937	2	90.85	Chance_ALZ3Mo_LF_3.raw	Q9Z0E0|NCDN_MOUSE	Carbamidomethylation
LAHAC(+57.02)GSDWIPVGSSGSK	1827.86	18	914.937	2	92.65	Chance_ALZ3Mo_LF_4.raw	Q9Z0E0|NCDN_MOUSE	Carbamidomethylation
LAHAC(+57.02)GSDWIPVGSSGSK	1827.86	18	914.937	2	89.87	Chance_ALZ3Mo_LF_13.raw	Q9Z0E0|NCDN_MOUSE	Carbamidomethylation
LAHAC(+57.02)GSDWIPVGSSGSK	1827.86	18	914.936	2	93.02	Chance_ALZ3Mo_LF_9.raw	Q9Z0E0|NCDN_MOUSE	Carbamidomethylation
LAHAC(+57.02)GSDWIPVGSSGSK	1827.86	18	914.937	2	92.98	Chance_ALZ3Mo_LF_14.raw	Q9Z0E0|NCDN_MOUSE	Carbamidomethylation
LAHAC(+57.02)GSDWIPVGSSGSK	1827.86	18	914.935	2	92.53	Chance_ALZ3Mo_LF_15.raw	Q9Z0E0|NCDN_MOUSE	Carbamidomethylation
LAHAC(+57.02)GSDWIPVGSSGSK	1827.86	18	914.934	2	92.53	Chance_ALZ3Mo_LF_6.raw	Q9Z0E0|NCDN_MOUSE	Carbamidomethylation
LAHAC(+57.02)GSDWIPVGSSGSK	1827.86	18	914.935	2	92.26	Chance_ALZ3Mo_LF_5.raw	Q9Z0E0|NCDN_MOUSE	Carbamidomethylation
LAHAC(+57.02)GSDWIPVGSSGSK	1827.86	18	914.935	2	92.76	Chance_ALZ3Mo_LF_3_190523115638.raw	Q9Z0E0|NCDN_MOUSE	Carbamidomethylation
LAHAC(+57.02)GSDWIPVGSSGSK	1827.86	18	914.936	2	90.44	Chance_ALZ3Mo_LF_1.raw	Q9Z0E0|NCDN_MOUSE	Carbamidomethylation
LAHAC(+57.02)GSDWIPVGSSGSK	1827.86	18	610.293	3	93.08	Chance_ALZ3Mo_LF_9.raw	Q9Z0E0|NCDN_MOUSE	Carbamidomethylation
LAHAC(+57.02)GSDWIPVGSSGSK	1827.86	18	610.293	3	92.81	Chance_ALZ3Mo_LF_3_190523115638.raw	Q9Z0E0|NCDN_MOUSE	Carbamidomethylation
LAHAC(+57.02)GSDWIPVGSSGSK	1827.86	18	610.293	3	92.52	Chance_ALZ3Mo_LF_15.raw	Q9Z0E0|NCDN_MOUSE	Carbamidomethylation
LAHAC(+57.02)GSDWIPVGSSGSK	1827.86	18	610.293	3	92.57	Chance_ALZ3Mo_LF_2.raw	Q9Z0E0|NCDN_MOUSE	Carbamidomethylation
LAHAC(+57.02)GSDWIPVGSSGSK	1827.86	18	610.293	3	91	Chance_ALZ3Mo_LF_10.raw	Q9Z0E0|NCDN_MOUSE	Carbamidomethylation
LAHAC(+57.02)GSDWIPVGSSGSK	1827.86	18	610.293	3	92.51	Chance_ALZ3Mo_LF_11.raw	Q9Z0E0|NCDN_MOUSE	Carbamidomethylation
LAHAC(+57.02)GSDWIPVGSSGSK	1827.86	18	610.293	3	90.52	Chance_ALZ3Mo_LF_1.raw	Q9Z0E0|NCDN_MOUSE	Carbamidomethylation
LAHAC(+57.02)GSDWIPVGSSGSK	1827.86	18	610.293	3	92.64	Chance_ALZ3Mo_LF_6.raw	Q9Z0E0|NCDN_MOUSE	Carbamidomethylation
LAHAC(+57.02)GSDWIPVGSSGSK	1827.86	18	610.293	3	90.86	Chance_ALZ3Mo_LF_3.raw	Q9Z0E0|NCDN_MOUSE	Carbamidomethylation
LAHAC(+57.02)GSDWIPVGSSGSK	1827.86	18	610.293	3	93.01	Chance_ALZ3Mo_LF_16.raw	Q9Z0E0|NCDN_MOUSE	Carbamidomethylation
LAHAC(+57.02)GSDWIPVGSSGSK	1827.86	18	610.293	3	93.02	Chance_ALZ3Mo_LF_14.raw	Q9Z0E0|NCDN_MOUSE	Carbamidomethylation
LAHAC(+57.02)GSDWIPVGSSGSK	1827.86	18	610.293	3	89.9	Chance_ALZ3Mo_LF_13.raw	Q9Z0E0|NCDN_MOUSE	Carbamidomethylation
LAHAC(+57.02)GSDWIPVGSSGSK	1827.86	18	610.294	3	92.19	Chance_ALZ3Mo_LF_5.raw	Q9Z0E0|NCDN_MOUSE	Carbamidomethylation
LAHAC(+57.02)GSDWIPVGSSGSK	1827.86	18	610.293	3	92.42	Chance_ALZ3Mo_LF_4.raw	Q9Z0E0|NCDN_MOUSE	Carbamidomethylation
LAHAC(+57.02)GSDWIPVGSSGSK	1827.86	18	610.294	3	92.25	Chance_ALZ3Mo_LF_12.raw	Q9Z0E0|NCDN_MOUSE	Carbamidomethylation
ALSAGNIDDALQC(+57.02)YSEAIK	2037.97	19	1019.99	2	137.73	Chance_ALZ3Mo_LF_13.raw	Q60864|STIP1_MOUSE	Carbamidomethylation
ALSAGNIDDALQC(+57.02)YSEAIK	2037.97	19	1019.99	2	139.4	Chance_ALZ3Mo_LF_11.raw	Q60864|STIP1_MOUSE	Carbamidomethylation
ALSAGNIDDALQC(+57.02)YSEAIK	2037.97	19	1019.99	2	139.67	Chance_ALZ3Mo_LF_9.raw	Q60864|STIP1_MOUSE	Carbamidomethylation
[truncated: 236,645+ more rows]

## Sheet: 6 months
Peptide	Mass	Length	m/z	Z	RT	Source File	Accession	PTM
KAEGATLSNATGAVESTSQAGDR	2220.06	23	1111.04	2	75.99	Q1_101619_13.raw	Q61644|PACN1_MOUSE
KAEGATLSNATGAVESTSQAGDR	2220.06	23	1111.04	2	74.85	Q1_101619_15.raw	Q61644|PACN1_MOUSE
KAEGATLSNATGAVESTSQAGDR	2220.06	23	1111.04	2	74.66	Q1_101619_16.raw	Q61644|PACN1_MOUSE
KAEGATLSNATGAVESTSQAGDR	2220.06	23	1111.04	2	76.51	Q1_101619_1.raw	Q61644|PACN1_MOUSE
KAEGATLSNATGAVESTSQAGDR	2220.06	23	1111.04	2	77.09	Q1_101619_4.raw	Q61644|PACN1_MOUSE
KAEGATLSNATGAVESTSQAGDR	2220.06	23	1111.04	2	76.06	Q1_101619_5.raw	Q61644|PACN1_MOUSE
KAEGATLSNATGAVESTSQAGDR	2220.06	23	1111.04	2	76.28	Q1_101619_2.raw	Q61644|PACN1_MOUSE
KAEGATLSNATGAVESTSQAGDR	2220.06	23	1111.04	2	76.21	Q1_101619_8.raw	Q61644|PACN1_MOUSE
KAEGATLSNATGAVESTSQAGDR	2220.06	23	1111.04	2	76.3	Q1_101619_6.raw	Q61644|PACN1_MOUSE
KAEGATLSNATGAVESTSQAGDR	2220.06	23	1111.04	2	77.48	Q1_101619_9.raw	Q61644|PACN1_MOUSE
KAEGATLSNATGAVESTSQAGDR	2220.06	23	1111.04	2	75.21	Q1_101619_11.raw	Q61644|PACN1_MOUSE
KAEGATLSNATGAVESTSQAGDR	2220.06	23	1111.04	2	76.57	Q1_101619_14.raw	Q61644|PACN1_MOUSE
KAEGATLSNATGAVESTSQAGDR	2220.06	23	1111.04	2	76.65	Q1_101619_7.raw	Q61644|PACN1_MOUSE
KAEGATLSNATGAVESTSQAGDR	2220.06	23	1111.04	2	75.96	Q1_101619_3.raw	Q61644|PACN1_MOUSE
KAEGATLSNATGAVESTSQAGDR	2220.06	23	1111.04	2	75.13	Q1_101619_12.raw	Q61644|PACN1_MOUSE
KAEGATLSNATGAVESTSQAGDR	2220.06	23	741.028	3	76.54	Q1_101619_7.raw	Q61644|PACN1_MOUSE
KAEGATLSNATGAVESTSQAGDR	2220.06	23	741.029	3	77.29	Q1_101619_9.raw	Q61644|PACN1_MOUSE
KAEGATLSNATGAVESTSQAGDR	2220.06	23	741.029	3	76.84	Q1_101619_4.raw	Q61644|PACN1_MOUSE
KAEGATLSNATGAVESTSQAGDR	2220.06	23	741.029	3	77.07	Q1_101619_3.raw	Q61644|PACN1_MOUSE
KAEGATLSNATGAVESTSQAGDR	2220.06	23	741.028	3	75.52	Q1_101619_16.raw	Q61644|PACN1_MOUSE
KAEGATLSNATGAVESTSQAGDR	2220.06	23	741.028	3	77.59	Q1_101619_1.raw	Q61644|PACN1_MOUSE
KAEGATLSNATGAVESTSQAGDR	2220.06	23	741.028	3	76.94	Q1_101619_13.raw	Q61644|PACN1_MOUSE
KAEGATLSNATGAVESTSQAGDR	2220.06	23	741.029	3	75.73	Q1_101619_15.raw	Q61644|PACN1_MOUSE
KAEGATLSNATGAVESTSQAGDR	2220.06	23	741.028	3	76.08	Q1_101619_11.raw	Q61644|PACN1_MOUSE
KAEGATLSNATGAVESTSQAGDR	2220.06	23	741.027	3	77.18	Q1_101619_5.raw	Q61644|PACN1_MOUSE
KAEGATLSNATGAVESTSQAGDR	2220.06	23	741.027	3	77.2	Q1_101619_8.raw	Q61644|PACN1_MOUSE
KAEGATLSNATGAVESTSQAGDR	2220.06	23	741.028	3	77.29	Q1_101619_6.raw	Q61644|PACN1_MOUSE
KAEGATLSNATGAVESTSQAGDR	2220.06	23	741.027	3	77.32	Q1_101619_2.raw	Q61644|PACN1_MOUSE
KAEGATLSNATGAVESTSQAGDR	2220.06	23	741.029	3	77.29	Q1_101619_10.raw	Q61644|PACN1_MOUSE
KAEGATLSNATGAVESTSQAGDR	2220.06	23	741.027	3	76.21	Q1_101619_12.raw	Q61644|PACN1_MOUSE
KAEGATLSNATGAVESTSQAGDR	2220.06	23	741.029	3	77.82	Q1_101619_14.raw	Q61644|PACN1_MOUSE
YGELEEGIDVLDADGNLVGSSK	2279.08	22	1140.55	2	141.24	Q1_101619_16.raw	Q925N0|SFXN5_MOUSE
YGELEEGIDVLDADGNLVGSSK	2279.08	22	1140.55	2	142.71	Q1_101619_5.raw	Q925N0|SFXN5_MOUSE
YGELEEGIDVLDADGNLVGSSK	2279.08	22	1140.55	2	143.1	Q1_101619_2.raw	Q925N0|SFXN5_MOUSE
YGELEEGIDVLDADGNLVGSSK	2279.08	22	1140.55	2	141.7	Q1_101619_15.raw	Q925N0|SFXN5_MOUSE
YGELEEGIDVLDADGNLVGSSK	2279.08	22	1140.55	2	143.34	Q1_101619_1.raw	Q925N0|SFXN5_MOUSE
YGELEEGIDVLDADGNLVGSSK	2279.08	22	1140.55	2	141.78	Q1_101619_11.raw	Q925N0|SFXN5_MOUSE
YGELEEGIDVLDADGNLVGSSK	2279.08	22	1140.55	2	143.76	Q1_101619_4.raw	Q925N0|SFXN5_MOUSE
YGELEEGIDVLDADGNLVGSSK	2279.08	22	1140.55	2	142.47	Q1_101619_10.raw	Q925N0|SFXN5_MOUSE
YGELEEGIDVLDADGNLVGSSK	2279.08	22	1140.55	2	143.9	Q1_101619_9.raw	Q925N0|SFXN5_MOUSE
YGELEEGIDVLDADGNLVGSSK	2279.08	22	1140.55	2	142.34	Q1_101619_12.raw	Q925N0|SFXN5_MOUSE
YGELEEGIDVLDADGNLVGSSK	2279.08	22	1140.55	2	142.43	Q1_101619_8.raw	Q925N0|SFXN5_MOUSE
YGELEEGIDVLDADGNLVGSSK	2279.08	22	1140.55	2	142.73	Q1_101619_13.raw	Q925N0|SFXN5_MOUSE
YGELEEGIDVLDADGNLVGSSK	2279.08	22	1140.55	2	142.04	Q1_101619_3.raw	Q925N0|SFXN5_MOUSE
SGLGLGAASASTSGSGPADSVMR	2034.96	23	1018.49	2	98.98	Q1_101619_16.raw	Q7TSJ2|MAP6_MOUSE
SGLGLGAASASTSGSGPADSVMR	2034.96	23	1018.49	2	100.94	Q1_101619_4.raw	Q7TSJ2|MAP6_MOUSE
SGLGLGAASASTSGSGPADSVMR	2034.96	23	1018.49	2	100.38	Q1_101619_13.raw	Q7TSJ2|MAP6_MOUSE
SGLGLGAASASTSGSGPADSVMR	2034.96	23	1018.49	2	99.07	Q1_101619_15.raw	Q7TSJ2|MAP6_MOUSE
SGLGLGAASASTSGSGPADSVMR	2034.96	23	1018.49	2	100.5	Q1_101619_10.raw	Q7TSJ2|MAP6_MOUSE
SGLGLGAASASTSGSGPADSVMR	2034.96	23	1018.49	2	99.54	Q1_101619_11.raw	Q7TSJ2|MAP6_MOUSE
SGLGLGAASASTSGSGPADSVMR	2034.96	23	1018.49	2	101.14	Q1_101619_14.raw	Q7TSJ2|MAP6_MOUSE
SGLGLGAASASTSGSGPADSVMR	2034.96	23	1018.49	2	100.38	Q1_101619_5.raw	Q7TSJ2|MAP6_MOUSE
SGLGLGAASASTSGSGPADSVMR	2034.96	23	1018.49	2	101.93	Q1_101619_9.raw	Q7TSJ2|MAP6_MOUSE
SGLGLGAASASTSGSGPADSVMR	2034.96	23	1018.49	2	99.52	Q1_101619_12.raw	Q7TSJ2|MAP6_MOUSE
SGLGLGAASASTSGSGPADSVMR	2034.96	23	1018.49	2	101.01	Q1_101619_1.raw	Q7TSJ2|MAP6_MOUSE
SGLGLGAASASTSGSGPADSVMR	2034.96	23	1018.49	2	100.68	Q1_101619_6.raw	Q7TSJ2|MAP6_MOUSE
SGLGLGAASASTSGSGPADSVMR	2034.96	23	1018.49	2	100.21	Q1_101619_3.raw	Q7TSJ2|MAP6_MOUSE
SGLGLGAASASTSGSGPADSVMR	2034.96	23	1018.49	2	100.6	Q1_101619_8.raw	Q7TSJ2|MAP6_MOUSE
SGLGLGAASASTSGSGPADSVMR	2034.96	23	679.328	3	100.63	Q1_101619_13.raw	Q7TSJ2|MAP6_MOUSE
SGLGLGAASASTSGSGPADSVMR	2034.96	23	679.329	3	101.29	Q1_101619_4.raw	Q7TSJ2|MAP6_MOUSE
SGLGLGAASASTSGSGPADSVMR	2034.96	23	679.331	3	100.95	Q1_101619_8.raw	Q7TSJ2|MAP6_MOUSE
SGLGLGAASASTSGSGPADSVMR	2034.96	23	679.33	3	100.69	Q1_101619_5.raw	Q7TSJ2|MAP6_MOUSE
SGLGLGAASASTSGSGPADSVMR	2034.96	23	679.328	3	100.46	Q1_101619_3.raw	Q7TSJ2|MAP6_MOUSE
SGLGLGAASASTSGSGPADSVMR	2034.96	23	679.329	3	101.51	Q1_101619_7.raw	Q7TSJ2|MAP6_MOUSE
SGLGLGAASASTSGSGPADSVMR	2034.96	23	679.326	3	101.15	Q1_101619_2.raw	Q7TSJ2|MAP6_MOUSE
SGLGLGAASASTSGSGPADSVMR	2034.96	23	1018.49	2	106.74	Q1_101619_4.raw	Q7TSJ2|MAP6_MOUSE
EQASHLGGAVFSGAGNIAAATGLVK	2325.21	25	1163.61	2	137.44	Q1_101619_13.raw	Q91ZZ3|SYUB_MOUSE
EQASHLGGAVFSGAGNIAAATGLVK	2325.21	25	1163.61	2	135.68	Q1_101619_16.raw	Q91ZZ3|SYUB_MOUSE
EQASHLGGAVFSGAGNIAAATGLVK	2325.21	25	1163.61	2	137.25	Q1_101619_5.raw	Q91ZZ3|SYUB_MOUSE
EQASHLGGAVFSGAGNIAAATGLVK	2325.21	25	1163.61	2	137.81	Q1_101619_2.raw	Q91ZZ3|SYUB_MOUSE
EQASHLGGAVFSGAGNIAAATGLVK	2325.21	25	1163.61	2	137.79	Q1_101619_1.raw	Q91ZZ3|SYUB_MOUSE
EQASHLGGAVFSGAGNIAAATGLVK	2325.21	25	1163.61	2	137.86	Q1_101619_4.raw	Q91ZZ3|SYUB_MOUSE
EQASHLGGAVFSGAGNIAAATGLVK	2325.21	25	1163.61	2	136.29	Q1_101619_11.raw	Q91ZZ3|SYUB_MOUSE
EQASHLGGAVFSGAGNIAAATGLVK	2325.21	25	1163.61	2	137.85	Q1_101619_14.raw	Q91ZZ3|SYUB_MOUSE
EQASHLGGAVFSGAGNIAAATGLVK	2325.21	25	1163.61	2	135.82	Q1_101619_15.raw	Q91ZZ3|SYUB_MOUSE
EQASHLGGAVFSGAGNIAAATGLVK	2325.21	25	1163.61	2	137.13	Q1_101619_8.raw	Q91ZZ3|SYUB_MOUSE
EQASHLGGAVFSGAGNIAAATGLVK	2325.21	25	1163.61	2	136.41	Q1_101619_12.raw	Q91ZZ3|SYUB_MOUSE
EQASHLGGAVFSGAGNIAAATGLVK	2325.21	25	1163.61	2	136.78	Q1_101619_3.raw	Q91ZZ3|SYUB_MOUSE
EQASHLGGAVFSGAGNIAAATGLVK	2325.21	25	1163.61	2	138.6	Q1_101619_9.raw	Q91ZZ3|SYUB_MOUSE
EQASHLGGAVFSGAGNIAAATGLVK	2325.21	25	1163.61	2	137.07	Q1_101619_10.raw	Q91ZZ3|SYUB_MOUSE
EQASHLGGAVFSGAGNIAAATGLVK	2325.21	25	1163.61	2	137.42	Q1_101619_6.raw	Q91ZZ3|SYUB_MOUSE
EQASHLGGAVFSGAGNIAAATGLVK	2325.21	25	1163.61	2	137.81	Q1_101619_7.raw	Q91ZZ3|SYUB_MOUSE
EQASHLGGAVFSGAGNIAAATGLVK	2325.21	25	776.076	3	137.84	Q1_101619_14.raw	Q91ZZ3|SYUB_MOUSE
EQASHLGGAVFSGAGNIAAATGLVK	2325.21	25	776.076	3	137.87	Q1_101619_1.raw	Q91ZZ3|SYUB_MOUSE
EQASHLGGAVFSGAGNIAAATGLVK	2325.21	25	776.077	3	136.28	Q1_101619_11.raw	Q91ZZ3|SYUB_MOUSE
EQASHLGGAVFSGAGNIAAATGLVK	2325.21	25	776.078	3	135.91	Q1_101619_15.raw	Q91ZZ3|SYUB_MOUSE
EQASHLGGAVFSGAGNIAAATGLVK	2325.21	25	776.076	3	135.67	Q1_101619_16.raw	Q91ZZ3|SYUB_MOUSE
EQASHLGGAVFSGAGNIAAATGLVK	2325.21	25	776.076	3	137.16	Q1_101619_10.raw	Q91ZZ3|SYUB_MOUSE
EQASHLGGAVFSGAGNIAAATGLVK	2325.21	25	776.077	3	137.43	Q1_101619_13.raw	Q91ZZ3|SYUB_MOUSE
EQASHLGGAVFSGAGNIAAATGLVK	2325.21	25	776.077	3	137.8	Q1_101619_2.raw	Q91ZZ3|SYUB_MOUSE
EQASHLGGAVFSGAGNIAAATGLVK	2325.21	25	776.076	3	137.39	Q1_101619_6.raw	Q91ZZ3|SYUB_MOUSE
EQASHLGGAVFSGAGNIAAATGLVK	2325.21	25	776.077	3	137.22	Q1_101619_8.raw	Q91ZZ3|SYUB_MOUSE
EQASHLGGAVFSGAGNIAAATGLVK	2325.21	25	776.077	3	137.88	Q1_101619_7.raw	Q91ZZ3|SYUB_MOUSE
EQASHLGGAVFSGAGNIAAATGLVK	2325.21	25	776.077	3	138.59	Q1_101619_9.raw	Q91ZZ3|SYUB_MOUSE
EQASHLGGAVFSGAGNIAAATGLVK	2325.21	25	776.077	3	137.86	Q1_101619_4.raw	Q91ZZ3|SYUB_MOUSE
EQASHLGGAVFSGAGNIAAATGLVK	2325.21	25	776.075	3	136.4	Q1_101619_12.raw	Q91ZZ3|SYUB_MOUSE
EQASHLGGAVFSGAGNIAAATGLVK	2325.21	25	776.076	3	136.76	Q1_101619_3.raw	Q91ZZ3|SYUB_MOUSE
EQASHLGGAVFSGAGNIAAATGLVK	2325.21	25	776.076	3	137.24	Q1_101619_5.raw	Q91ZZ3|SYUB_MOUSE
IPSAVGYQPTLATDMGTMQER	2265.08	21	1133.55	2	121.13	Q1_101619_16.raw	P56480|ATPB_MOUSE
IPSAVGYQPTLATDMGTMQER	2265.08	21	1133.55	2	121.25	Q1_101619_1.raw	P56480|ATPB_MOUSE
IPSAVGYQPTLATDMGTMQER	2265.08	21	1133.55	2	120.79	Q1_101619_13.raw	P56480|ATPB_MOUSE
IPSAVGYQPTLATDMGTMQER	2265.08	21	1133.55	2	119.88	Q1_101619_10.raw	P56480|ATPB_MOUSE
IPSAVGYQPTLATDMGTMQER	2265.08	21	1133.55	2	119.27	Q1_101619_15.raw	P56480|ATPB_MOUSE
IPSAVGYQPTLATDMGTMQER	2265.08	21	1133.55	2	120.8	Q1_101619_5.raw	P56480|ATPB_MOUSE
IPSAVGYQPTLATDMGTMQER	2265.08	21	1133.55	2	120.65	Q1_101619_8.raw	P56480|ATPB_MOUSE
IPSAVGYQPTLATDMGTMQER	2265.08	21	1133.55	2	121.57	Q1_101619_11.raw	P56480|ATPB_MOUSE
IPSAVGYQPTLATDMGTMQER	2265.08	21	1133.54	2	121.97	Q1_101619_9.raw	P56480|ATPB_MOUSE
IPSAVGYQPTLATDMGTMQER	2265.08	21	1133.54	2	118.93	Q1_101619_12.raw	P56480|ATPB_MOUSE
IPSAVGYQPTLATDMGTMQER	2265.08	21	1133.55	2	121.13	Q1_101619_2.raw	P56480|ATPB_MOUSE
IPSAVGYQPTLATDMGTMQER	2265.08	21	1133.54	2	121.39	Q1_101619_7.raw	P56480|ATPB_MOUSE
IPSAVGYQPTLATDMGTMQER	2265.08	21	1133.55	2	126.35	Q1_101619_4.raw	P56480|ATPB_MOUSE
IPSAVGYQPTLATDMGTMQER	2265.08	21	1133.55	2	120.85	Q1_101619_6.raw	P56480|ATPB_MOUSE
IPSAVGYQPTLATDMGTMQER	2265.08	21	1133.55	2	121.32	Q1_101619_14.raw	P56480|ATPB_MOUSE
IPSAVGYQPTLATDMGTMQER	2265.08	21	1133.55	2	120.42	Q1_101619_4.raw	P56480|ATPB_MOUSE
IPSAVGYQPTLATDMGTMQER	2265.08	21	756.033	3	120.46	Q1_101619_4.raw	P56480|ATPB_MOUSE
IPSAVGYQPTLATDMGTMQER	2265.08	21	756.032	3	119.25	Q1_101619_11.raw	P56480|ATPB_MOUSE
IPSAVGYQPTLATDMGTMQER	2265.08	21	756.033	3	120.98	Q1_101619_6.raw	P56480|ATPB_MOUSE
IPSAVGYQPTLATDMGTMQER	2265.08	21	756.034	3	121.18	Q1_101619_2.raw	P56480|ATPB_MOUSE
IPSAVGYQPTLATDMGTMQER	2265.08	21	756.034	3	121.28	Q1_101619_14.raw	P56480|ATPB_MOUSE
IPSAVGYQPTLATDMGTMQER	2265.08	21	756.034	3	122.26	Q1_101619_9.raw	P56480|ATPB_MOUSE
IPSAVGYQPTLATDMGTMQER	2265.08	21	756.035	3	121.58	Q1_101619_13.raw	P56480|ATPB_MOUSE
IPSAVGYQPTLATDMGTMQER	2265.08	21	756.032	3	120.33	Q1_101619_16.raw	P56480|ATPB_MOUSE
IPSAVGYQPTLATDMGTMQER	2265.08	21	756.034	3	121.53	Q1_101619_5.raw	P56480|ATPB_MOUSE
IPSAVGYQPTLATDMGTMQER	2265.08	21	756.032	3	120.73	Q1_101619_8.raw	P56480|ATPB_MOUSE
IPSAVGYQPTLATDMGTMQER	2265.08	21	756.033	3	121.18	Q1_101619_7.raw	P56480|ATPB_MOUSE
IPSAVGYQPTLATDMGTMQER	2265.08	21	756.034	3	121.15	Q1_101619_10.raw	P56480|ATPB_MOUSE
IPSAVGYQPTLATDMGTMQER	2265.08	21	756.035	3	120.35	Q1_101619_15.raw	P56480|ATPB_MOUSE
IPSAVGYQPTLATDMGTMQER	2265.08	21	756.033	3	119.6	Q1_101619_12.raw	P56480|ATPB_MOUSE
IPSAVGYQPTLATDMGTMQER	2265.08	21	756.034	3	122.32	Q1_101619_1.raw	P56480|ATPB_MOUSE
IPSAVGYQPTLATDMGTMQER	2265.08	21	756.033	3	120.28	Q1_101619_3.raw	P56480|ATPB_MOUSE
IPSAVGYQPTLATDMGTMQER	2265.08	21	756.031	3	123.96	Q1_101619_11.raw	P56480|ATPB_MOUSE
IPSAVGYQPTLATDMGTMQER	2265.08	21	756.033	3	126.18	Q1_101619_4.raw	P56480|ATPB_MOUSE
NALVSHLDGTTPVC(+57.02)EDIGR	2052.99	19	1027.5	2	101.3	Q1_101619_16.raw	Q9CZ13|QCR1_MOUSE	Carbamidomethylation
NALVSHLDGTTPVC(+57.02)EDIGR	2052.99	19	1027.5	2	103.39	Q1_101619_4.raw	Q9CZ13|QCR1_MOUSE	Carbamidomethylation
NALVSHLDGTTPVC(+57.02)EDIGR	2052.99	19	1027.5	2	101.8	Q1_101619_11.raw	Q9CZ13|QCR1_MOUSE	Carbamidomethylation
NALVSHLDGTTPVC(+57.02)EDIGR	2052.99	19	1027.5	2	102.85	Q1_101619_10.raw	Q9CZ13|QCR1_MOUSE	Carbamidomethylation
NALVSHLDGTTPVC(+57.02)EDIGR	2052.99	19	1027.5	2	101.35	Q1_101619_15.raw	Q9CZ13|QCR1_MOUSE	Carbamidomethylation
NALVSHLDGTTPVC(+57.02)EDIGR	2052.99	19	1027.5	2	103.48	Q1_101619_14.raw	Q9CZ13|QCR1_MOUSE	Carbamidomethylation
NALVSHLDGTTPVC(+57.02)EDIGR	2052.99	19	1027.5	2	102.76	Q1_101619_13.raw	Q9CZ13|QCR1_MOUSE	Carbamidomethylation
NALVSHLDGTTPVC(+57.02)EDIGR	2052.99	19	1027.5	2	103.38	Q1_101619_7.raw	Q9CZ13|QCR1_MOUSE	Carbamidomethylation
NALVSHLDGTTPVC(+57.02)EDIGR	2052.99	19	1027.5	2	103.3	Q1_101619_1.raw	Q9CZ13|QCR1_MOUSE	Carbamidomethylation
NALVSHLDGTTPVC(+57.02)EDIGR	2052.99	19	1027.5	2	101.84	Q1_101619_12.raw	Q9CZ13|QCR1_MOUSE	Carbamidomethylation
NALVSHLDGTTPVC(+57.02)EDIGR	2052.99	19	1027.5	2	103.07	Q1_101619_8.raw	Q9CZ13|QCR1_MOUSE	Carbamidomethylation
NALVSHLDGTTPVC(+57.02)EDIGR	2052.99	19	1027.5	2	103.38	Q1_101619_2.raw	Q9CZ13|QCR1_MOUSE	Carbamidomethylation
NALVSHLDGTTPVC(+57.02)EDIGR	2052.99	19	1027.5	2	104.3	Q1_101619_9.raw	Q9CZ13|QCR1_MOUSE	Carbamidomethylation
NALVSHLDGTTPVC(+57.02)EDIGR	2052.99	19	1027.5	2	102.69	Q1_101619_5.raw	Q9CZ13|QCR1_MOUSE	Carbamidomethylation
NALVSHLDGTTPVC(+57.02)EDIGR	2052.99	19	1027.5	2	102.53	Q1_101619_3.raw	Q9CZ13|QCR1_MOUSE	Carbamidomethylation
NALVSHLDGTTPVC(+57.02)EDIGR	2052.99	19	685.339	3	103.35	Q1_101619_1.raw	Q9CZ13|QCR1_MOUSE	Carbamidomethylation
NALVSHLDGTTPVC(+57.02)EDIGR	2052.99	19	685.338	3	102.74	Q1_101619_5.raw	Q9CZ13|QCR1_MOUSE	Carbamidomethylation
NALVSHLDGTTPVC(+57.02)EDIGR	2052.99	19	685.338	3	103.11	Q1_101619_8.raw	Q9CZ13|QCR1_MOUSE	Carbamidomethylation
NALVSHLDGTTPVC(+57.02)EDIGR	2052.99	19	685.338	3	104.27	Q1_101619_9.raw	Q9CZ13|QCR1_MOUSE	Carbamidomethylation
NALVSHLDGTTPVC(+57.02)EDIGR	2052.99	19	685.337	3	102.82	Q1_101619_10.raw	Q9CZ13|QCR1_MOUSE	Carbamidomethylation
NALVSHLDGTTPVC(+57.02)EDIGR	2052.99	19	685.338	3	103.43	Q1_101619_7.raw	Q9CZ13|QCR1_MOUSE	Carbamidomethylation
NALVSHLDGTTPVC(+57.02)EDIGR	2052.99	19	685.338	3	103.32	Q1_101619_4.raw	Q9CZ13|QCR1_MOUSE	Carbamidomethylation
NALVSHLDGTTPVC(+57.02)EDIGR	2052.99	19	685.337	3	101.83	Q1_101619_12.raw	Q9CZ13|QCR1_MOUSE	Carbamidomethylation
NALVSHLDGTTPVC(+57.02)EDIGR	2052.99	19	685.338	3	102.81	Q1_101619_13.raw	Q9CZ13|QCR1_MOUSE	Carbamidomethylation
NALVSHLDGTTPVC(+57.02)EDIGR	2052.99	19	685.338	3	103.55	Q1_101619_14.raw	Q9CZ13|QCR1_MOUSE	Carbamidomethylation
NALVSHLDGTTPVC(+57.02)EDIGR	2052.99	19	685.338	3	103.09	Q1_101619_6.raw	Q9CZ13|QCR1_MOUSE	Carbamidomethylation
NALVSHLDGTTPVC(+57.02)EDIGR	2052.99	19	685.338	3	103.42	Q1_101619_2.raw	Q9CZ13|QCR1_MOUSE	Carbamidomethylation
NALVSHLDGTTPVC(+57.02)EDIGR	2052.99	19	685.338	3	101.82	Q1_101619_11.raw	Q9CZ13|QCR1_MOUSE	Carbamidomethylation
NALVSHLDGTTPVC(+57.02)EDIGR	2052.99	19	685.337	3	101.25	Q1_101619_16.raw	Q9CZ13|QCR1_MOUSE	Carbamidomethylation
NALVSHLDGTTPVC(+57.02)EDIGR	2052.99	19	685.339	3	101.32	Q1_101619_15.raw	Q9CZ13|QCR1_MOUSE	Carbamidomethylation
NALVSHLDGTTPVC(+57.02)EDIGR	2052.99	19	685.337	3	102.52	Q1_101619_3.raw	Q9CZ13|QCR1_MOUSE	Carbamidomethylation
DLNSQADSLMTSSAFDTSQVK	2244.02	21	1123.02	2	125.23	Q1_101619_16.raw	P16546|SPTN1_MOUSE
DLNSQADSLMTSSAFDTSQVK	2244.02	21	1123.02	2	125.02	Q1_101619_15.raw	P16546|SPTN1_MOUSE
DLNSQADSLMTSSAFDTSQVK	2244.02	21	1123.02	2	126.1	Q1_101619_2.raw	P16546|SPTN1_MOUSE
DLNSQADSLMTSSAFDTSQVK	2244.02	21	1123.02	2	127.04	Q1_101619_1.raw	P16546|SPTN1_MOUSE
DLNSQADSLMTSSAFDTSQVK	2244.02	21	1123.02	2	126.26	Q1_101619_13.raw	P16546|SPTN1_MOUSE
DLNSQADSLMTSSAFDTSQVK	2244.02	21	1123.02	2	126.36	Q1_101619_14.raw	P16546|SPTN1_MOUSE
DLNSQADSLMTSSAFDTSQVK	2244.02	21	1123.02	2	126.2	Q1_101619_4.raw	P16546|SPTN1_MOUSE
DLNSQADSLMTSSAFDTSQVK	2244.02	21	1123.02	2	124.97	Q1_101619_11.raw	P16546|SPTN1_MOUSE
DLNSQADSLMTSSAFDTSQVK	2244.02	21	1123.02	2	125.69	Q1_101619_8.raw	P16546|SPTN1_MOUSE
DLNSQADSLMTSSAFDTSQVK	2244.02	21	1123.02	2	126.93	Q1_101619_9.raw	P16546|SPTN1_MOUSE
DLNSQADSLMTSSAFDTSQVK	2244.02	21	1123.02	2	126.07	Q1_101619_7.raw	P16546|SPTN1_MOUSE
DLNSQADSLMTSSAFDTSQVK	2244.02	21	1123.02	2	125.75	Q1_101619_6.raw	P16546|SPTN1_MOUSE
DLNSQADSLMTSSAFDTSQVK	2244.02	21	1123.02	2	124.55	Q1_101619_12.raw	P16546|SPTN1_MOUSE
DLNSQADSLMTSSAFDTSQVK	2244.02	21	1123.02	2	126.24	Q1_101619_5.raw	P16546|SPTN1_MOUSE
DLNSQADSLMTSSAFDTSQVK	2244.02	21	1123.02	2	127.33	Q1_101619_10.raw	P16546|SPTN1_MOUSE
DLNSQADSLMTSSAFDTSQVK	2244.02	21	1123.02	2	125.13	Q1_101619_3.raw	P16546|SPTN1_MOUSE
DLNSQADSLMTSSAFDTSQVK	2244.02	21	749.015	3	124.45	Q1_101619_15.raw	P16546|SPTN1_MOUSE
DLNSQADSLMTSSAFDTSQVK	2244.02	21	749.015	3	126.01	Q1_101619_6.raw	P16546|SPTN1_MOUSE
DLNSQADSLMTSSAFDTSQVK	2244.02	21	749.015	3	126.39	Q1_101619_2.raw	P16546|SPTN1_MOUSE
DLNSQADSLMTSSAFDTSQVK	2244.02	21	749.014	3	127.29	Q1_101619_9.raw	P16546|SPTN1_MOUSE
DLNSQADSLMTSSAFDTSQVK	2244.02	21	749.015	3	126.72	Q1_101619_14.raw	P16546|SPTN1_MOUSE
DLNSQADSLMTSSAFDTSQVK	2244.02	21	749.015	3	125.83	Q1_101619_8.raw	P16546|SPTN1_MOUSE
DLNSQADSLMTSSAFDTSQVK	2244.02	21	749.014	3	125.86	Q1_101619_5.raw	P16546|SPTN1_MOUSE
DLNSQADSLMTSSAFDTSQVK	2244.02	21	749.013	3	125.62	Q1_101619_10.raw	P16546|SPTN1_MOUSE
DLNSQADSLMTSSAFDTSQVK	2244.02	21	749.014	3	124.55	Q1_101619_16.raw	P16546|SPTN1_MOUSE
DLNSQADSLMTSSAFDTSQVK	2244.02	21	749.014	3	125.89	Q1_101619_13.raw	P16546|SPTN1_MOUSE
DLNSQADSLMTSSAFDTSQVK	2244.02	21	749.015	3	125.38	Q1_101619_3.raw	P16546|SPTN1_MOUSE
DLNSQADSLMTSSAFDTSQVK	2244.02	21	749.014	3	126.42	Q1_101619_7.raw	P16546|SPTN1_MOUSE
DLNSQADSLMTSSAFDTSQVK	2244.02	21	749.016	3	125	Q1_101619_11.raw	P16546|SPTN1_MOUSE
DLNSQADSLMTSSAFDTSQVK	2244.02	21	749.014	3	126.48	Q1_101619_1.raw	P16546|SPTN1_MOUSE
DLNSQADSLMTSSAFDTSQVK	2244.02	21	749.014	3	124.74	Q1_101619_12.raw	P16546|SPTN1_MOUSE
DLNSQADSLMTSSAFDTSQVK	2244.02	21	749.013	3	126.38	Q1_101619_4.raw	P16546|SPTN1_MOUSE
DLNSQADSLMTSSAFDTSQVK	2244.02	21	1123.03	2	131.46	Q1_101619_4.raw	P16546|SPTN1_MOUSE
HGC(+57.02)AFLVDEVQTGGGC(+57.02)TGK	1991.88	19	996.95	2	92.59	Q1_101619_16.raw	P61922|GABT_MOUSE	Carbamidomethylation
HGC(+57.02)AFLVDEVQTGGGC(+57.02)TGK	1991.88	19	996.95	2	92.75	Q1_101619_15.raw	P61922|GABT_MOUSE	Carbamidomethylation
HGC(+57.02)AFLVDEVQTGGGC(+57.02)TGK	1991.88	19	996.95	2	94.27	Q1_101619_13.raw	P61922|GABT_MOUSE	Carbamidomethylation
HGC(+57.02)AFLVDEVQTGGGC(+57.02)TGK	1991.88	19	996.949	2	93.17	Q1_101619_11.raw	P61922|GABT_MOUSE	Carbamidomethylation
HGC(+57.02)AFLVDEVQTGGGC(+57.02)TGK	1991.88	19	996.949	2	95.2	Q1_101619_14.raw	P61922|GABT_MOUSE	Carbamidomethylation
HGC(+57.02)AFLVDEVQTGGGC(+57.02)TGK	1991.88	19	996.949	2	94.89	Q1_101619_2.raw	P61922|GABT_MOUSE	Carbamidomethylation
HGC(+57.02)AFLVDEVQTGGGC(+57.02)TGK	1991.88	19	996.949	2	94.34	Q1_101619_10.raw	P61922|GABT_MOUSE	Carbamidomethylation
HGC(+57.02)AFLVDEVQTGGGC(+57.02)TGK	1991.88	19	996.947	2	93.28	Q1_101619_12.raw	P61922|GABT_MOUSE	Carbamidomethylation
HGC(+57.02)AFLVDEVQTGGGC(+57.02)TGK	1991.88	19	996.947	2	95.08	Q1_101619_1.raw	P61922|GABT_MOUSE	Carbamidomethylation
HGC(+57.02)AFLVDEVQTGGGC(+57.02)TGK	1991.88	19	996.95	2	95.25	Q1_101619_4.raw	P61922|GABT_MOUSE	Carbamidomethylation
HGC(+57.02)AFLVDEVQTGGGC(+57.02)TGK	1991.88	19	996.95	2	94.16	Q1_101619_3.raw	P61922|GABT_MOUSE	Carbamidomethylation
HGC(+57.02)AFLVDEVQTGGGC(+57.02)TGK	1991.88	19	996.949	2	94.52	Q1_101619_6.raw	P61922|GABT_MOUSE	Carbamidomethylation
HGC(+57.02)AFLVDEVQTGGGC(+57.02)TGK	1991.88	19	996.946	2	95.91	Q1_101619_9.raw	P61922|GABT_MOUSE	Carbamidomethylation
HGC(+57.02)AFLVDEVQTGGGC(+57.02)TGK	1991.88	19	996.95	2	94.47	Q1_101619_5.raw	P61922|GABT_MOUSE	Carbamidomethylation
HGC(+57.02)AFLVDEVQTGGGC(+57.02)TGK	1991.88	19	996.95	2	95.13	Q1_101619_8.raw	P61922|GABT_MOUSE	Carbamidomethylation
HGC(+57.02)AFLVDEVQTGGGC(+57.02)TGK	1991.88	19	664.969	3	94.94	Q1_101619_1.raw	P61922|GABT_MOUSE	Carbamidomethylation
HGC(+57.02)AFLVDEVQTGGGC(+57.02)TGK	1991.88	19	664.97	3	94.71	Q1_101619_8.raw	P61922|GABT_MOUSE	Carbamidomethylation
HGC(+57.02)AFLVDEVQTGGGC(+57.02)TGK	1991.88	19	664.968	3	95.1	Q1_101619_14.raw	P61922|GABT_MOUSE	Carbamidomethylation
HGC(+57.02)AFLVDEVQTGGGC(+57.02)TGK	1991.88	19	664.968	3	93.24	Q1_101619_11.raw	P61922|GABT_MOUSE	Carbamidomethylation
HGC(+57.02)AFLVDEVQTGGGC(+57.02)TGK	1991.88	19	664.968	3	93.24	Q1_101619_12.raw	P61922|GABT_MOUSE	Carbamidomethylation
HGC(+57.02)AFLVDEVQTGGGC(+57.02)TGK	1991.88	19	664.969	3	94.85	Q1_101619_2.raw	P61922|GABT_MOUSE	Carbamidomethylation
HGC(+57.02)AFLVDEVQTGGGC(+57.02)TGK	1991.88	19	664.968	3	94.47	Q1_101619_10.raw	P61922|GABT_MOUSE	Carbamidomethylation
HGC(+57.02)AFLVDEVQTGGGC(+57.02)TGK	1991.88	19	664.969	3	95.17	Q1_101619_7.raw	P61922|GABT_MOUSE	Carbamidomethylation
HGC(+57.02)AFLVDEVQTGGGC(+57.02)TGK	1991.88	19	664.969	3	94.22	Q1_101619_3.raw	P61922|GABT_MOUSE	Carbamidomethylation
HGC(+57.02)AFLVDEVQTGGGC(+57.02)TGK	1991.88	19	664.969	3	94.61	Q1_101619_5.raw	P61922|GABT_MOUSE	Carbamidomethylation
HGC(+57.02)AFLVDEVQTGGGC(+57.02)TGK	1991.88	19	664.968	3	95.88	Q1_101619_9.raw	P61922|GABT_MOUSE	Carbamidomethylation
HGC(+57.02)AFLVDEVQTGGGC(+57.02)TGK	1991.88	19	664.97	3	93.67	Q1_101619_16.raw	P61922|GABT_MOUSE	Carbamidomethylation
HGC(+57.02)AFLVDEVQTGGGC(+57.02)TGK	1991.88	19	664.969	3	95.08	Q1_101619_4.raw	P61922|GABT_MOUSE	Carbamidomethylation
HGC(+57.02)AFLVDEVQTGGGC(+57.02)TGK	1991.88	19	664.969	3	92.81	Q1_101619_15.raw	P61922|GABT_MOUSE	Carbamidomethylation
HGC(+57.02)AFLVDEVQTGGGC(+57.02)TGK	1991.88	19	664.968	3	94.58	Q1_101619_6.raw	P61922|GABT_MOUSE	Carbamidomethylation
HGC(+57.02)AFLVDEVQTGGGC(+57.02)TGK	1991.88	19	664.969	3	95.24	Q1_101619_13.raw	P61922|GABT_MOUSE	Carbamidomethylation
SSHTWVALSHIAGLC(+57.02)NR	1907.94	17	954.98	2	118.33	Q1_101619_16.raw	Q6PIC6|AT1A3_MOUSE	Carbamidomethylation
SSHTWVALSHIAGLC(+57.02)NR	1907.94	17	954.978	2	120.05	Q1_101619_10.raw	Q6PIC6|AT1A3_MOUSE	Carbamidomethylation
SSHTWVALSHIAGLC(+57.02)NR	1907.94	17	954.982	2	118.54	Q1_101619_15.raw	Q6PIC6|AT1A3_MOUSE	Carbamidomethylation
SSHTWVALSHIAGLC(+57.02)NR	1907.94	17	954.981	2	120.31	Q1_101619_13.raw	Q6PIC6|AT1A3_MOUSE	Carbamidomethylation
SSHTWVALSHIAGLC(+57.02)NR	1907.94	17	954.98	2	120.29	Q1_101619_5.raw	Q6PIC6|AT1A3_MOUSE	Carbamidomethylation
SSHTWVALSHIAGLC(+57.02)NR	1907.94	17	954.98	2	118.96	Q1_101619_11.raw	Q6PIC6|AT1A3_MOUSE	Carbamidomethylation
SSHTWVALSHIAGLC(+57.02)NR	1907.94	17	954.982	2	121.2	Q1_101619_4.raw	Q6PIC6|AT1A3_MOUSE	Carbamidomethylation
SSHTWVALSHIAGLC(+57.02)NR	1907.94	17	954.981	2	121.11	Q1_101619_1.raw	Q6PIC6|AT1A3_MOUSE	Carbamidomethylation
SSHTWVALSHIAGLC(+57.02)NR	1907.94	17	954.98	2	121.35	Q1_101619_14.raw	Q6PIC6|AT1A3_MOUSE	Carbamidomethylation
SSHTWVALSHIAGLC(+57.02)NR	1907.94	17	954.981	2	120.72	Q1_101619_7.raw	Q6PIC6|AT1A3_MOUSE	Carbamidomethylation
SSHTWVALSHIAGLC(+57.02)NR	1907.94	17	954.979	2	121.1	Q1_101619_2.raw	Q6PIC6|AT1A3_MOUSE	Carbamidomethylation
SSHTWVALSHIAGLC(+57.02)NR	1907.94	17	954.98	2	120.49	Q1_101619_6.raw	Q6PIC6|AT1A3_MOUSE	Carbamidomethylation
SSHTWVALSHIAGLC(+57.02)NR	1907.94	17	954.981	2	121.73	Q1_101619_9.raw	Q6PIC6|AT1A3_MOUSE	Carbamidomethylation
SSHTWVALSHIAGLC(+57.02)NR	1907.94	17	954.98	2	119.46	Q1_101619_12.raw	Q6PIC6|AT1A3_MOUSE	Carbamidomethylation
SSHTWVALSHIAGLC(+57.02)NR	1907.94	17	954.981	2	120.23	Q1_101619_3.raw	Q6PIC6|AT1A3_MOUSE	Carbamidomethylation
SSHTWVALSHIAGLC(+57.02)NR	1907.94	17	954.983	2	120.48	Q1_101619_8.raw	Q6PIC6|AT1A3_MOUSE	Carbamidomethylation
SSHTWVALSHIAGLC(+57.02)NR	1907.94	17	636.989	3	120.28	Q1_101619_13.raw	Q6PIC6|AT1A3_MOUSE	Carbamidomethylation
SSHTWVALSHIAGLC(+57.02)NR	1907.94	17	636.987	3	120.03	Q1_101619_10.raw	Q6PIC6|AT1A3_MOUSE	Carbamidomethylation
SSHTWVALSHIAGLC(+57.02)NR	1907.94	17	636.989	3	119.68	Q1_101619_11.raw	Q6PIC6|AT1A3_MOUSE	Carbamidomethylation
SSHTWVALSHIAGLC(+57.02)NR	1907.94	17	636.988	3	121.09	Q1_101619_6.raw	Q6PIC6|AT1A3_MOUSE	Carbamidomethylation
SSHTWVALSHIAGLC(+57.02)NR	1907.94	17	636.988	3	121.65	Q1_101619_14.raw	Q6PIC6|AT1A3_MOUSE	Carbamidomethylation
SSHTWVALSHIAGLC(+57.02)NR	1907.94	17	636.988	3	120.5	Q1_101619_3.raw	Q6PIC6|AT1A3_MOUSE	Carbamidomethylation
SSHTWVALSHIAGLC(+57.02)NR	1907.94	17	636.989	3	121.18	Q1_101619_8.raw	Q6PIC6|AT1A3_MOUSE	Carbamidomethylation
SSHTWVALSHIAGLC(+57.02)NR	1907.94	17	636.99	3	119.14	Q1_101619_16.raw	Q6PIC6|AT1A3_MOUSE	Carbamidomethylation
SSHTWVALSHIAGLC(+57.02)NR	1907.94	17	636.989	3	120.9	Q1_101619_5.raw	Q6PIC6|AT1A3_MOUSE	Carbamidomethylation
SSHTWVALSHIAGLC(+57.02)NR	1907.94	17	636.987	3	119.66	Q1_101619_12.raw	Q6PIC6|AT1A3_MOUSE	Carbamidomethylation
SSHTWVALSHIAGLC(+57.02)NR	1907.94	17	636.989	3	121.31	Q1_101619_1.raw	Q6PIC6|AT1A3_MOUSE	Carbamidomethylation
SSHTWVALSHIAGLC(+57.02)NR	1907.94	17	636.991	3	121.62	Q1_101619_2.raw	Q6PIC6|AT1A3_MOUSE	Carbamidomethylation
SSHTWVALSHIAGLC(+57.02)NR	1907.94	17	636.986	3	119.3	Q1_101619_15.raw	Q6PIC6|AT1A3_MOUSE	Carbamidomethylation
SSHTWVALSHIAGLC(+57.02)NR	1907.94	17	636.989	3	122.36	Q1_101619_9.raw	Q6PIC6|AT1A3_MOUSE	Carbamidomethylation
SSHTWVALSHIAGLC(+57.02)NR	1907.94	17	636.989	3	121.38	Q1_101619_4.raw	Q6PIC6|AT1A3_MOUSE	Carbamidomethylation
SSHTWVALSHIAGLC(+57.02)NR	1907.94	17	477.993	4	121.65	Q1_101619_9.raw	Q6PIC6|AT1A3_MOUSE	Carbamidomethylation
SSHTWVALSHIAGLC(+57.02)NR	1907.94	17	477.993	4	120.94	Q1_101619_14.raw	Q6PIC6|AT1A3_MOUSE	Carbamidomethylation
SSHTWVALSHIAGLC(+57.02)NR	1907.94	17	477.992	4	119.1	Q1_101619_12.raw	Q6PIC6|AT1A3_MOUSE	Carbamidomethylation
SSHTWVALSHIAGLC(+57.02)NR	1907.94	17	477.993	4	120.3	Q1_101619_13.raw	Q6PIC6|AT1A3_MOUSE	Carbamidomethylation
SSHTWVALSHIAGLC(+57.02)NR	1907.94	17	477.993	4	120.47	Q1_101619_6.raw	Q6PIC6|AT1A3_MOUSE	Carbamidomethylation
SSHTWVALSHIAGLC(+57.02)NR	1907.94	17	477.993	4	118.41	Q1_101619_16.raw	Q6PIC6|AT1A3_MOUSE	Carbamidomethylation
SSHTWVALSHIAGLC(+57.02)NR	1907.94	17	477.993	4	118.44	Q1_101619_15.raw	Q6PIC6|AT1A3_MOUSE	Carbamidomethylation
SSHTWVALSHIAGLC(+57.02)NR	1907.94	17	477.992	4	120.22	Q1_101619_5.raw	Q6PIC6|AT1A3_MOUSE	Carbamidomethylation
SSHTWVALSHIAGLC(+57.02)NR	1907.94	17	477.993	4	120.71	Q1_101619_7.raw	Q6PIC6|AT1A3_MOUSE	Carbamidomethylation
SSHTWVALSHIAGLC(+57.02)NR	1907.94	17	477.993	4	120.75	Q1_101619_1.raw	Q6PIC6|AT1A3_MOUSE	Carbamidomethylation
SSHTWVALSHIAGLC(+57.02)NR	1907.94	17	477.993	4	120.44	Q1_101619_8.raw	Q6PIC6|AT1A3_MOUSE	Carbamidomethylation
SSHTWVALSHIAGLC(+57.02)NR	1907.94	17	636.99	3	121.49	Q1_101619_7.raw	Q6PIC6|AT1A3_MOUSE	Carbamidomethylation
SSHTWVALSHIAGLC(+57.02)NR	1907.94	17	477.993	4	119.86	Q1_101619_3.raw	Q6PIC6|AT1A3_MOUSE	Carbamidomethylation
SSHTWVALSHIAGLC(+57.02)NR	1907.94	17	477.993	4	118.95	Q1_101619_11.raw	Q6PIC6|AT1A3_MOUSE	Carbamidomethylation
SSHTWVALSHIAGLC(+57.02)NR	1907.94	17	477.993	4	121.77	Q1_101619_2.raw	Q6PIC6|AT1A3_MOUSE	Carbamidomethylation
SSHTWVALSHIAGLC(+57.02)NR	1907.94	17	477.992	4	120.03	Q1_101619_10.raw	Q6PIC6|AT1A3_MOUSE	Carbamidomethylation
SSHTWVALSHIAGLC(+57.02)NR	1907.94	17	477.993	4	120.82	Q1_101619_4.raw	Q6PIC6|AT1A3_MOUSE	Carbamidomethylation
SSHTWVALSHIAGLC(+57.02)NR	1907.94	17	636.994	3	121.74	Q1_101619_14.raw	Q6PIC6|AT1A3_MOUSE	Carbamidomethylation
WGEAGAEYVVESTGVFTTMEK	2290.05	21	1146.03	2	149.4	Q1_101619_15.raw	P16858|G3P_MOUSE
WGEAGAEYVVESTGVFTTMEK	2290.05	21	1146.03	2	149.93	Q1_101619_11.raw	P16858|G3P_MOUSE
WGEAGAEYVVESTGVFTTMEK	2290.05	21	1146.03	2	149.26	Q1_101619_16.raw	P16858|G3P_MOUSE
WGEAGAEYVVESTGVFTTMEK	2290.05	21	764.357	3	149.43	Q1_101619_15.raw	P16858|G3P_MOUSE
WGEAGAEYVVESTGVFTTMEK	2290.05	21	764.356	3	149.96	Q1_101619_11.raw	P16858|G3P_MOUSE
NLHQSGFSLSGAQIDDNIPR	2168.06	20	1085.04	2	115.22	Q1_101619_2.raw	O08553|DPYL2_MOUSE
NLHQSGFSLSGAQIDDNIPR	2168.06	20	1085.04	2	113.13	Q1_101619_15.raw	O08553|DPYL2_MOUSE
NLHQSGFSLSGAQIDDNIPR	2168.06	20	1085.04	2	114.49	Q1_101619_10.raw	O08553|DPYL2_MOUSE
NLHQSGFSLSGAQIDDNIPR	2168.06	20	1085.04	2	113.53	Q1_101619_12.raw	O08553|DPYL2_MOUSE
NLHQSGFSLSGAQIDDNIPR	2168.06	20	1085.04	2	114.28	Q1_101619_3.raw	O08553|DPYL2_MOUSE
NLHQSGFSLSGAQIDDNIPR	2168.06	20	1085.04	2	115.4	Q1_101619_8.raw	O08553|DPYL2_MOUSE
NLHQSGFSLSGAQIDDNIPR	2168.06	20	1085.04	2	115.15	Q1_101619_13.raw	O08553|DPYL2_MOUSE
NLHQSGFSLSGAQIDDNIPR	2168.06	20	1085.04	2	115.46	Q1_101619_6.raw	O08553|DPYL2_MOUSE
NLHQSGFSLSGAQIDDNIPR	2168.06	20	1085.04	2	116.73	Q1_101619_9.raw	O08553|DPYL2_MOUSE
NLHQSGFSLSGAQIDDNIPR	2168.06	20	1085.04	2	114.33	Q1_101619_11.raw	O08553|DPYL2_MOUSE
NLHQSGFSLSGAQIDDNIPR	2168.06	20	1085.04	2	115.71	Q1_101619_4.raw	O08553|DPYL2_MOUSE
NLHQSGFSLSGAQIDDNIPR	2168.06	20	1085.04	2	115.98	Q1_101619_14.raw	O08553|DPYL2_MOUSE
NLHQSGFSLSGAQIDDNIPR	2168.06	20	1085.04	2	115.64	Q1_101619_7.raw	O08553|DPYL2_MOUSE
NLHQSGFSLSGAQIDDNIPR	2168.06	20	1085.04	2	113.81	Q1_101619_16.raw	O08553|DPYL2_MOUSE
NLHQSGFSLSGAQIDDNIPR	2168.06	20	1085.04	2	115.12	Q1_101619_5.raw	O08553|DPYL2_MOUSE
NLHQSGFSLSGAQIDDNIPR	2168.06	20	1085.04	2	115.77	Q1_101619_1.raw	O08553|DPYL2_MOUSE
NLHQSGFSLSGAQIDDNIPR	2168.06	20	723.697	3	118.13	Q1_101619_8.raw	O08553|DPYL2_MOUSE
NLHQSGFSLSGAQIDDNIPR	2168.06	20	723.696	3	119.72	Q1_101619_10.raw	O08553|DPYL2_MOUSE
NLHQSGFSLSGAQIDDNIPR	2168.06	20	723.696	3	118.26	Q1_101619_6.raw	O08553|DPYL2_MOUSE
NLHQSGFSLSGAQIDDNIPR	2168.06	20	723.695	3	116.32	Q1_101619_12.raw	O08553|DPYL2_MOUSE
NLHQSGFSLSGAQIDDNIPR	2168.06	20	723.697	3	117.68	Q1_101619_15.raw	O08553|DPYL2_MOUSE
NLHQSGFSLSGAQIDDNIPR	2168.06	20	723.697	3	126.98	Q1_101619_4.raw	O08553|DPYL2_MOUSE
NLHQSGFSLSGAQIDDNIPR	2168.06	20	723.696	3	117.87	Q1_101619_1.raw	O08553|DPYL2_MOUSE
NLHQSGFSLSGAQIDDNIPR	2168.06	20	723.697	3	120.26	Q1_101619_7.raw	O08553|DPYL2_MOUSE
NLHQSGFSLSGAQIDDNIPR	2168.06	20	723.696	3	119.88	Q1_101619_13.raw	O08553|DPYL2_MOUSE
NLHQSGFSLSGAQIDDNIPR	2168.06	20	723.695	3	116.07	Q1_101619_3.raw	O08553|DPYL2_MOUSE
NLHQSGFSLSGAQIDDNIPR	2168.06	20	723.697	3	119.35	Q1_101619_9.raw	O08553|DPYL2_MOUSE
NLHQSGFSLSGAQIDDNIPR	2168.06	20	723.697	3	118.65	Q1_101619_14.raw	O08553|DPYL2_MOUSE
NLHQSGFSLSGAQIDDNIPR	2168.06	20	723.696	3	117.81	Q1_101619_5.raw	O08553|DPYL2_MOUSE
NLHQSGFSLSGAQIDDNIPR	2168.06	20	723.696	3	118.63	Q1_101619_2.raw	O08553|DPYL2_MOUSE
NLHQSGFSLSGAQIDDNIPR	2168.06	20	723.697	3	115.92	Q1_101619_11.raw	O08553|DPYL2_MOUSE
NLHQSGFSLSGAQIDDNIPR	2168.06	20	723.695	3	129.83	Q1_101619_11.raw	O08553|DPYL2_MOUSE
NLHQSGFSLSGAQIDDNIPR	2168.06	20	723.695	3	127.75	Q1_101619_16.raw	O08553|DPYL2_MOUSE
EAIVTSEELGQDLEHVEVLQK	2365.2	21	1183.61	2	138.94	Q1_101619_16.raw	P16546|SPTN1_MOUSE
EAIVTSEELGQDLEHVEVLQK	2365.2	21	1183.61	2	140.35	Q1_101619_5.raw	P16546|SPTN1_MOUSE
EAIVTSEELGQDLEHVEVLQK	2365.2	21	1183.61	2	140.83	Q1_101619_13.raw	P16546|SPTN1_MOUSE
EAIVTSEELGQDLEHVEVLQK	2365.2	21	1183.61	2	139.46	Q1_101619_11.raw	P16546|SPTN1_MOUSE
EAIVTSEELGQDLEHVEVLQK	2365.2	21	1183.61	2	140.98	Q1_101619_4.raw	P16546|SPTN1_MOUSE
EAIVTSEELGQDLEHVEVLQK	2365.2	21	1183.61	2	140.39	Q1_101619_8.raw	P16546|SPTN1_MOUSE
EAIVTSEELGQDLEHVEVLQK	2365.2	21	1183.61	2	141	Q1_101619_7.raw	P16546|SPTN1_MOUSE
EAIVTSEELGQDLEHVEVLQK	2365.2	21	1183.61	2	139.86	Q1_101619_3.raw	P16546|SPTN1_MOUSE
EAIVTSEELGQDLEHVEVLQK	2365.2	21	1183.61	2	141	Q1_101619_1.raw	P16546|SPTN1_MOUSE
EAIVTSEELGQDLEHVEVLQK	2365.2	21	1183.61	2	140.27	Q1_101619_10.raw	P16546|SPTN1_MOUSE
EAIVTSEELGQDLEHVEVLQK	2365.2	21	1183.6	2	141.57	Q1_101619_9.raw	P16546|SPTN1_MOUSE
EAIVTSEELGQDLEHVEVLQK	2365.2	21	1183.61	2	140.83	Q1_101619_2.raw	P16546|SPTN1_MOUSE
EAIVTSEELGQDLEHVEVLQK	2365.2	21	1183.61	2	140.51	Q1_101619_6.raw	P16546|SPTN1_MOUSE
EAIVTSEELGQDLEHVEVLQK	2365.2	21	789.407	3	140.2	Q1_101619_10.raw	P16546|SPTN1_MOUSE
EAIVTSEELGQDLEHVEVLQK	2365.2	21	789.409	3	138.85	Q1_101619_16.raw	P16546|SPTN1_MOUSE
EAIVTSEELGQDLEHVEVLQK	2365.2	21	789.409	3	141.39	Q1_101619_2.raw	P16546|SPTN1_MOUSE
EAIVTSEELGQDLEHVEVLQK	2365.2	21	789.409	3	140.77	Q1_101619_8.raw	P16546|SPTN1_MOUSE
EAIVTSEELGQDLEHVEVLQK	2365.2	21	789.408	3	140.31	Q1_101619_5.raw	P16546|SPTN1_MOUSE
EAIVTSEELGQDLEHVEVLQK	2365.2	21	789.409	3	140.93	Q1_101619_4.raw	P16546|SPTN1_MOUSE
EAIVTSEELGQDLEHVEVLQK	2365.2	21	789.408	3	140.45	Q1_101619_6.raw	P16546|SPTN1_MOUSE
EAIVTSEELGQDLEHVEVLQK	2365.2	21	789.409	3	139.38	Q1_101619_11.raw	P16546|SPTN1_MOUSE
EAIVTSEELGQDLEHVEVLQK	2365.2	21	789.409	3	139.73	Q1_101619_3.raw	P16546|SPTN1_MOUSE
EAIVTSEELGQDLEHVEVLQK	2365.2	21	789.409	3	138.95	Q1_101619_15.raw	P16546|SPTN1_MOUSE
EAIVTSEELGQDLEHVEVLQK	2365.2	21	789.408	3	141.35	Q1_101619_13.raw	P16546|SPTN1_MOUSE
EAIVTSEELGQDLEHVEVLQK	2365.2	21	789.408	3	140.93	Q1_101619_7.raw	P16546|SPTN1_MOUSE
EAIVTSEELGQDLEHVEVLQK	2365.2	21	789.406	3	140.34	Q1_101619_12.raw	P16546|SPTN1_MOUSE
EAIVTSEELGQDLEHVEVLQK	2365.2	21	789.407	3	140.86	Q1_101619_14.raw	P16546|SPTN1_MOUSE
EAIVTSEELGQDLEHVEVLQK	2365.2	21	789.408	3	140.94	Q1_101619_1.raw	P16546|SPTN1_MOUSE
EAIVTSEELGQDLEHVEVLQK	2365.2	21	789.408	3	142.12	Q1_101619_9.raw	P16546|SPTN1_MOUSE
EAIVTSEELGQDLEHVEVLQK	2365.2	21	592.308	4	140.72	Q1_101619_6.raw	P16546|SPTN1_MOUSE
NLHQSNFSLSGAQIDDNNPR	2226.04	20	1114.03	2	91.71	Q1_101619_16.raw	P97427|DPYL1_MOUSE
NLHQSNFSLSGAQIDDNNPR	2226.04	20	1114.03	2	92.34	Q1_101619_11.raw	P97427|DPYL1_MOUSE
NLHQSNFSLSGAQIDDNNPR	2226.04	20	1114.03	2	94.08	Q1_101619_14.raw	P97427|DPYL1_MOUSE
NLHQSNFSLSGAQIDDNNPR	2226.04	20	1114.03	2	93.38	Q1_101619_13.raw	P97427|DPYL1_MOUSE
NLHQSNFSLSGAQIDDNNPR	2226.04	20	1114.03	2	93.95	Q1_101619_2.raw	P97427|DPYL1_MOUSE
NLHQSNFSLSGAQIDDNNPR	2226.04	20	1114.03	2	93.69	Q1_101619_6.raw	P97427|DPYL1_MOUSE
NLHQSNFSLSGAQIDDNNPR	2226.04	20	1114.03	2	93.95	Q1_101619_1.raw	P97427|DPYL1_MOUSE
NLHQSNFSLSGAQIDDNNPR	2226.04	20	1114.03	2	93.78	Q1_101619_8.raw	P97427|DPYL1_MOUSE
NLHQSNFSLSGAQIDDNNPR	2226.04	20	1114.03	2	92.43	Q1_101619_12.raw	P97427|DPYL1_MOUSE
NLHQSNFSLSGAQIDDNNPR	2226.04	20	1114.03	2	94.96	Q1_101619_9.raw	P97427|DPYL1_MOUSE
NLHQSNFSLSGAQIDDNNPR	2226.04	20	1114.03	2	93.29	Q1_101619_3.raw	P97427|DPYL1_MOUSE
NLHQSNFSLSGAQIDDNNPR	2226.04	20	1114.03	2	94.17	Q1_101619_7.raw	P97427|DPYL1_MOUSE
NLHQSNFSLSGAQIDDNNPR	2226.04	20	1114.03	2	94.18	Q1_101619_4.raw	P97427|DPYL1_MOUSE
NLHQSNFSLSGAQIDDNNPR	2226.04	20	1114.03	2	93.82	Q1_101619_5.raw	P97427|DPYL1_MOUSE
NLHQSNFSLSGAQIDDNNPR	2226.04	20	743.021	3	91.67	Q1_101619_16.raw	P97427|DPYL1_MOUSE
NLHQSNFSLSGAQIDDNNPR	2226.04	20	743.021	3	94.03	Q1_101619_4.raw	P97427|DPYL1_MOUSE
NLHQSNFSLSGAQIDDNNPR	2226.04	20	743.021	3	93.26	Q1_101619_13.raw	P97427|DPYL1_MOUSE
NLHQSNFSLSGAQIDDNNPR	2226.04	20	743.021	3	93.8	Q1_101619_2.raw	P97427|DPYL1_MOUSE
NLHQSNFSLSGAQIDDNNPR	2226.04	20	743.021	3	94.14	Q1_101619_7.raw	P97427|DPYL1_MOUSE
NLHQSNFSLSGAQIDDNNPR	2226.04	20	743.022	3	93.65	Q1_101619_8.raw	P97427|DPYL1_MOUSE
NLHQSNFSLSGAQIDDNNPR	2226.04	20	743.022	3	94.84	Q1_101619_9.raw	P97427|DPYL1_MOUSE
NLHQSNFSLSGAQIDDNNPR	2226.04	20	743.02	3	93.48	Q1_101619_5.raw	P97427|DPYL1_MOUSE
NLHQSNFSLSGAQIDDNNPR	2226.04	20	743.019	3	93.42	Q1_101619_10.raw	P97427|DPYL1_MOUSE
NLHQSNFSLSGAQIDDNNPR	2226.04	20	743.021	3	92.32	Q1_101619_12.raw	P97427|DPYL1_MOUSE
NLHQSNFSLSGAQIDDNNPR	2226.04	20	743.021	3	93.56	Q1_101619_6.raw	P97427|DPYL1_MOUSE
NLHQSNFSLSGAQIDDNNPR	2226.04	20	743.021	3	93.2	Q1_101619_3.raw	P97427|DPYL1_MOUSE
NLHQSNFSLSGAQIDDNNPR	2226.04	20	743.023	3	91.83	Q1_101619_15.raw	P97427|DPYL1_MOUSE
NLHQSNFSLSGAQIDDNNPR	2226.04	20	743.02	3	93.82	Q1_101619_1.raw	P97427|DPYL1_MOUSE
NLHQSNFSLSGAQIDDNNPR	2226.04	20	743.022	3	93.99	Q1_101619_14.raw	P97427|DPYL1_MOUSE
NLHQSNFSLSGAQIDDNNPR	2226.04	20	743.022	3	92.3	Q1_101619_11.raw	P97427|DPYL1_MOUSE
GQIEEAGWSYVGGWTGQGGSK	2152.98	21	1077.5	2	128.85	Q1_101619_15.raw	P47857|PFKAM_MOUSE
GQIEEAGWSYVGGWTGQGGSK	2152.98	21	1077.5	2	128.32	Q1_101619_16.raw	P47857|PFKAM_MOUSE
GQIEEAGWSYVGGWTGQGGSK	2152.98	21	1077.5	2	129.75	Q1_101619_8.raw	P47857|PFKAM_MOUSE
GQIEEAGWSYVGGWTGQGGSK	2152.98	21	1077.5	2	130.4	Q1_101619_14.raw	P47857|PFKAM_MOUSE
GQIEEAGWSYVGGWTGQGGSK	2152.98	21	1077.5	2	130.69	Q1_101619_4.raw	P47857|PFKAM_MOUSE
GQIEEAGWSYVGGWTGQGGSK	2152.98	21	1077.5	2	130.37	Q1_101619_1.raw	P47857|PFKAM_MOUSE
GQIEEAGWSYVGGWTGQGGSK	2152.98	21	1077.5	2	129.7	Q1_101619_10.raw	P47857|PFKAM_MOUSE
GQIEEAGWSYVGGWTGQGGSK	2152.98	21	1077.5	2	129.79	Q1_101619_5.raw	P47857|PFKAM_MOUSE
GQIEEAGWSYVGGWTGQGGSK	2152.98	21	1077.5	2	130.18	Q1_101619_2.raw	P47857|PFKAM_MOUSE
GQIEEAGWSYVGGWTGQGGSK	2152.98	21	1077.5	2	128.73	Q1_101619_12.raw	P47857|PFKAM_MOUSE
GQIEEAGWSYVGGWTGQGGSK	2152.98	21	1077.5	2	130.26	Q1_101619_13.raw	P47857|PFKAM_MOUSE
GQIEEAGWSYVGGWTGQGGSK	2152.98	21	1077.5	2	130.22	Q1_101619_7.raw	P47857|PFKAM_MOUSE
GQIEEAGWSYVGGWTGQGGSK	2152.98	21	1077.5	2	130.98	Q1_101619_9.raw	P47857|PFKAM_MOUSE
GQIEEAGWSYVGGWTGQGGSK	2152.98	21	1077.5	2	129.29	Q1_101619_11.raw	P47857|PFKAM_MOUSE
GQIEEAGWSYVGGWTGQGGSK	2152.98	21	1077.5	2	129.58	Q1_101619_6.raw	P47857|PFKAM_MOUSE
GQIEEAGWSYVGGWTGQGGSK	2152.98	21	1077.5	2	129.86	Q1_101619_3.raw	P47857|PFKAM_MOUSE
GQIEEAGWSYVGGWTGQGGSK	2152.98	21	1077.51	2	128.76	Q1_101619_11.raw	P47857|PFKAM_MOUSE
IPIFSAAGLPHNEIAAQIC(+57.02)R	2177.14	20	1089.58	2	135.68	Q1_101619_16.raw	P62814|VATB2_MOUSE	Carbamidomethylation
IPIFSAAGLPHNEIAAQIC(+57.02)R	2177.14	20	1089.58	2	137.84	Q1_101619_14.raw	P62814|VATB2_MOUSE	Carbamidomethylation
IPIFSAAGLPHNEIAAQIC(+57.02)R	2177.14	20	1089.58	2	135.88	Q1_101619_15.raw	P62814|VATB2_MOUSE	Carbamidomethylation
IPIFSAAGLPHNEIAAQIC(+57.02)R	2177.14	20	1089.58	2	137.18	Q1_101619_10.raw	P62814|VATB2_MOUSE	Carbamidomethylation
IPIFSAAGLPHNEIAAQIC(+57.02)R	2177.14	20	1089.58	2	136.88	Q1_101619_3.raw	P62814|VATB2_MOUSE	Carbamidomethylation
IPIFSAAGLPHNEIAAQIC(+57.02)R	2177.14	20	1089.58	2	137.12	Q1_101619_8.raw	P62814|VATB2_MOUSE	Carbamidomethylation
IPIFSAAGLPHNEIAAQIC(+57.02)R	2177.14	20	1089.58	2	137.16	Q1_101619_5.raw	P62814|VATB2_MOUSE	Carbamidomethylation
IPIFSAAGLPHNEIAAQIC(+57.02)R	2177.14	20	1089.58	2	137.45	Q1_101619_13.raw	P62814|VATB2_MOUSE	Carbamidomethylation
IPIFSAAGLPHNEIAAQIC(+57.02)R	2177.14	20	1089.58	2	137.7	Q1_101619_2.raw	P62814|VATB2_MOUSE	Carbamidomethylation
IPIFSAAGLPHNEIAAQIC(+57.02)R	2177.14	20	1089.58	2	138.5	Q1_101619_9.raw	P62814|VATB2_MOUSE	Carbamidomethylation
IPIFSAAGLPHNEIAAQIC(+57.02)R	2177.14	20	1089.58	2	137.79	Q1_101619_7.raw	P62814|VATB2_MOUSE	Carbamidomethylation
IPIFSAAGLPHNEIAAQIC(+57.02)R	2177.14	20	1089.58	2	137.78	Q1_101619_4.raw	P62814|VATB2_MOUSE	Carbamidomethylation
IPIFSAAGLPHNEIAAQIC(+57.02)R	2177.14	20	1089.58	2	136.32	Q1_101619_12.raw	P62814|VATB2_MOUSE	Carbamidomethylation
IPIFSAAGLPHNEIAAQIC(+57.02)R	2177.14	20	1089.58	2	137.41	Q1_101619_6.raw	P62814|VATB2_MOUSE	Carbamidomethylation
IPIFSAAGLPHNEIAAQIC(+57.02)R	2177.14	20	726.722	3	138.06	Q1_101619_5.raw	P62814|VATB2_MOUSE	Carbamidomethylation
IPIFSAAGLPHNEIAAQIC(+57.02)R	2177.14	20	726.721	3	138	Q1_101619_8.raw	P62814|VATB2_MOUSE	Carbamidomethylation
IPIFSAAGLPHNEIAAQIC(+57.02)R	2177.14	20	726.721	3	138.7	Q1_101619_14.raw	P62814|VATB2_MOUSE	Carbamidomethylation
IPIFSAAGLPHNEIAAQIC(+57.02)R	2177.14	20	726.721	3	139.44	Q1_101619_13.raw	P62814|VATB2_MOUSE	Carbamidomethylation
IPIFSAAGLPHNEIAAQIC(+57.02)R	2177.14	20	726.72	3	139.25	Q1_101619_9.raw	P62814|VATB2_MOUSE	Carbamidomethylation
IPIFSAAGLPHNEIAAQIC(+57.02)R	2177.14	20	726.722	3	138.33	Q1_101619_4.raw	P62814|VATB2_MOUSE	Carbamidomethylation
IPIFSAAGLPHNEIAAQIC(+57.02)R	2177.14	20	726.72	3	137.47	Q1_101619_3.raw	P62814|VATB2_MOUSE	Carbamidomethylation
IPIFSAAGLPHNEIAAQIC(+57.02)R	2177.14	20	726.721	3	136.33	Q1_101619_16.raw	P62814|VATB2_MOUSE	Carbamidomethylation
IPIFSAAGLPHNEIAAQIC(+57.02)R	2177.14	20	726.721	3	138.1	Q1_101619_6.raw	P62814|VATB2_MOUSE	Carbamidomethylation
IPIFSAAGLPHNEIAAQIC(+57.02)R	2177.14	20	726.722	3	136.68	Q1_101619_15.raw	P62814|VATB2_MOUSE	Carbamidomethylation
IPIFSAAGLPHNEIAAQIC(+57.02)R	2177.14	20	726.72	3	136.85	Q1_101619_12.raw	P62814|VATB2_MOUSE	Carbamidomethylation
IPIFSAAGLPHNEIAAQIC(+57.02)R	2177.14	20	726.721	3	138.65	Q1_101619_1.raw	P62814|VATB2_MOUSE	Carbamidomethylation
IPIFSAAGLPHNEIAAQIC(+57.02)R	2177.14	20	726.721	3	138.32	Q1_101619_2.raw	P62814|VATB2_MOUSE	Carbamidomethylation
IPIFSAAGLPHNEIAAQIC(+57.02)R	2177.14	20	726.719	3	137.83	Q1_101619_10.raw	P62814|VATB2_MOUSE	Carbamidomethylation
IPIFSAAGLPHNEIAAQIC(+57.02)R	2177.14	20	726.722	3	138.35	Q1_101619_7.raw	P62814|VATB2_MOUSE	Carbamidomethylation
IPIFSAAGLPHNEIAAQIC(+57.02)R	2177.14	20	726.721	3	137.04	Q1_101619_11.raw	P62814|VATB2_MOUSE	Carbamidomethylation
HSAEVAGYQDSIGQLESDLR	2174.02	20	1088.02	2	125.34	Q1_101619_16.raw	P46660|AINX_MOUSE
HSAEVAGYQDSIGQLESDLR	2174.02	20	1088.02	2	127.26	Q1_101619_4.raw	P46660|AINX_MOUSE
HSAEVAGYQDSIGQLESDLR	2174.02	20	1088.02	2	125.87	Q1_101619_11.raw	P46660|AINX_MOUSE
HSAEVAGYQDSIGQLESDLR	2174.02	20	1088.02	2	127.62	Q1_101619_1.raw	P46660|AINX_MOUSE
HSAEVAGYQDSIGQLESDLR	2174.02	20	1088.02	2	126.59	Q1_101619_10.raw	P46660|AINX_MOUSE
HSAEVAGYQDSIGQLESDLR	2174.02	20	1088.02	2	126.94	Q1_101619_5.raw	P46660|AINX_MOUSE
HSAEVAGYQDSIGQLESDLR	2174.02	20	1088.02	2	126.84	Q1_101619_13.raw	P46660|AINX_MOUSE
HSAEVAGYQDSIGQLESDLR	2174.02	20	1088.02	2	126.02	Q1_101619_12.raw	P46660|AINX_MOUSE
HSAEVAGYQDSIGQLESDLR	2174.02	20	1088.02	2	125.39	Q1_101619_15.raw	P46660|AINX_MOUSE
HSAEVAGYQDSIGQLESDLR	2174.02	20	1088.02	2	126.87	Q1_101619_8.raw	P46660|AINX_MOUSE
HSAEVAGYQDSIGQLESDLR	2174.02	20	1088.02	2	128.13	Q1_101619_9.raw	P46660|AINX_MOUSE
HSAEVAGYQDSIGQLESDLR	2174.02	20	1088.02	2	127.51	Q1_101619_14.raw	P46660|AINX_MOUSE
HSAEVAGYQDSIGQLESDLR	2174.02	20	1088.02	2	127.29	Q1_101619_7.raw	P46660|AINX_MOUSE
HSAEVAGYQDSIGQLESDLR	2174.02	20	1088.02	2	126.95	Q1_101619_6.raw	P46660|AINX_MOUSE
HSAEVAGYQDSIGQLESDLR	2174.02	20	1088.02	2	127.31	Q1_101619_2.raw	P46660|AINX_MOUSE
HSAEVAGYQDSIGQLESDLR	2174.02	20	1088.02	2	126.26	Q1_101619_3.raw	P46660|AINX_MOUSE
HSAEVAGYQDSIGQLESDLR	2174.02	20	725.682	3	126.95	Q1_101619_13.raw	P46660|AINX_MOUSE
HSAEVAGYQDSIGQLESDLR	2174.02	20	725.681	3	125.7	Q1_101619_12.raw	P46660|AINX_MOUSE
HSAEVAGYQDSIGQLESDLR	2174.02	20	725.681	3	126.58	Q1_101619_10.raw	P46660|AINX_MOUSE
HSAEVAGYQDSIGQLESDLR	2174.02	20	725.683	3	126.83	Q1_101619_5.raw	P46660|AINX_MOUSE
HSAEVAGYQDSIGQLESDLR	2174.02	20	725.683	3	127.58	Q1_101619_14.raw	P46660|AINX_MOUSE
HSAEVAGYQDSIGQLESDLR	2174.02	20	725.683	3	128.69	Q1_101619_9.raw	P46660|AINX_MOUSE
HSAEVAGYQDSIGQLESDLR	2174.02	20	725.683	3	125.36	Q1_101619_15.raw	P46660|AINX_MOUSE
HSAEVAGYQDSIGQLESDLR	2174.02	20	725.682	3	127.8	Q1_101619_1.raw	P46660|AINX_MOUSE
HSAEVAGYQDSIGQLESDLR	2174.02	20	725.682	3	127.2	Q1_101619_8.raw	P46660|AINX_MOUSE
HSAEVAGYQDSIGQLESDLR	2174.02	20	725.683	3	127.28	Q1_101619_7.raw	P46660|AINX_MOUSE
HSAEVAGYQDSIGQLESDLR	2174.02	20	725.681	3	126.21	Q1_101619_11.raw	P46660|AINX_MOUSE
HSAEVAGYQDSIGQLESDLR	2174.02	20	725.683	3	125.28	Q1_101619_16.raw	P46660|AINX_MOUSE
HSAEVAGYQDSIGQLESDLR	2174.02	20	725.682	3	127.25	Q1_101619_4.raw	P46660|AINX_MOUSE
HSAEVAGYQDSIGQLESDLR	2174.02	20	725.682	3	127.26	Q1_101619_6.raw	P46660|AINX_MOUSE
HSAEVAGYQDSIGQLESDLR	2174.02	20	725.683	3	127.81	Q1_101619_2.raw	P46660|AINX_MOUSE
HSAEVAGYQDSIGQLESDLR	2174.02	20	725.681	3	126.78	Q1_101619_3.raw	P46660|AINX_MOUSE
ITAEEAISHEWISGNAASDK	2128.01	20	1065.01	2	113.58	Q1_101619_16.raw	Q3UHL1|CAMKV_MOUSE
ITAEEAISHEWISGNAASDK	2128.01	20	1065.01	2	115.79	Q1_101619_14.raw	Q3UHL1|CAMKV_MOUSE
ITAEEAISHEWISGNAASDK	2128.01	20	1065.01	2	115.28	Q1_101619_6.raw	Q3UHL1|CAMKV_MOUSE
ITAEEAISHEWISGNAASDK	2128.01	20	1065.01	2	114.21	Q1_101619_11.raw	Q3UHL1|CAMKV_MOUSE
ITAEEAISHEWISGNAASDK	2128.01	20	1065.01	2	115.06	Q1_101619_10.raw	Q3UHL1|CAMKV_MOUSE
ITAEEAISHEWISGNAASDK	2128.01	20	1065.01	2	115	Q1_101619_13.raw	Q3UHL1|CAMKV_MOUSE
ITAEEAISHEWISGNAASDK	2128.01	20	1065.01	2	115.02	Q1_101619_5.raw	Q3UHL1|CAMKV_MOUSE
ITAEEAISHEWISGNAASDK	2128.01	20	1065.01	2	115.6	Q1_101619_1.raw	Q3UHL1|CAMKV_MOUSE
ITAEEAISHEWISGNAASDK	2128.01	20	1065.01	2	115.46	Q1_101619_7.raw	Q3UHL1|CAMKV_MOUSE
ITAEEAISHEWISGNAASDK	2128.01	20	1065.01	2	114.58	Q1_101619_3.raw	Q3UHL1|CAMKV_MOUSE
ITAEEAISHEWISGNAASDK	2128.01	20	1065.01	2	115.22	Q1_101619_8.raw	Q3UHL1|CAMKV_MOUSE
ITAEEAISHEWISGNAASDK	2128.01	20	1065.01	2	116.48	Q1_101619_9.raw	Q3UHL1|CAMKV_MOUSE
ITAEEAISHEWISGNAASDK	2128.01	20	1065.01	2	113.93	Q1_101619_12.raw	Q3UHL1|CAMKV_MOUSE
ITAEEAISHEWISGNAASDK	2128.01	20	1065.01	2	115.86	Q1_101619_2.raw	Q3UHL1|CAMKV_MOUSE
ITAEEAISHEWISGNAASDK	2128.01	20	1065.01	2	115.46	Q1_101619_4.raw	Q3UHL1|CAMKV_MOUSE
ITAEEAISHEWISGNAASDK	2128.01	20	710.343	3	114.9	Q1_101619_13.raw	Q3UHL1|CAMKV_MOUSE
ITAEEAISHEWISGNAASDK	2128.01	20	710.344	3	115.51	Q1_101619_2.raw	Q3UHL1|CAMKV_MOUSE
ITAEEAISHEWISGNAASDK	2128.01	20	710.343	3	116.33	Q1_101619_9.raw	Q3UHL1|CAMKV_MOUSE
ITAEEAISHEWISGNAASDK	2128.01	20	710.344	3	115.09	Q1_101619_8.raw	Q3UHL1|CAMKV_MOUSE
ITAEEAISHEWISGNAASDK	2128.01	20	710.343	3	115.15	Q1_101619_6.raw	Q3UHL1|CAMKV_MOUSE
ITAEEAISHEWISGNAASDK	2128.01	20	710.343	3	113.81	Q1_101619_12.raw	Q3UHL1|CAMKV_MOUSE
ITAEEAISHEWISGNAASDK	2128.01	20	710.343	3	114.7	Q1_101619_10.raw	Q3UHL1|CAMKV_MOUSE
ITAEEAISHEWISGNAASDK	2128.01	20	710.344	3	113.39	Q1_101619_16.raw	Q3UHL1|CAMKV_MOUSE
ITAEEAISHEWISGNAASDK	2128.01	20	710.342	3	114.82	Q1_101619_5.raw	Q3UHL1|CAMKV_MOUSE
ITAEEAISHEWISGNAASDK	2128.01	20	710.342	3	115.39	Q1_101619_1.raw	Q3UHL1|CAMKV_MOUSE
ITAEEAISHEWISGNAASDK	2128.01	20	710.344	3	115.59	Q1_101619_14.raw	Q3UHL1|CAMKV_MOUSE
ITAEEAISHEWISGNAASDK	2128.01	20	710.345	3	113.31	Q1_101619_15.raw	Q3UHL1|CAMKV_MOUSE
ITAEEAISHEWISGNAASDK	2128.01	20	710.343	3	113.86	Q1_101619_11.raw	Q3UHL1|CAMKV_MOUSE
ITAEEAISHEWISGNAASDK	2128.01	20	710.344	3	115.31	Q1_101619_4.raw	Q3UHL1|CAMKV_MOUSE
ITAEEAISHEWISGNAASDK	2128.01	20	710.344	3	114.47	Q1_101619_3.raw	Q3UHL1|CAMKV_MOUSE
ITAEEAISHEWISGNAASDK	2128.01	20	710.344	3	115.25	Q1_101619_7.raw	Q3UHL1|CAMKV_MOUSE
LAHAC(+57.02)GSDWIPVGSSGSK	1827.86	18	914.938	2	89.47	Q1_101619_15.raw	Q9Z0E0|NCDN_MOUSE	Carbamidomethylation
LAHAC(+57.02)GSDWIPVGSSGSK	1827.86	18	914.936	2	91.77	Q1_101619_14.raw	Q9Z0E0|NCDN_MOUSE	Carbamidomethylation
LAHAC(+57.02)GSDWIPVGSSGSK	1827.86	18	914.938	2	89.21	Q1_101619_16.raw	Q9Z0E0|NCDN_MOUSE	Carbamidomethylation
LAHAC(+57.02)GSDWIPVGSSGSK	1827.86	18	914.935	2	91.12	Q1_101619_10.raw	Q9Z0E0|NCDN_MOUSE	Carbamidomethylation
LAHAC(+57.02)GSDWIPVGSSGSK	1827.86	18	914.936	2	90.97	Q1_101619_13.raw	Q9Z0E0|NCDN_MOUSE	Carbamidomethylation
LAHAC(+57.02)GSDWIPVGSSGSK	1827.86	18	914.936	2	89.84	Q1_101619_11.raw	Q9Z0E0|NCDN_MOUSE	Carbamidomethylation
LAHAC(+57.02)GSDWIPVGSSGSK	1827.86	18	914.937	2	90.9	Q1_101619_3.raw	Q9Z0E0|NCDN_MOUSE	Carbamidomethylation
LAHAC(+57.02)GSDWIPVGSSGSK	1827.86	18	914.935	2	89.99	Q1_101619_12.raw	Q9Z0E0|NCDN_MOUSE	Carbamidomethylation
LAHAC(+57.02)GSDWIPVGSSGSK	1827.86	18	914.937	2	91.74	Q1_101619_1.raw	Q9Z0E0|NCDN_MOUSE	Carbamidomethylation
LAHAC(+57.02)GSDWIPVGSSGSK	1827.86	18	914.936	2	91.74	Q1_101619_2.raw	Q9Z0E0|NCDN_MOUSE	Carbamidomethylation
LAHAC(+57.02)GSDWIPVGSSGSK	1827.86	18	914.936	2	92.02	Q1_101619_4.raw	Q9Z0E0|NCDN_MOUSE	Carbamidomethylation
LAHAC(+57.02)GSDWIPVGSSGSK	1827.86	18	914.937	2	91.34	Q1_101619_8.raw	Q9Z0E0|NCDN_MOUSE	Carbamidomethylation
LAHAC(+57.02)GSDWIPVGSSGSK	1827.86	18	914.935	2	92.56	Q1_101619_9.raw	Q9Z0E0|NCDN_MOUSE	Carbamidomethylation
LAHAC(+57.02)GSDWIPVGSSGSK	1827.86	18	914.936	2	91.37	Q1_101619_5.raw	Q9Z0E0|NCDN_MOUSE	Carbamidomethylation
LAHAC(+57.02)GSDWIPVGSSGSK	1827.86	18	610.295	3	89.2	Q1_101619_16.raw	Q9Z0E0|NCDN_MOUSE	Carbamidomethylation
GVVPLAGTDGETTTQGLDGLLER	2298.17	23	1150.09	2	141.05	Q1_101619_15.raw	P05063|ALDOC_MOUSE
GVVPLAGTDGETTTQGLDGLLER	2298.17	23	1150.09	2	141.07	Q1_101619_16.raw	P05063|ALDOC_MOUSE
GVVPLAGTDGETTTQGLDGLLER	2298.17	23	1150.09	2	142.26	Q1_101619_11.raw	P05063|ALDOC_MOUSE
GVVPLAGTDGETTTQGLDGLLER	2298.17	23	1150.09	2	141.44	Q1_101619_4.raw	P05063|ALDOC_MOUSE
GVVPLAGTDGETTTQGLDGLLER	2298.17	23	1150.1	2	140.64	Q1_101619_8.raw	P05063|ALDOC_MOUSE
GVVPLAGTDGETTTQGLDGLLER	2298.17	23	1150.09	2	142.11	Q1_101619_14.raw	P05063|ALDOC_MOUSE
GVVPLAGTDGETTTQGLDGLLER	2298.17	23	1150.09	2	141.23	Q1_101619_2.raw	P05063|ALDOC_MOUSE
GVVPLAGTDGETTTQGLDGLLER	2298.17	23	1150.09	2	141.75	Q1_101619_13.raw	P05063|ALDOC_MOUSE
GVVPLAGTDGETTTQGLDGLLER	2298.17	23	1150.09	2	141.05	Q1_101619_6.raw	P05063|ALDOC_MOUSE
GVVPLAGTDGETTTQGLDGLLER	2298.17	23	1150.09	2	142.35	Q1_101619_7.raw	P05063|ALDOC_MOUSE
GVVPLAGTDGETTTQGLDGLLER	2298.17	23	1150.09	2	140.05	Q1_101619_12.raw	P05063|ALDOC_MOUSE
GVVPLAGTDGETTTQGLDGLLER	2298.17	23	1150.09	2	143.04	Q1_101619_1.raw	P05063|ALDOC_MOUSE
GVVPLAGTDGETTTQGLDGLLER	2298.17	23	1150.09	2	142.21	Q1_101619_10.raw	P05063|ALDOC_MOUSE
GVVPLAGTDGETTTQGLDGLLER	2298.17	23	1150.09	2	142.42	Q1_101619_5.raw	P05063|ALDOC_MOUSE
GVVPLAGTDGETTTQGLDGLLER	2298.17	23	1150.09	2	142.07	Q1_101619_9.raw	P05063|ALDOC_MOUSE
GVVPLAGTDGETTTQGLDGLLER	2298.17	23	1150.09	2	147.69	Q1_101619_4.raw	P05063|ALDOC_MOUSE
GVVPLAGTDGETTTQGLDGLLER	2298.17	23	1150.1	2	140.34	Q1_101619_3.raw	P05063|ALDOC_MOUSE
GVVPLAGTDGETTTQGLDGLLER	2298.17	23	767.065	3	141.62	Q1_101619_4.raw	P05063|ALDOC_MOUSE
GVVPLAGTDGETTTQGLDGLLER	2298.17	23	767.063	3	141.77	Q1_101619_10.raw	P05063|ALDOC_MOUSE
GVVPLAGTDGETTTQGLDGLLER	2298.17	23	767.064	3	141.18	Q1_101619_13.raw	P05063|ALDOC_MOUSE
GVVPLAGTDGETTTQGLDGLLER	2298.17	23	767.065	3	141.55	Q1_101619_14.raw	P05063|ALDOC_MOUSE
GVVPLAGTDGETTTQGLDGLLER	2298.17	23	767.065	3	141.15	Q1_101619_6.raw	P05063|ALDOC_MOUSE
GVVPLAGTDGETTTQGLDGLLER	2298.17	23	767.064	3	141.52	Q1_101619_1.raw	P05063|ALDOC_MOUSE
GVVPLAGTDGETTTQGLDGLLER	2298.17	23	767.064	3	140.15	Q1_101619_12.raw	P05063|ALDOC_MOUSE
GVVPLAGTDGETTTQGLDGLLER	2298.17	23	767.064	3	141.32	Q1_101619_2.raw	P05063|ALDOC_MOUSE
GVVPLAGTDGETTTQGLDGLLER	2298.17	23	767.064	3	142.15	Q1_101619_9.raw	P05063|ALDOC_MOUSE
GVVPLAGTDGETTTQGLDGLLER	2298.17	23	767.064	3	141.97	Q1_101619_5.raw	P05063|ALDOC_MOUSE
GVVPLAGTDGETTTQGLDGLLER	2298.17	23	767.065	3	140.05	Q1_101619_11.raw	P05063|ALDOC_MOUSE
GVVPLAGTDGETTTQGLDGLLER	2298.17	23	767.066	3	140.7	Q1_101619_8.raw	P05063|ALDOC_MOUSE
GVVPLAGTDGETTTQGLDGLLER	2298.17	23	767.065	3	139.51	Q1_101619_16.raw	P05063|ALDOC_MOUSE
GVVPLAGTDGETTTQGLDGLLER	2298.17	23	767.064	3	140.51	Q1_101619_3.raw	P05063|ALDOC_MOUSE
GVVPLAGTDGETTTQGLDGLLER	2298.17	23	767.065	3	141.62	Q1_101619_7.raw	P05063|ALDOC_MOUSE
GVVPLAGTDGETTTQGLDGLLER	2298.17	23	767.066	3	139.64	Q1_101619_15.raw	P05063|ALDOC_MOUSE
GVVPLAGTDGETTTQGLDGLLER	2298.17	23	767.064	3	147.67	Q1_101619_4.raw	P05063|ALDOC_MOUSE
SPPLLGSESPYEDFLSADSK	2138.01	20	1070.01	2	140.29	Q1_101619_16.raw	P14873|MAP1B_MOUSE
SPPLLGSESPYEDFLSADSK	2138.01	20	1070.01	2	141.91	Q1_101619_13.raw	P14873|MAP1B_MOUSE
SPPLLGSESPYEDFLSADSK	2138.01	20	1070.01	2	142.89	Q1_101619_9.raw	P14873|MAP1B_MOUSE
SPPLLGSESPYEDFLSADSK	2138.01	20	1070.01	2	142.37	Q1_101619_7.raw	P14873|MAP1B_MOUSE
SPPLLGSESPYEDFLSADSK	2138.01	20	1070.01	2	140.81	Q1_101619_11.raw	P14873|MAP1B_MOUSE
SPPLLGSESPYEDFLSADSK	2138.01	20	1070.01	2	141.49	Q1_101619_8.raw	P14873|MAP1B_MOUSE
SPPLLGSESPYEDFLSADSK	2138.01	20	1070.01	2	140.35	Q1_101619_15.raw	P14873|MAP1B_MOUSE
SPPLLGSESPYEDFLSADSK	2138.01	20	1070.01	2	141.93	Q1_101619_5.raw	P14873|MAP1B_MOUSE
SPPLLGSESPYEDFLSADSK	2138.01	20	1070.02	2	142.45	Q1_101619_4.raw	P14873|MAP1B_MOUSE
SPPLLGSESPYEDFLSADSK	2138.01	20	1070.01	2	142.15	Q1_101619_2.raw	P14873|MAP1B_MOUSE
SPPLLGSESPYEDFLSADSK	2138.01	20	1070.01	2	141.88	Q1_101619_6.raw	P14873|MAP1B_MOUSE
SPPLLGSESPYEDFLSADSK	2138.01	20	1070.01	2	142.29	Q1_101619_14.raw	P14873|MAP1B_MOUSE
SPPLLGSESPYEDFLSADSK	2138.01	20	1070.01	2	141.05	Q1_101619_3.raw	P14873|MAP1B_MOUSE
SFC(+57.02)SMAGPNLIAIGSSESAQK	2154.01	21	1078.01	2	126.8	Q1_101619_16.raw	Q9CWS0|DDAH1_MOUSE	Carbamidomethylation
SFC(+57.02)SMAGPNLIAIGSSESAQK	2154.01	21	1078.01	2	126.98	Q1_101619_15.raw	Q9CWS0|DDAH1_MOUSE	Carbamidomethylation
SFC(+57.02)SMAGPNLIAIGSSESAQK	2154.01	21	1078.01	2	127.25	Q1_101619_11.raw	Q9CWS0|DDAH1_MOUSE	Carbamidomethylation
SFC(+57.02)SMAGPNLIAIGSSESAQK	2154.01	21	1078.01	2	128.74	Q1_101619_4.raw	Q9CWS0|DDAH1_MOUSE	Carbamidomethylation
SFC(+57.02)SMAGPNLIAIGSSESAQK	2154.01	21	1078.01	2	127.94	Q1_101619_10.raw	Q9CWS0|DDAH1_MOUSE	Carbamidomethylation
SFC(+57.02)SMAGPNLIAIGSSESAQK	2154.01	21	1078.01	2	129.54	Q1_101619_9.raw	Q9CWS0|DDAH1_MOUSE	Carbamidomethylation
SFC(+57.02)SMAGPNLIAIGSSESAQK	2154.01	21	1078.01	2	128.67	Q1_101619_2.raw	Q9CWS0|DDAH1_MOUSE	Carbamidomethylation
SFC(+57.02)SMAGPNLIAIGSSESAQK	2154.01	21	1078.01	2	128.14	Q1_101619_8.raw	Q9CWS0|DDAH1_MOUSE	Carbamidomethylation
SFC(+57.02)SMAGPNLIAIGSSESAQK	2154.01	21	1078.01	2	128.53	Q1_101619_5.raw	Q9CWS0|DDAH1_MOUSE	Carbamidomethylation
SFC(+57.02)SMAGPNLIAIGSSESAQK	2154.01	21	1078.01	2	129.03	Q1_101619_7.raw	Q9CWS0|DDAH1_MOUSE	Carbamidomethylation
SFC(+57.02)SMAGPNLIAIGSSESAQK	2154.01	21	1078.01	2	128.58	Q1_101619_6.raw	Q9CWS0|DDAH1_MOUSE	Carbamidomethylation
SFC(+57.02)SMAGPNLIAIGSSESAQK	2154.01	21	1078.01	2	128.54	Q1_101619_13.raw	Q9CWS0|DDAH1_MOUSE	Carbamidomethylation
SFC(+57.02)SMAGPNLIAIGSSESAQK	2154.01	21	1078.01	2	129.13	Q1_101619_1.raw	Q9CWS0|DDAH1_MOUSE	Carbamidomethylation
SFC(+57.02)SMAGPNLIAIGSSESAQK	2154.01	21	1078.01	2	127.99	Q1_101619_3.raw	Q9CWS0|DDAH1_MOUSE	Carbamidomethylation
SFC(+57.02)SMAGPNLIAIGSSESAQK	2154.01	21	1078.01	2	128.77	Q1_101619_14.raw	Q9CWS0|DDAH1_MOUSE	Carbamidomethylation
SFC(+57.02)SMAGPNLIAIGSSESAQK	2154.01	21	1078.01	2	128.21	Q1_101619_12.raw	Q9CWS0|DDAH1_MOUSE	Carbamidomethylation
SFC(+57.02)SMAGPNLIAIGSSESAQK	2154.01	21	719.008	3	128.38	Q1_101619_8.raw	Q9CWS0|DDAH1_MOUSE	Carbamidomethylation
SFC(+57.02)SMAGPNLIAIGSSESAQK	2154.01	21	719.008	3	127.51	Q1_101619_12.raw	Q9CWS0|DDAH1_MOUSE	Carbamidomethylation
SFC(+57.02)SMAGPNLIAIGSSESAQK	2154.01	21	719.006	3	127.64	Q1_101619_3.raw	Q9CWS0|DDAH1_MOUSE	Carbamidomethylation
SFC(+57.02)SMAGPNLIAIGSSESAQK	2154.01	21	719.005	3	127.77	Q1_101619_10.raw	Q9CWS0|DDAH1_MOUSE	Carbamidomethylation
SFC(+57.02)SMAGPNLIAIGSSESAQK	2154.01	21	719.012	3	128.73	Q1_101619_6.raw	Q9CWS0|DDAH1_MOUSE	Carbamidomethylation
SFC(+57.02)SMAGPNLIAIGSSESAQK	2154.01	21	719.011	3	129.4	Q1_101619_7.raw	Q9CWS0|DDAH1_MOUSE	Carbamidomethylation
SFC(+57.02)SMAGPNLIAIGSSESAQK	2154.01	21	719.012	3	128.86	Q1_101619_10.raw	Q9CWS0|DDAH1_MOUSE	Carbamidomethylation
SFC(+57.02)SMAGPNLIAIGSSESAQK	2154.01	21	719.013	3	129.66	Q1_101619_14.raw	Q9CWS0|DDAH1_MOUSE	Carbamidomethylation
SFC(+57.02)SMAGPNLIAIGSSESAQK	2154.01	21	719.011	3	129.27	Q1_101619_13.raw	Q9CWS0|DDAH1_MOUSE	Carbamidomethylation
AIAVLTSGGDAQGMNAAVR	1800.92	19	901.466	2	98.88	Q1_101619_15.raw	P47857|PFKAM_MOUSE
AIAVLTSGGDAQGMNAAVR	1800.92	19	901.466	2	100.95	Q1_101619_14.raw	P47857|PFKAM_MOUSE
AIAVLTSGGDAQGMNAAVR	1800.92	19	901.465	2	100.19	Q1_101619_13.raw	P47857|PFKAM_MOUSE
AIAVLTSGGDAQGMNAAVR	1800.92	19	901.466	2	100.77	Q1_101619_4.raw	P47857|PFKAM_MOUSE
AIAVLTSGGDAQGMNAAVR	1800.92	19	901.466	2	100.78	Q1_101619_2.raw	P47857|PFKAM_MOUSE
AIAVLTSGGDAQGMNAAVR	1800.92	19	901.465	2	100.09	Q1_101619_3.raw	P47857|PFKAM_MOUSE
AIAVLTSGGDAQGMNAAVR	1800.92	19	901.466	2	99.29	Q1_101619_11.raw	P47857|PFKAM_MOUSE
AIAVLTSGGDAQGMNAAVR	1800.92	19	901.467	2	98.72	Q1_101619_16.raw	P47857|PFKAM_MOUSE
AIAVLTSGGDAQGMNAAVR	1800.92	19	901.466	2	100.19	Q1_101619_5.raw	P47857|PFKAM_MOUSE
AIAVLTSGGDAQGMNAAVR	1800.92	19	901.463	2	100.49	Q1_101619_8.raw	P47857|PFKAM_MOUSE
AIAVLTSGGDAQGMNAAVR	1800.92	19	901.467	2	100.47	Q1_101619_6.raw	P47857|PFKAM_MOUSE
AIAVLTSGGDAQGMNAAVR	1800.92	19	901.465	2	101.68	Q1_101619_9.raw	P47857|PFKAM_MOUSE
AIAVLTSGGDAQGMNAAVR	1800.92	19	901.462	2	99.29	Q1_101619_12.raw	P47857|PFKAM_MOUSE
AIAVLTSGGDAQGMNAAVR	1800.92	19	901.464	2	100.85	Q1_101619_7.raw	P47857|PFKAM_MOUSE
AIAVLTSGGDAQGMNAAVR	1800.92	19	601.314	3	100.86	Q1_101619_1.raw	P47857|PFKAM_MOUSE
AIAVLTSGGDAQGMNAAVR	1800.92	19	601.312	3	100.92	Q1_101619_4.raw	P47857|PFKAM_MOUSE
AIAVLTSGGDAQGMNAAVR	1800.92	19	601.312	3	100.61	Q1_101619_13.raw	P47857|PFKAM_MOUSE
AIAVLTSGGDAQGMNAAVR	1800.92	19	601.307	3	99.56	Q1_101619_11.raw	P47857|PFKAM_MOUSE
TPIIEEEQNNSANTQK	1814.86	16	908.44	2	61.88	Q1_101619_16.raw	Q4KMM3|OXR1_MOUSE
TPIIEEEQNNSANTQK	1814.86	16	908.441	2	63.43	Q1_101619_13.raw	Q4KMM3|OXR1_MOUSE
TPIIEEEQNNSANTQK	1814.86	16	908.44	2	64.13	Q1_101619_14.raw	Q4KMM3|OXR1_MOUSE
TPIIEEEQNNSANTQK	1814.86	16	908.44	2	63.26	Q1_101619_5.raw	Q4KMM3|OXR1_MOUSE
TPIIEEEQNNSANTQK	1814.86	16	908.439	2	63.77	Q1_101619_8.raw	Q4KMM3|OXR1_MOUSE
TPIIEEEQNNSANTQK	1814.86	16	908.44	2	61.93	Q1_101619_15.raw	Q4KMM3|OXR1_MOUSE
TPIIEEEQNNSANTQK	1814.86	16	908.44	2	62.21	Q1_101619_11.raw	Q4KMM3|OXR1_MOUSE
TPIIEEEQNNSANTQK	1814.86	16	908.44	2	63.91	Q1_101619_1.raw	Q4KMM3|OXR1_MOUSE
TPIIEEEQNNSANTQK	1814.86	16	908.439	2	63.15	Q1_101619_2.raw	Q4KMM3|OXR1_MOUSE
TPIIEEEQNNSANTQK	1814.86	16	908.439	2	65.07	Q1_101619_4.raw	Q4KMM3|OXR1_MOUSE
TPIIEEEQNNSANTQK	1814.86	16	908.439	2	63.56	Q1_101619_10.raw	Q4KMM3|OXR1_MOUSE
TPIIEEEQNNSANTQK	1814.86	16	908.44	2	62.8	Q1_101619_12.raw	Q4KMM3|OXR1_MOUSE
TPIIEEEQNNSANTQK	1814.86	16	908.44	2	63.56	Q1_101619_6.raw	Q4KMM3|OXR1_MOUSE
TPIIEEEQNNSANTQK	1814.86	16	908.441	2	64.93	Q1_101619_9.raw	Q4KMM3|OXR1_MOUSE
TPIIEEEQNNSANTQK	1814.86	16	908.438	2	63.03	Q1_101619_3.raw	Q4KMM3|OXR1_MOUSE
TPIIEEEQNNSANTQK	1814.86	16	908.44	2	64.29	Q1_101619_7.raw	Q4KMM3|OXR1_MOUSE
TPIIEEEQNNSANTQK	1814.86	16	605.963	3	63.73	Q1_101619_10.raw	Q4KMM3|OXR1_MOUSE
TPIIEEEQNNSANTQK	1814.86	16	605.963	3	63.2	Q1_101619_5.raw	Q4KMM3|OXR1_MOUSE
TPIIEEEQNNSANTQK	1814.86	16	605.963	3	64.06	Q1_101619_7.raw	Q4KMM3|OXR1_MOUSE
TPIIEEEQNNSANTQK	1814.86	16	605.963	3	64.85	Q1_101619_4.raw	Q4KMM3|OXR1_MOUSE
TPIIEEEQNNSANTQK	1814.86	16	605.963	3	62.45	Q1_101619_12.raw	Q4KMM3|OXR1_MOUSE
TPIIEEEQNNSANTQK	1814.86	16	605.966	3	62.29	Q1_101619_11.raw	Q4KMM3|OXR1_MOUSE
TPIIEEEQNNSANTQK	1814.86	16	605.968	3	61.91	Q1_101619_16.raw	Q4KMM3|OXR1_MOUSE
VETLHDFEAANSDELNLQR	2200.04	19	1101.03	2	112.39	Q1_101619_16.raw	Q7TQF7|AMPH_MOUSE
VETLHDFEAANSDELNLQR	2200.04	19	1101.03	2	112.3	Q1_101619_15.raw	Q7TQF7|AMPH_MOUSE
VETLHDFEAANSDELNLQR	2200.04	19	1101.03	2	113.86	Q1_101619_13.raw	Q7TQF7|AMPH_MOUSE
VETLHDFEAANSDELNLQR	2200.04	19	1101.03	2	112.88	Q1_101619_11.raw	Q7TQF7|AMPH_MOUSE
VETLHDFEAANSDELNLQR	2200.04	19	1101.02	2	113.65	Q1_101619_10.raw	Q7TQF7|AMPH_MOUSE
VETLHDFEAANSDELNLQR	2200.04	19	1101.03	2	114.5	Q1_101619_14.raw	Q7TQF7|AMPH_MOUSE
VETLHDFEAANSDELNLQR	2200.04	19	1101.03	2	114.2	Q1_101619_4.raw	Q7TQF7|AMPH_MOUSE
VETLHDFEAANSDELNLQR	2200.04	19	1101.03	2	114.35	Q1_101619_1.raw	Q7TQF7|AMPH_MOUSE
VETLHDFEAANSDELNLQR	2200.04	19	1101.03	2	114.02	Q1_101619_6.raw	Q7TQF7|AMPH_MOUSE
VETLHDFEAANSDELNLQR	2200.04	19	1101.03	2	114.22	Q1_101619_7.raw	Q7TQF7|AMPH_MOUSE
VETLHDFEAANSDELNLQR	2200.04	19	1101.03	2	113.97	Q1_101619_8.raw	Q7TQF7|AMPH_MOUSE
VETLHDFEAANSDELNLQR	2200.04	19	1101.03	2	113.69	Q1_101619_5.raw	Q7TQF7|AMPH_MOUSE
VETLHDFEAANSDELNLQR	2200.04	19	1101.03	2	114.37	Q1_101619_2.raw	Q7TQF7|AMPH_MOUSE
VETLHDFEAANSDELNLQR	2200.04	19	1101.03	2	112.73	Q1_101619_12.raw	Q7TQF7|AMPH_MOUSE
VETLHDFEAANSDELNLQR	2200.04	19	1101.03	2	115.21	Q1_101619_9.raw	Q7TQF7|AMPH_MOUSE
VETLHDFEAANSDELNLQR	2200.04	19	734.354	3	113.67	Q1_101619_5.raw	Q7TQF7|AMPH_MOUSE
VETLHDFEAANSDELNLQR	2200.04	19	734.355	3	112.38	Q1_101619_16.raw	Q7TQF7|AMPH_MOUSE
VETLHDFEAANSDELNLQR	2200.04	19	734.354	3	114.37	Q1_101619_14.raw	Q7TQF7|AMPH_MOUSE
VETLHDFEAANSDELNLQR	2200.04	19	734.355	3	113.83	Q1_101619_8.raw	Q7TQF7|AMPH_MOUSE
VETLHDFEAANSDELNLQR	2200.04	19	734.355	3	115.18	Q1_101619_9.raw	Q7TQF7|AMPH_MOUSE
VETLHDFEAANSDELNLQR	2200.04	19	734.355	3	114.34	Q1_101619_2.raw	Q7TQF7|AMPH_MOUSE
VETLHDFEAANSDELNLQR	2200.04	19	734.354	3	113.75	Q1_101619_13.raw	Q7TQF7|AMPH_MOUSE
VETLHDFEAANSDELNLQR	2200.04	19	734.354	3	114.07	Q1_101619_7.raw	Q7TQF7|AMPH_MOUSE
VETLHDFEAANSDELNLQR	2200.04	19	734.355	3	112.17	Q1_101619_15.raw	Q7TQF7|AMPH_MOUSE
VETLHDFEAANSDELNLQR	2200.04	19	734.355	3	114.15	Q1_101619_4.raw	Q7TQF7|AMPH_MOUSE
VETLHDFEAANSDELNLQR	2200.04	19	734.354	3	113.52	Q1_101619_10.raw	Q7TQF7|AMPH_MOUSE
VETLHDFEAANSDELNLQR	2200.04	19	734.354	3	112.84	Q1_101619_11.raw	Q7TQF7|AMPH_MOUSE
VETLHDFEAANSDELNLQR	2200.04	19	734.354	3	114.23	Q1_101619_1.raw	Q7TQF7|AMPH_MOUSE
VETLHDFEAANSDELNLQR	2200.04	19	734.355	3	113.99	Q1_101619_6.raw	Q7TQF7|AMPH_MOUSE
VETLHDFEAANSDELNLQR	2200.04	19	734.355	3	113.32	Q1_101619_3.raw	Q7TQF7|AMPH_MOUSE
VETLHDFEAANSDELNLQR	2200.04	19	734.352	3	112.66	Q1_101619_12.raw	Q7TQF7|AMPH_MOUSE
LVQDVANNTNEEAGDGTTTATVLAR	2559.24	25	1280.63	2	91.67	Q1_101619_16.raw	P63038|CH60_MOUSE
LVQDVANNTNEEAGDGTTTATVLAR	2559.24	25	1280.63	2	92.05	Q1_101619_11.raw	P63038|CH60_MOUSE
LVQDVANNTNEEAGDGTTTATVLAR	2559.24	25	1280.63	2	93.74	Q1_101619_14.raw	P63038|CH60_MOUSE
LVQDVANNTNEEAGDGTTTATVLAR	2559.24	25	854.09	3	91.18	Q1_101619_16.raw	P63038|CH60_MOUSE
LVQDVANNTNEEAGDGTTTATVLAR	2559.24	25	854.088	3	93.94	Q1_101619_1.raw	P63038|CH60_MOUSE
LVQDVANNTNEEAGDGTTTATVLAR	2559.24	25	854.089	3	92.82	Q1_101619_8.raw	P63038|CH60_MOUSE
LVQDVANNTNEEAGDGTTTATVLAR	2559.24	25	854.088	3	94.1	Q1_101619_9.raw	P63038|CH60_MOUSE
LVQDVANNTNEEAGDGTTTATVLAR	2559.24	25	854.088	3	93.05	Q1_101619_2.raw	P63038|CH60_MOUSE
LVQDVANNTNEEAGDGTTTATVLAR	2559.24	25	854.088	3	93.4	Q1_101619_10.raw	P63038|CH60_MOUSE
LVQDVANNTNEEAGDGTTTATVLAR	2559.24	25	854.087	3	92.66	Q1_101619_5.raw	P63038|CH60_MOUSE
LVQDVANNTNEEAGDGTTTATVLAR	2559.24	25	854.087	3	93.28	Q1_101619_14.raw	P63038|CH60_MOUSE
LVQDVANNTNEEAGDGTTTATVLAR	2559.24	25	854.089	3	94.42	Q1_101619_4.raw	P63038|CH60_MOUSE
LVQDVANNTNEEAGDGTTTATVLAR	2559.24	25	854.088	3	91.97	Q1_101619_15.raw	P63038|CH60_MOUSE
LVQDVANNTNEEAGDGTTTATVLAR	2559.24	25	854.088	3	92.54	Q1_101619_3.raw	P63038|CH60_MOUSE
LVQDVANNTNEEAGDGTTTATVLAR	2559.24	25	854.087	3	93.32	Q1_101619_7.raw	P63038|CH60_MOUSE
LVQDVANNTNEEAGDGTTTATVLAR	2559.24	25	854.088	3	92.9	Q1_101619_6.raw	P63038|CH60_MOUSE
LVQDVANNTNEEAGDGTTTATVLAR	2559.24	25	854.086	3	91.67	Q1_101619_12.raw	P63038|CH60_MOUSE
LVQDVANNTNEEAGDGTTTATVLAR	2559.24	25	854.088	3	93.36	Q1_101619_13.raw	P63038|CH60_MOUSE
LVQDVANNTNEEAGDGTTTATVLAR	2559.24	25	854.088	3	92.21	Q1_101619_11.raw	P63038|CH60_MOUSE
LVQDVANNTNEEAGDGTTTATVLAR	2559.24	25	854.088	3	97.25	Q1_101619_11.raw	P63038|CH60_MOUSE
ALDVGSGSGILTAC(+57.02)FAR	1693.85	17	847.93	2	128.42	Q1_101619_16.raw	P23506|PIMT_MOUSE	Carbamidomethylation
ALDVGSGSGILTAC(+57.02)FAR	1693.85	17	847.932	2	128.9	Q1_101619_11.raw	P23506|PIMT_MOUSE	Carbamidomethylation
ALDVGSGSGILTAC(+57.02)FAR	1693.85	17	847.93	2	129.72	Q1_101619_10.raw	P23506|PIMT_MOUSE	Carbamidomethylation
ALDVGSGSGILTAC(+57.02)FAR	1693.85	17	847.932	2	130.09	Q1_101619_13.raw	P23506|PIMT_MOUSE	Carbamidomethylation
ALDVGSGSGILTAC(+57.02)FAR	1693.85	17	847.931	2	129.94	Q1_101619_6.raw	P23506|PIMT_MOUSE	Carbamidomethylation
ALDVGSGSGILTAC(+57.02)FAR	1693.85	17	847.932	2	130.22	Q1_101619_4.raw	P23506|PIMT_MOUSE	Carbamidomethylation
ALDVGSGSGILTAC(+57.02)FAR	1693.85	17	847.932	2	130.44	Q1_101619_14.raw	P23506|PIMT_MOUSE	Carbamidomethylation
ALDVGSGSGILTAC(+57.02)FAR	1693.85	17	847.932	2	130.29	Q1_101619_1.raw	P23506|PIMT_MOUSE	Carbamidomethylation
ALDVGSGSGILTAC(+57.02)FAR	1693.85	17	847.931	2	130.18	Q1_101619_2.raw	P23506|PIMT_MOUSE	Carbamidomethylation
ALDVGSGSGILTAC(+57.02)FAR	1693.85	17	847.931	2	131.12	Q1_101619_9.raw	P23506|PIMT_MOUSE	Carbamidomethylation
ALDVGSGSGILTAC(+57.02)FAR	1693.85	17	847.931	2	130.34	Q1_101619_7.raw	P23506|PIMT_MOUSE	Carbamidomethylation
ALDVGSGSGILTAC(+57.02)FAR	1693.85	17	847.927	2	130.42	Q1_101619_8.raw	P23506|PIMT_MOUSE	Carbamidomethylation
ALDVGSGSGILTAC(+57.02)FAR	1693.85	17	847.926	2	129.13	Q1_101619_12.raw	P23506|PIMT_MOUSE	Carbamidomethylation
ALDVGSGSGILTAC(+57.02)FAR	1693.85	17	847.929	2	138.53	Q1_101619_4.raw	P23506|PIMT_MOUSE	Carbamidomethylation
AGEASAESTGAADGAAPEEGEAK	2074.89	23	1038.46	2	54.24	Q1_101619_16.raw	Q91XV3|BASP1_MOUSE
AGEASAESTGAADGAAPEEGEAK	2074.89	23	1038.46	2	54.19	Q1_101619_15.raw	Q91XV3|BASP1_MOUSE
AGEASAESTGAADGAAPEEGEAK	2074.89	23	1038.45	2	55.93	Q1_101619_14.raw	Q91XV3|BASP1_MOUSE
AGEASAESTGAADGAAPEEGEAK	2074.89	23	1038.45	2	55.05	Q1_101619_5.raw	Q91XV3|BASP1_MOUSE
AGEASAESTGAADGAAPEEGEAK	2074.89	23	1038.46	2	55.7	Q1_101619_13.raw	Q91XV3|BASP1_MOUSE
AGEASAESTGAADGAAPEEGEAK	2074.89	23	1038.45	2	55.35	Q1_101619_8.raw	Q91XV3|BASP1_MOUSE
AGEASAESTGAADGAAPEEGEAK	2074.89	23	1038.45	2	54.98	Q1_101619_11.raw	Q91XV3|BASP1_MOUSE
AGEASAESTGAADGAAPEEGEAK	2074.89	23	1038.45	2	57.86	Q1_101619_4.raw	Q91XV3|BASP1_MOUSE
AGEASAESTGAADGAAPEEGEAK	2074.89	23	1038.46	2	56.13	Q1_101619_1.raw	Q91XV3|BASP1_MOUSE
AGEASAESTGAADGAAPEEGEAK	2074.89	23	1038.46	2	55.94	Q1_101619_2.raw	Q91XV3|BASP1_MOUSE
AGEASAESTGAADGAAPEEGEAK	2074.89	23	1038.46	2	55.36	Q1_101619_10.raw	Q91XV3|BASP1_MOUSE
AGEASAESTGAADGAAPEEGEAK	2074.89	23	1038.45	2	57.03	Q1_101619_9.raw	Q91XV3|BASP1_MOUSE
AGEASAESTGAADGAAPEEGEAK	2074.89	23	1038.46	2	55.55	Q1_101619_7.raw	Q91XV3|BASP1_MOUSE
AGEASAESTGAADGAAPEEGEAK	2074.89	23	1038.46	2	54.64	Q1_101619_3.raw	Q91XV3|BASP1_MOUSE
AGEASAESTGAADGAAPEEGEAK	2074.89	23	1038.46	2	56.18	Q1_101619_6.raw	Q91XV3|BASP1_MOUSE
AGEASAESTGAADGAAPEEGEAK	2074.89	23	1038.45	2	54.96	Q1_101619_12.raw	Q91XV3|BASP1_MOUSE
AGEASAESTGAADGAAPEEGEAK	2074.89	23	692.639	3	54.12	Q1_101619_10.raw	Q91XV3|BASP1_MOUSE
AGEASAESTGAADGAAPEEGEAK	2074.89	23	692.638	3	53.43	Q1_101619_2.raw	Q91XV3|BASP1_MOUSE
AGEASAESTGAADGAAPEEGEAK	2074.89	23	692.638	3	53.93	Q1_101619_5.raw	Q91XV3|BASP1_MOUSE
AGEASAESTGAADGAAPEEGEAK	2074.89	23	692.639	3	53.9	Q1_101619_6.raw	Q91XV3|BASP1_MOUSE
AGEASAESTGAADGAAPEEGEAK	2074.89	23	692.638	3	53.43	Q1_101619_3.raw	Q91XV3|BASP1_MOUSE
AGEASAESTGAADGAAPEEGEAK	2074.89	23	692.638	3	55.35	Q1_101619_9.raw	Q91XV3|BASP1_MOUSE
AGEASAESTGAADGAAPEEGEAK	2074.89	23	692.638	3	53.95	Q1_101619_13.raw	Q91XV3|BASP1_MOUSE
AGEASAESTGAADGAAPEEGEAK	2074.89	23	692.638	3	54.22	Q1_101619_8.raw	Q91XV3|BASP1_MOUSE
AGEASAESTGAADGAAPEEGEAK	2074.89	23	692.638	3	54.68	Q1_101619_1.raw	Q91XV3|BASP1_MOUSE
AGEASAESTGAADGAAPEEGEAK	2074.89	23	692.638	3	54.2	Q1_101619_14.raw	Q91XV3|BASP1_MOUSE
AGEASAESTGAADGAAPEEGEAK	2074.89	23	692.638	3	52.53	Q1_101619_16.raw	Q91XV3|BASP1_MOUSE
AGEASAESTGAADGAAPEEGEAK	2074.89	23	692.638	3	52.59	Q1_101619_11.raw	Q91XV3|BASP1_MOUSE
AGEASAESTGAADGAAPEEGEAK	2074.89	23	692.638	3	54.18	Q1_101619_7.raw	Q91XV3|BASP1_MOUSE
AGEASAESTGAADGAAPEEGEAK	2074.89	23	692.639	3	52.3	Q1_101619_15.raw	Q91XV3|BASP1_MOUSE
AGEASAESTGAADGAAPEEGEAK	2074.89	23	692.638	3	55.16	Q1_101619_4.raw	Q91XV3|BASP1_MOUSE
AGEASAESTGAADGAAPEEGEAK	2074.89	23	1038.46	2	60.43	Q1_101619_14.raw	Q91XV3|BASP1_MOUSE
AGEASAESTGAADGAAPEEGEAK	2074.89	23	692.638	3	53.04	Q1_101619_12.raw	Q91XV3|BASP1_MOUSE
AGEASAESTGAADGAAPEEGEAK	2074.89	23	1038.46	2	67.66	Q1_101619_16.raw	Q91XV3|BASP1_MOUSE
NVLGHMQQGGSPTPFDR	1839.87	17	920.943	2	91.77	Q1_101619_16.raw	P47857|PFKAM_MOUSE
NVLGHMQQGGSPTPFDR	1839.87	17	920.943	2	93.47	Q1_101619_13.raw	P47857|PFKAM_MOUSE
NVLGHMQQGGSPTPFDR	1839.87	17	920.942	2	94.2	Q1_101619_14.raw	P47857|PFKAM_MOUSE
NVLGHMQQGGSPTPFDR	1839.87	17	920.941	2	94.04	Q1_101619_1.raw	P47857|PFKAM_MOUSE
NVLGHMQQGGSPTPFDR	1839.87	17	920.943	2	94.24	Q1_101619_4.raw	P47857|PFKAM_MOUSE
NVLGHMQQGGSPTPFDR	1839.87	17	920.942	2	95.03	Q1_101619_9.raw	P47857|PFKAM_MOUSE
NVLGHMQQGGSPTPFDR	1839.87	17	920.941	2	93.85	Q1_101619_5.raw	P47857|PFKAM_MOUSE
NVLGHMQQGGSPTPFDR	1839.87	17	920.942	2	92.56	Q1_101619_12.raw	P47857|PFKAM_MOUSE
NVLGHMQQGGSPTPFDR	1839.87	17	920.939	2	93.58	Q1_101619_10.raw	P47857|PFKAM_MOUSE
NVLGHMQQGGSPTPFDR	1839.87	17	920.942	2	93.41	Q1_101619_3.raw	P47857|PFKAM_MOUSE
NVLGHMQQGGSPTPFDR	1839.87	17	920.944	2	94.29	Q1_101619_7.raw	P47857|PFKAM_MOUSE
NVLGHMQQGGSPTPFDR	1839.87	17	920.944	2	93.87	Q1_101619_8.raw	P47857|PFKAM_MOUSE
NVLGHMQQGGSPTPFDR	1839.87	17	920.941	2	93.76	Q1_101619_6.raw	P47857|PFKAM_MOUSE
NVLGHMQQGGSPTPFDR	1839.87	17	920.941	2	94.02	Q1_101619_2.raw	P47857|PFKAM_MOUSE
NVLGHMQQGGSPTPFDR	1839.87	17	614.297	3	92.39	Q1_101619_11.raw	P47857|PFKAM_MOUSE
NVLGHMQQGGSPTPFDR	1839.87	17	614.297	3	93.61	Q1_101619_13.raw	P47857|PFKAM_MOUSE
NVLGHMQQGGSPTPFDR	1839.87	17	614.298	3	94.31	Q1_101619_4.raw	P47857|PFKAM_MOUSE
NVLGHMQQGGSPTPFDR	1839.87	17	614.298	3	93.95	Q1_101619_8.raw	P47857|PFKAM_MOUSE
NVLGHMQQGGSPTPFDR	1839.87	17	614.297	3	93.64	Q1_101619_10.raw	P47857|PFKAM_MOUSE
NVLGHMQQGGSPTPFDR	1839.87	17	614.296	3	93.76	Q1_101619_5.raw	P47857|PFKAM_MOUSE
NVLGHMQQGGSPTPFDR	1839.87	17	614.297	3	93.82	Q1_101619_6.raw	P47857|PFKAM_MOUSE
NVLGHMQQGGSPTPFDR	1839.87	17	614.297	3	91.75	Q1_101619_16.raw	P47857|PFKAM_MOUSE
NVLGHMQQGGSPTPFDR	1839.87	17	614.297	3	94.09	Q1_101619_1.raw	P47857|PFKAM_MOUSE
NVLGHMQQGGSPTPFDR	1839.87	17	614.297	3	94.42	Q1_101619_7.raw	P47857|PFKAM_MOUSE
NVLGHMQQGGSPTPFDR	1839.87	17	614.297	3	93.46	Q1_101619_3.raw	P47857|PFKAM_MOUSE
NVLGHMQQGGSPTPFDR	1839.87	17	614.297	3	92.58	Q1_101619_12.raw	P47857|PFKAM_MOUSE
NVLGHMQQGGSPTPFDR	1839.87	17	614.298	3	94.08	Q1_101619_2.raw	P47857|PFKAM_MOUSE
NVLGHMQQGGSPTPFDR	1839.87	17	614.298	3	91.98	Q1_101619_15.raw	P47857|PFKAM_MOUSE
QADVPAAVTDAAATTPAAEDAATK	2255.09	24	1128.55	2	95.69	Q1_101619_16.raw	P06837|NEUM_MOUSE
QADVPAAVTDAAATTPAAEDAATK	2255.09	24	1128.56	2	97.7	Q1_101619_1.raw	P06837|NEUM_MOUSE
QADVPAAVTDAAATTPAAEDAATK	2255.09	24	1128.56	2	97.56	Q1_101619_4.raw	P06837|NEUM_MOUSE
QADVPAAVTDAAATTPAAEDAATK	2255.09	24	1128.55	2	96.99	Q1_101619_13.raw	P06837|NEUM_MOUSE
QADVPAAVTDAAATTPAAEDAATK	2255.09	24	1128.55	2	96.13	Q1_101619_11.raw	P06837|NEUM_MOUSE
QADVPAAVTDAAATTPAAEDAATK	2255.09	24	1128.56	2	97.82	Q1_101619_15.raw	P06837|NEUM_MOUSE
QADVPAAVTDAAATTPAAEDAATK	2255.09	24	1128.56	2	97.78	Q1_101619_10.raw	P06837|NEUM_MOUSE
QADVPAAVTDAAATTPAAEDAATK	2255.09	24	1128.55	2	98.43	Q1_101619_9.raw	P06837|NEUM_MOUSE
QADVPAAVTDAAATTPAAEDAATK	2255.09	24	1128.56	2	97.46	Q1_101619_2.raw	P06837|NEUM_MOUSE
QADVPAAVTDAAATTPAAEDAATK	2255.09	24	1128.56	2	97.46	Q1_101619_3.raw	P06837|NEUM_MOUSE
QADVPAAVTDAAATTPAAEDAATK	2255.09	24	1128.56	2	97.62	Q1_101619_7.raw	P06837|NEUM_MOUSE
QADVPAAVTDAAATTPAAEDAATK	2255.09	24	1128.56	2	97.23	Q1_101619_8.raw	P06837|NEUM_MOUSE
QADVPAAVTDAAATTPAAEDAATK	2255.09	24	1128.55	2	97.28	Q1_101619_6.raw	P06837|NEUM_MOUSE
QADVPAAVTDAAATTPAAEDAATK	2255.09	24	1128.55	2	98.31	Q1_101619_12.raw	P06837|NEUM_MOUSE
QADVPAAVTDAAATTPAAEDAATK	2255.09	24	1128.56	2	99.74	Q1_101619_14.raw	P06837|NEUM_MOUSE
QADVPAAVTDAAATTPAAEDAATK	2255.09	24	752.705	3	98.16	Q1_101619_7.raw	P06837|NEUM_MOUSE
QADVPAAVTDAAATTPAAEDAATK	2255.09	24	752.705	3	96.89	Q1_101619_5.raw	P06837|NEUM_MOUSE
QADVPAAVTDAAATTPAAEDAATK	2255.09	24	752.706	3	97.91	Q1_101619_15.raw	P06837|NEUM_MOUSE
QADVPAAVTDAAATTPAAEDAATK	2255.09	24	752.705	3	97.46	Q1_101619_14.raw	P06837|NEUM_MOUSE
QADVPAAVTDAAATTPAAEDAATK	2255.09	24	752.704	3	96.87	Q1_101619_13.raw	P06837|NEUM_MOUSE
QADVPAAVTDAAATTPAAEDAATK	2255.09	24	752.705	3	97.12	Q1_101619_10.raw	P06837|NEUM_MOUSE
QADVPAAVTDAAATTPAAEDAATK	2255.09	24	752.705	3	97.38	Q1_101619_1.raw	P06837|NEUM_MOUSE
QADVPAAVTDAAATTPAAEDAATK	2255.09	24	752.705	3	95.77	Q1_101619_3.raw	P06837|NEUM_MOUSE
QADVPAAVTDAAATTPAAEDAATK	2255.09	24	752.703	3	97.13	Q1_101619_8.raw	P06837|NEUM_MOUSE
QADVPAAVTDAAATTPAAEDAATK	2255.09	24	752.706	3	96.11	Q1_101619_11.raw	P06837|NEUM_MOUSE
AGGAGVPAFYTSTGYGTLVQEGGSPIK	2584.28	27	1293.15	2	133	Q1_101619_16.raw	Q9D0K2|SCOT1_MOUSE
AGGAGVPAFYTSTGYGTLVQEGGSPIK	2584.28	27	1293.15	2	134.57	Q1_101619_8.raw	Q9D0K2|SCOT1_MOUSE
AGGAGVPAFYTSTGYGTLVQEGGSPIK	2584.28	27	1293.14	2	133.52	Q1_101619_11.raw	Q9D0K2|SCOT1_MOUSE
AGGAGVPAFYTSTGYGTLVQEGGSPIK	2584.28	27	1293.15	2	133.09	Q1_101619_15.raw	Q9D0K2|SCOT1_MOUSE
AGGAGVPAFYTSTGYGTLVQEGGSPIK	2584.28	27	1293.15	2	134.31	Q1_101619_5.raw	Q9D0K2|SCOT1_MOUSE
AGGAGVPAFYTSTGYGTLVQEGGSPIK	2584.28	27	1293.15	2	134.54	Q1_101619_6.raw	Q9D0K2|SCOT1_MOUSE
AGGAGVPAFYTSTGYGTLVQEGGSPIK	2584.28	27	1293.15	2	134.87	Q1_101619_7.raw	Q9D0K2|SCOT1_MOUSE
AGGAGVPAFYTSTGYGTLVQEGGSPIK	2584.28	27	1293.15	2	134.86	Q1_101619_4.raw	Q9D0K2|SCOT1_MOUSE
AGGAGVPAFYTSTGYGTLVQEGGSPIK	2584.28	27	1293.14	2	134.86	Q1_101619_1.raw	Q9D0K2|SCOT1_MOUSE
AGGAGVPAFYTSTGYGTLVQEGGSPIK	2584.28	27	1293.15	2	135.45	Q1_101619_14.raw	Q9D0K2|SCOT1_MOUSE
AGGAGVPAFYTSTGYGTLVQEGGSPIK	2584.28	27	862.435	3	133.27	Q1_101619_15.raw	Q9D0K2|SCOT1_MOUSE
AGGAGVPAFYTSTGYGTLVQEGGSPIK	2584.28	27	862.432	3	133.65	Q1_101619_12.raw	Q9D0K2|SCOT1_MOUSE
AGGAGVPAFYTSTGYGTLVQEGGSPIK	2584.28	27	862.435	3	134.87	Q1_101619_13.raw	Q9D0K2|SCOT1_MOUSE
AGGAGVPAFYTSTGYGTLVQEGGSPIK	2584.28	27	862.434	3	135.22	Q1_101619_14.raw	Q9D0K2|SCOT1_MOUSE
AGGAGVPAFYTSTGYGTLVQEGGSPIK	2584.28	27	862.434	3	134.01	Q1_101619_3.raw	Q9D0K2|SCOT1_MOUSE
AGGAGVPAFYTSTGYGTLVQEGGSPIK	2584.28	27	862.434	3	135.94	Q1_101619_9.raw	Q9D0K2|SCOT1_MOUSE
AGGAGVPAFYTSTGYGTLVQEGGSPIK	2584.28	27	862.433	3	135.25	Q1_101619_1.raw	Q9D0K2|SCOT1_MOUSE
YFDSFGDLSSASAIMGNAK	1979.89	19	990.955	2	143.56	Q1_101619_16.raw	P02088|HBB1_MOUSE
YFDSFGDLSSASAIMGNAK	1979.89	19	990.956	2	143.58	Q1_101619_15.raw	P02088|HBB1_MOUSE
YFDSFGDLSSASAIMGNAK	1979.89	19	990.955	2	145.33	Q1_101619_14.raw	P02088|HBB1_MOUSE
YFDSFGDLSSASAIMGNAK	1979.89	19	990.955	2	143.9	Q1_101619_13.raw	P02088|HBB1_MOUSE
YFDSFGDLSSASAIMGNAK	1979.89	19	990.955	2	144.14	Q1_101619_11.raw	P02088|HBB1_MOUSE
YFDSFGDLSSASAIMGNAK	1979.89	19	990.952	2	142.9	Q1_101619_12.raw	P02088|HBB1_MOUSE
YFDSFGDLSSASAIMGNAK	1979.89	19	990.954	2	143.73	Q1_101619_4.raw	P02088|HBB1_MOUSE
YFDSFGDLSSASAIMGNAK	1979.89	19	990.954	2	143.24	Q1_101619_6.raw	P02088|HBB1_MOUSE
YFDSFGDLSSASAIMGNAK	1979.89	19	990.955	2	145.53	Q1_101619_1.raw	P02088|HBB1_MOUSE
YFDSFGDLSSASAIMGNAK	1979.89	19	990.952	2	143.17	Q1_101619_8.raw	P02088|HBB1_MOUSE
YFDSFGDLSSASAIMGNAK	1979.89	19	990.956	2	144.56	Q1_101619_7.raw	P02088|HBB1_MOUSE
YFDSFGDLSSASAIMGNAK	1979.89	19	990.952	2	144.3	Q1_101619_10.raw	P02088|HBB1_MOUSE
YFDSFGDLSSASAIMGNAK	1979.89	19	990.956	2	145.54	Q1_101619_2.raw	P02088|HBB1_MOUSE
YFDSFGDLSSASAIMGNAK	1979.89	19	990.955	2	143.14	Q1_101619_5.raw	P02088|HBB1_MOUSE
YFDSFGDLSSASAIMGNAK	1979.89	19	990.955	2	146.28	Q1_101619_9.raw	P02088|HBB1_MOUSE
YFDSFGDLSSASAIMGNAK	1979.89	19	990.956	2	143.18	Q1_101619_3.raw	P02088|HBB1_MOUSE
YFDSFGDLSSASAIMGNAK	1979.89	19	660.972	3	143.86	Q1_101619_2.raw	P02088|HBB1_MOUSE
YFDSFGDLSSASAIMGNAK	1979.89	19	990.954	2	148.01	Q1_101619_4.raw	P02088|HBB1_MOUSE
YFDSFGDLSSASAIMGNAK	1979.89	19	660.972	3	144.09	Q1_101619_14.raw	P02088|HBB1_MOUSE
YFDSFGDLSSASAIMGNAK	1979.89	19	660.973	3	142.35	Q1_101619_11.raw	P02088|HBB1_MOUSE
YFDSFGDLSSASAIMGNAK	1979.89	19	660.973	3	141.95	Q1_101619_15.raw	P02088|HBB1_MOUSE
YFDSFGDLSSASAIMGNAK	1979.89	19	660.971	3	144.52	Q1_101619_9.raw	P02088|HBB1_MOUSE
YFDSFGDLSSASAIMGNAK	1979.89	19	660.972	3	143.18	Q1_101619_10.raw	P02088|HBB1_MOUSE
YFDSFGDLSSASAIMGNAK	1979.89	19	660.971	3	142.48	Q1_101619_12.raw	P02088|HBB1_MOUSE
YFDSFGDLSSASAIMGNAK	1979.89	19	660.972	3	143.84	Q1_101619_1.raw	P02088|HBB1_MOUSE
YFDSFGDLSSASAIMGNAK	1979.89	19	660.972	3	141.97	Q1_101619_16.raw	P02088|HBB1_MOUSE
YFDSFGDLSSASAIMGNAK	1979.89	19	660.973	3	143.59	Q1_101619_13.raw	P02088|HBB1_MOUSE
IVGLDQVTGMTETAFGSAYK	2087.02	20	1044.52	2	148.21	Q1_101619_15.raw	Q61879|MYH10_MOUSE
IVGLDQVTGMTETAFGSAYK	2087.02	20	1044.52	2	149.54	Q1_101619_10.raw	Q61879|MYH10_MOUSE
IVGLDQVTGMTETAFGSAYK	2087.02	20	1044.52	2	148.16	Q1_101619_16.raw	Q61879|MYH10_MOUSE
IVGLDQVTGMTETAFGSAYK	2087.02	20	1044.52	2	149.53	Q1_101619_5.raw	Q61879|MYH10_MOUSE
IVGLDQVTGMTETAFGSAYK	2087.02	20	1044.52	2	148.9	Q1_101619_11.raw	Q61879|MYH10_MOUSE
IVGLDQVTGMTETAFGSAYK	2087.02	20	1044.52	2	149.62	Q1_101619_13.raw	Q61879|MYH10_MOUSE
IVGLDQVTGMTETAFGSAYK	2087.02	20	1044.52	2	149.56	Q1_101619_6.raw	Q61879|MYH10_MOUSE
IVGLDQVTGMTETAFGSAYK	2087.02	20	1044.52	2	147.06	Q1_101619_12.raw	Q61879|MYH10_MOUSE
IVGLDQVTGMTETAFGSAYK	2087.02	20	696.682	3	149.32	Q1_101619_8.raw	Q61879|MYH10_MOUSE
IVGLDQVTGMTETAFGSAYK	2087.02	20	696.682	3	149.81	Q1_101619_13.raw	Q61879|MYH10_MOUSE
IVGLDQVTGMTETAFGSAYK	2087.02	20	696.681	3	149	Q1_101619_3.raw	Q61879|MYH10_MOUSE
IVGLDQVTGMTETAFGSAYK	2087.02	20	696.686	3	148.21	Q1_101619_16.raw	Q61879|MYH10_MOUSE
IVGLDQVTGMTETAFGSAYK	2087.02	20	696.681	3	149.15	Q1_101619_12.raw	Q61879|MYH10_MOUSE
IVGLDQVTGMTETAFGSAYK	2087.02	20	696.683	3	149.75	Q1_101619_6.raw	Q61879|MYH10_MOUSE
VNIHGGAVSLGHPIGMSGAR	1929	20	965.509	2	92.09	Q1_101619_15.raw	Q8QZT1|THIL_MOUSE
VNIHGGAVSLGHPIGMSGAR	1929	20	965.509	2	91.88	Q1_101619_16.raw	Q8QZT1|THIL_MOUSE
VNIHGGAVSLGHPIGMSGAR	1929	20	965.508	2	92.47	Q1_101619_11.raw	Q8QZT1|THIL_MOUSE
VNIHGGAVSLGHPIGMSGAR	1929	20	965.505	2	93.88	Q1_101619_10.raw	Q8QZT1|THIL_MOUSE
VNIHGGAVSLGHPIGMSGAR	1929	20	965.506	2	93.75	Q1_101619_13.raw	Q8QZT1|THIL_MOUSE
VNIHGGAVSLGHPIGMSGAR	1929	20	644.007	3	91.76	Q1_101619_16.raw	Q8QZT1|THIL_MOUSE
VNIHGGAVSLGHPIGMSGAR	1929	20	644.006	3	93.74	Q1_101619_10.raw	Q8QZT1|THIL_MOUSE
VNIHGGAVSLGHPIGMSGAR	1929	20	644.006	3	94.1	Q1_101619_1.raw	Q8QZT1|THIL_MOUSE
VNIHGGAVSLGHPIGMSGAR	1929	20	644.006	3	92.77	Q1_101619_12.raw	Q8QZT1|THIL_MOUSE
VNIHGGAVSLGHPIGMSGAR	1929	20	644.008	3	94.32	Q1_101619_4.raw	Q8QZT1|THIL_MOUSE
VNIHGGAVSLGHPIGMSGAR	1929	20	644.007	3	94.27	Q1_101619_14.raw	Q8QZT1|THIL_MOUSE
VNIHGGAVSLGHPIGMSGAR	1929	20	644.007	3	91.99	Q1_101619_15.raw	Q8QZT1|THIL_MOUSE
VNIHGGAVSLGHPIGMSGAR	1929	20	644.008	3	94.03	Q1_101619_8.raw	Q8QZT1|THIL_MOUSE
VNIHGGAVSLGHPIGMSGAR	1929	20	644.006	3	93.76	Q1_101619_5.raw	Q8QZT1|THIL_MOUSE
VNIHGGAVSLGHPIGMSGAR	1929	20	644.007	3	92.4	Q1_101619_11.raw	Q8QZT1|THIL_MOUSE
VNIHGGAVSLGHPIGMSGAR	1929	20	644.007	3	93.68	Q1_101619_13.raw	Q8QZT1|THIL_MOUSE
VNIHGGAVSLGHPIGMSGAR	1929	20	644.007	3	94.43	Q1_101619_7.raw	Q8QZT1|THIL_MOUSE
VNIHGGAVSLGHPIGMSGAR	1929	20	644.007	3	94	Q1_101619_6.raw	Q8QZT1|THIL_MOUSE
VNIHGGAVSLGHPIGMSGAR	1929	20	644.008	3	93.64	Q1_101619_3.raw	Q8QZT1|THIL_MOUSE
VNIHGGAVSLGHPIGMSGAR	1929	20	483.257	4	91.76	Q1_101619_16.raw	Q8QZT1|THIL_MOUSE
VNIHGGAVSLGHPIGMSGAR	1929	20	644.008	3	95.13	Q1_101619_9.raw	Q8QZT1|THIL_MOUSE
VNIHGGAVSLGHPIGMSGAR	1929	20	483.257	4	94.23	Q1_101619_4.raw	Q8QZT1|THIL_MOUSE
VNIHGGAVSLGHPIGMSGAR	1929	20	483.256	4	94.33	Q1_101619_7.raw	Q8QZT1|THIL_MOUSE
VNIHGGAVSLGHPIGMSGAR	1929	20	483.257	4	94.11	Q1_101619_6.raw	Q8QZT1|THIL_MOUSE
VNIHGGAVSLGHPIGMSGAR	1929	20	483.257	4	93.92	Q1_101619_10.raw	Q8QZT1|THIL_MOUSE
VNIHGGAVSLGHPIGMSGAR	1929	20	483.257	4	93.79	Q1_101619_13.raw	Q8QZT1|THIL_MOUSE
VNIHGGAVSLGHPIGMSGAR	1929	20	483.256	4	92.98	Q1_101619_12.raw	Q8QZT1|THIL_MOUSE
VNIHGGAVSLGHPIGMSGAR	1929	20	483.257	4	93.83	Q1_101619_3.raw	Q8QZT1|THIL_MOUSE
VNIHGGAVSLGHPIGMSGAR	1929	20	483.257	4	94.42	Q1_101619_8.raw	Q8QZT1|THIL_MOUSE
SNVASTAAC(+57.02)SSASSLGLGLAYR	2142.04	22	1072.03	2	116.46	Q1_101619_16.raw	P46660|AINX_MOUSE	Carbamidomethylation
SNVASTAAC(+57.02)SSASSLGLGLAYR	2142.04	22	1072.03	2	117.82	Q1_101619_13.raw	P46660|AINX_MOUSE	Carbamidomethylation
SNVASTAAC(+57.02)SSASSLGLGLAYR	2142.04	22	1072.03	2	116.36	Q1_101619_15.raw	P46660|AINX_MOUSE	Carbamidomethylation
SNVASTAAC(+57.02)SSASSLGLGLAYR	2142.04	22	1072.03	2	118.17	Q1_101619_4.raw	P46660|AINX_MOUSE	Carbamidomethylation
SNVASTAAC(+57.02)SSASSLGLGLAYR	2142.04	22	1072.03	2	116.98	Q1_101619_11.raw	P46660|AINX_MOUSE	Carbamidomethylation
SNVASTAAC(+57.02)SSASSLGLGLAYR	2142.04	22	1072.03	2	116.63	Q1_101619_12.raw	P46660|AINX_MOUSE	Carbamidomethylation
SNVASTAAC(+57.02)SSASSLGLGLAYR	2142.04	22	1072.03	2	118.47	Q1_101619_14.raw	P46660|AINX_MOUSE	Carbamidomethylation
SNVASTAAC(+57.02)SSASSLGLGLAYR	2142.04	22	1072.03	2	117.59	Q1_101619_10.raw	P46660|AINX_MOUSE	Carbamidomethylation
SNVASTAAC(+57.02)SSASSLGLGLAYR	2142.04	22	1072.03	2	117.93	Q1_101619_8.raw	P46660|AINX_MOUSE	Carbamidomethylation
SNVASTAAC(+57.02)SSASSLGLGLAYR	2142.04	22	1072.03	2	118.27	Q1_101619_2.raw	P46660|AINX_MOUSE	Carbamidomethylation
SNVASTAAC(+57.02)SSASSLGLGLAYR	2142.04	22	1072.03	2	118.09	Q1_101619_5.raw	P46660|AINX_MOUSE	Carbamidomethylation
SNVASTAAC(+57.02)SSASSLGLGLAYR	2142.04	22	1072.03	2	117.99	Q1_101619_6.raw	P46660|AINX_MOUSE	Carbamidomethylation
SNVASTAAC(+57.02)SSASSLGLGLAYR	2142.04	22	1072.03	2	117.38	Q1_101619_3.raw	P46660|AINX_MOUSE	Carbamidomethylation
SNVASTAAC(+57.02)SSASSLGLGLAYR	2142.04	22	1072.03	2	118.17	Q1_101619_7.raw	P46660|AINX_MOUSE	Carbamidomethylation
SNVASTAAC(+57.02)SSASSLGLGLAYR	2142.04	22	1072.03	2	118.96	Q1_101619_1.raw	P46660|AINX_MOUSE	Carbamidomethylation
SNVASTAAC(+57.02)SSASSLGLGLAYR	2142.04	22	1072.03	2	119.49	Q1_101619_9.raw	P46660|AINX_MOUSE	Carbamidomethylation
SNVASTAAC(+57.02)SSASSLGLGLAYR	2142.04	22	715.021	3	118.64	Q1_101619_2.raw	P46660|AINX_MOUSE	Carbamidomethylation
SNVASTAAC(+57.02)SSASSLGLGLAYR	2142.04	22	715.02	3	118.54	Q1_101619_1.raw	P46660|AINX_MOUSE	Carbamidomethylation
SNVASTAAC(+57.02)SSASSLGLGLAYR	2142.04	22	715.021	3	118	Q1_101619_5.raw	P46660|AINX_MOUSE	Carbamidomethylation
SNVASTAAC(+57.02)SSASSLGLGLAYR	2142.04	22	715.02	3	117.94	Q1_101619_10.raw	P46660|AINX_MOUSE	Carbamidomethylation
SNVASTAAC(+57.02)SSASSLGLGLAYR	2142.04	22	715.02	3	119.52	Q1_101619_9.raw	P46660|AINX_MOUSE	Carbamidomethylation
SNVASTAAC(+57.02)SSASSLGLGLAYR	2142.04	22	715.019	3	116.99	Q1_101619_12.raw	P46660|AINX_MOUSE	Carbamidomethylation
SNVASTAAC(+57.02)SSASSLGLGLAYR	2142.04	22	715.02	3	118.5	Q1_101619_4.raw	P46660|AINX_MOUSE	Carbamidomethylation
SNVASTAAC(+57.02)SSASSLGLGLAYR	2142.04	22	715.02	3	118.91	Q1_101619_14.raw	P46660|AINX_MOUSE	Carbamidomethylation
SNVASTAAC(+57.02)SSASSLGLGLAYR	2142.04	22	715.019	3	117.05	Q1_101619_11.raw	P46660|AINX_MOUSE	Carbamidomethylation
SNVASTAAC(+57.02)SSASSLGLGLAYR	2142.04	22	715.021	3	118.28	Q1_101619_13.raw	P46660|AINX_MOUSE	Carbamidomethylation
SNVASTAAC(+57.02)SSASSLGLGLAYR	2142.04	22	715.02	3	118.2	Q1_101619_8.raw	P46660|AINX_MOUSE	Carbamidomethylation
SNVASTAAC(+57.02)SSASSLGLGLAYR	2142.04	22	715.02	3	121.76	Q1_101619_16.raw	P46660|AINX_MOUSE	Carbamidomethylation
NVPSAGGGIGDGGQEPTTGNWR	2125.98	22	1064	2	87.81	Q1_101619_15.raw	Q8K1M6|DNM1L_MOUSE
NVPSAGGGIGDGGQEPTTGNWR	2125.98	22	1064	2	87.65	Q1_101619_16.raw	Q8K1M6|DNM1L_MOUSE
NVPSAGGGIGDGGQEPTTGNWR	2125.98	22	1064	2	88.95	Q1_101619_13.raw	Q8K1M6|DNM1L_MOUSE
NVPSAGGGIGDGGQEPTTGNWR	2125.98	22	1064	2	89.6	Q1_101619_1.raw	Q8K1M6|DNM1L_MOUSE
NVPSAGGGIGDGGQEPTTGNWR	2125.98	22	1064	2	89.67	Q1_101619_14.raw	Q8K1M6|DNM1L_MOUSE
NVPSAGGGIGDGGQEPTTGNWR	2125.98	22	1064	2	88.19	Q1_101619_11.raw	Q8K1M6|DNM1L_MOUSE
NVPSAGGGIGDGGQEPTTGNWR	2125.98	22	1064	2	89.22	Q1_101619_5.raw	Q8K1M6|DNM1L_MOUSE
NVPSAGGGIGDGGQEPTTGNWR	2125.98	22	1064	2	89.35	Q1_101619_8.raw	Q8K1M6|DNM1L_MOUSE
NVPSAGGGIGDGGQEPTTGNWR	2125.98	22	1064	2	89.56	Q1_101619_10.raw	Q8K1M6|DNM1L_MOUSE
NVPSAGGGIGDGGQEPTTGNWR	2125.98	22	1064	2	90.58	Q1_101619_9.raw	Q8K1M6|DNM1L_MOUSE
NVPSAGGGIGDGGQEPTTGNWR	2125.98	22	1064	2	89.72	Q1_101619_4.raw	Q8K1M6|DNM1L_MOUSE
NVPSAGGGIGDGGQEPTTGNWR	2125.98	22	1064	2	88.96	Q1_101619_3.raw	Q8K1M6|DNM1L_MOUSE
NVPSAGGGIGDGGQEPTTGNWR	2125.98	22	1064	2	89.65	Q1_101619_6.raw	Q8K1M6|DNM1L_MOUSE
NVPSAGGGIGDGGQEPTTGNWR	2125.98	22	1064	2	89.75	Q1_101619_7.raw	Q8K1M6|DNM1L_MOUSE
NVPSAGGGIGDGGQEPTTGNWR	2125.98	22	1063.99	2	88.08	Q1_101619_12.raw	Q8K1M6|DNM1L_MOUSE
NVPSAGGGIGDGGQEPTTGNWR	2125.98	22	709.666	3	87.81	Q1_101619_16.raw	Q8K1M6|DNM1L_MOUSE
NVPSAGGGIGDGGQEPTTGNWR	2125.98	22	1064	2	90.19	Q1_101619_2.raw	Q8K1M6|DNM1L_MOUSE
NVPSAGGGIGDGGQEPTTGNWR	2125.98	22	709.665	3	89.33	Q1_101619_5.raw	Q8K1M6|DNM1L_MOUSE
NVPSAGGGIGDGGQEPTTGNWR	2125.98	22	709.665	3	89.88	Q1_101619_14.raw	Q8K1M6|DNM1L_MOUSE
NVPSAGGGIGDGGQEPTTGNWR	2125.98	22	709.667	3	90.61	Q1_101619_9.raw	Q8K1M6|DNM1L_MOUSE
NVPSAGGGIGDGGQEPTTGNWR	2125.98	22	709.665	3	89.53	Q1_101619_10.raw	Q8K1M6|DNM1L_MOUSE
NVPSAGGGIGDGGQEPTTGNWR	2125.98	22	709.668	3	89.54	Q1_101619_8.raw	Q8K1M6|DNM1L_MOUSE
NVPSAGGGIGDGGQEPTTGNWR	2125.98	22	709.665	3	89.75	Q1_101619_1.raw	Q8K1M6|DNM1L_MOUSE
NVPSAGGGIGDGGQEPTTGNWR	2125.98	22	709.668	3	89.66	Q1_101619_2.raw	Q8K1M6|DNM1L_MOUSE
NVPSAGGGIGDGGQEPTTGNWR	2125.98	22	709.665	3	88.3	Q1_101619_12.raw	Q8K1M6|DNM1L_MOUSE
NVPSAGGGIGDGGQEPTTGNWR	2125.98	22	709.667	3	89.4	Q1_101619_6.raw	Q8K1M6|DNM1L_MOUSE
NVPSAGGGIGDGGQEPTTGNWR	2125.98	22	709.668	3	90	Q1_101619_7.raw	Q8K1M6|DNM1L_MOUSE
NVPSAGGGIGDGGQEPTTGNWR	2125.98	22	709.669	3	89.96	Q1_101619_4.raw	Q8K1M6|DNM1L_MOUSE
NVPSAGGGIGDGGQEPTTGNWR	2125.98	22	709.667	3	89.13	Q1_101619_3.raw	Q8K1M6|DNM1L_MOUSE
NVPSAGGGIGDGGQEPTTGNWR	2125.98	22	709.667	3	88.37	Q1_101619_11.raw	Q8K1M6|DNM1L_MOUSE
NVPSAGGGIGDGGQEPTTGNWR	2125.98	22	709.668	3	89.2	Q1_101619_13.raw	Q8K1M6|DNM1L_MOUSE
NVPSAGGGIGDGGQEPTTGNWR	2125.98	22	709.667	3	87.97	Q1_101619_15.raw	Q8K1M6|DNM1L_MOUSE
GPAVGIDLGTTYSC(+57.02)VGVFQHGK	2262.11	22	1132.06	2	127.87	Q1_101619_16.raw	P63017|HSP7C_MOUSE	Carbamidomethylation
GPAVGIDLGTTYSC(+57.02)VGVFQHGK	2262.11	22	1132.06	2	129.85	Q1_101619_1.raw	P63017|HSP7C_MOUSE	Carbamidomethylation
GPAVGIDLGTTYSC(+57.02)VGVFQHGK	2262.11	22	1132.06	2	129.27	Q1_101619_8.raw	P63017|HSP7C_MOUSE	Carbamidomethylation
GPAVGIDLGTTYSC(+57.02)VGVFQHGK	2262.11	22	1132.06	2	129.85	Q1_101619_6.raw	P63017|HSP7C_MOUSE	Carbamidomethylation
GPAVGIDLGTTYSC(+57.02)VGVFQHGK	2262.11	22	1132.06	2	128.42	Q1_101619_11.raw	P63017|HSP7C_MOUSE	Carbamidomethylation
GPAVGIDLGTTYSC(+57.02)VGVFQHGK	2262.11	22	1132.06	2	128.38	Q1_101619_12.raw	P63017|HSP7C_MOUSE	Carbamidomethylation
GPAVGIDLGTTYSC(+57.02)VGVFQHGK	2262.11	22	1132.06	2	129.8	Q1_101619_7.raw	P63017|HSP7C_MOUSE	Carbamidomethylation
GPAVGIDLGTTYSC(+57.02)VGVFQHGK	2262.11	22	1132.06	2	129.97	Q1_101619_14.raw	P63017|HSP7C_MOUSE	Carbamidomethylation
GPAVGIDLGTTYSC(+57.02)VGVFQHGK	2262.11	22	1132.06	2	130.69	Q1_101619_9.raw	P63017|HSP7C_MOUSE	Carbamidomethylation
GPAVGIDLGTTYSC(+57.02)VGVFQHGK	2262.11	22	1132.06	2	129.32	Q1_101619_5.raw	P63017|HSP7C_MOUSE	Carbamidomethylation
GPAVGIDLGTTYSC(+57.02)VGVFQHGK	2262.11	22	1132.06	2	129.15	Q1_101619_10.raw	P63017|HSP7C_MOUSE	Carbamidomethylation
GPAVGIDLGTTYSC(+57.02)VGVFQHGK	2262.11	22	1132.06	2	128.43	Q1_101619_15.raw	P63017|HSP7C_MOUSE	Carbamidomethylation
GPAVGIDLGTTYSC(+57.02)VGVFQHGK	2262.11	22	1132.06	2	129.3	Q1_101619_3.raw	P63017|HSP7C_MOUSE	Carbamidomethylation
GPAVGIDLGTTYSC(+57.02)VGVFQHGK	2262.11	22	1132.07	2	130.15	Q1_101619_13.raw	P63017|HSP7C_MOUSE	Carbamidomethylation
GPAVGIDLGTTYSC(+57.02)VGVFQHGK	2262.11	22	1132.06	2	130.21	Q1_101619_2.raw	P63017|HSP7C_MOUSE	Carbamidomethylation
GPAVGIDLGTTYSC(+57.02)VGVFQHGK	2262.11	22	1132.06	2	130.57	Q1_101619_4.raw	P63017|HSP7C_MOUSE	Carbamidomethylation
GPAVGIDLGTTYSC(+57.02)VGVFQHGK	2262.11	22	755.044	3	133.61	Q1_101619_13.raw	P63017|HSP7C_MOUSE	Carbamidomethylation
GPAVGIDLGTTYSC(+57.02)VGVFQHGK	2262.11	22	755.045	3	131.27	Q1_101619_8.raw	P63017|HSP7C_MOUSE	Carbamidomethylation
GPAVGIDLGTTYSC(+57.02)VGVFQHGK	2262.11	22	755.045	3	132.07	Q1_101619_14.raw	P63017|HSP7C_MOUSE	Carbamidomethylation
GPAVGIDLGTTYSC(+57.02)VGVFQHGK	2262.11	22	755.044	3	132.68	Q1_101619_9.raw	P63017|HSP7C_MOUSE	Carbamidomethylation
GPAVGIDLGTTYSC(+57.02)VGVFQHGK	2262.11	22	755.045	3	132.34	Q1_101619_1.raw	P63017|HSP7C_MOUSE	Carbamidomethylation
GPAVGIDLGTTYSC(+57.02)VGVFQHGK	2262.11	22	755.045	3	131.02	Q1_101619_11.raw	P63017|HSP7C_MOUSE	Carbamidomethylation
GPAVGIDLGTTYSC(+57.02)VGVFQHGK	2262.11	22	755.046	3	132.28	Q1_101619_15.raw	P63017|HSP7C_MOUSE	Carbamidomethylation
GPAVGIDLGTTYSC(+57.02)VGVFQHGK	2262.11	22	755.044	3	131.44	Q1_101619_3.raw	P63017|HSP7C_MOUSE	Carbamidomethylation
GPAVGIDLGTTYSC(+57.02)VGVFQHGK	2262.11	22	755.044	3	129.74	Q1_101619_5.raw	P63017|HSP7C_MOUSE	Carbamidomethylation
GPAVGIDLGTTYSC(+57.02)VGVFQHGK	2262.11	22	755.044	3	130.22	Q1_101619_2.raw	P63017|HSP7C_MOUSE	Carbamidomethylation
GPAVGIDLGTTYSC(+57.02)VGVFQHGK	2262.11	22	755.045	3	131.71	Q1_101619_4.raw	P63017|HSP7C_MOUSE	Carbamidomethylation
GPAVGIDLGTTYSC(+57.02)VGVFQHGK	2262.11	22	755.044	3	131.02	Q1_101619_10.raw	P63017|HSP7C_MOUSE	Carbamidomethylation
GPAVGIDLGTTYSC(+57.02)VGVFQHGK	2262.11	22	755.045	3	133.13	Q1_101619_16.raw	P63017|HSP7C_MOUSE	Carbamidomethylation
GPAVGIDLGTTYSC(+57.02)VGVFQHGK	2262.11	22	755.043	3	130.73	Q1_101619_12.raw	P63017|HSP7C_MOUSE	Carbamidomethylation
GPAVGIDLGTTYSC(+57.02)VGVFQHGK	2262.11	22	755.043	3	140.86	Q1_101619_11.raw	P63017|HSP7C_MOUSE	Carbamidomethylation
GPAVGIDLGTTYSC(+57.02)VGVFQHGK	2262.11	22	755.045	3	131.77	Q1_101619_7.raw	P63017|HSP7C_MOUSE	Carbamidomethylation
GPAVGIDLGTTYSC(+57.02)VGVFQHGK	2262.11	22	755.045	3	131.59	Q1_101619_6.raw	P63017|HSP7C_MOUSE	Carbamidomethylation
GPAVGIDLGTTYSC(+57.02)VGVFQHGK	2262.11	22	755.045	3	142.13	Q1_101619_4.raw	P63017|HSP7C_MOUSE	Carbamidomethylation
GPAVGIDLGTTYSC(+57.02)VGVFQHGK	2262.11	22	755.043	3	138.89	Q1_101619_5.raw	P63017|HSP7C_MOUSE	Carbamidomethylation
GPAVGIDLGTTYSC(+57.02)VGVFQHGK	2262.11	22	755.041	3	148.3	Q1_101619_12.raw	P63017|HSP7C_MOUSE	Carbamidomethylation
GPAVGIDLGTTYSC(+57.02)VGVFQHGK	2262.11	22	755.048	3	133.61	Q1_101619_5.raw	P63017|HSP7C_MOUSE	Carbamidomethylation
GPAVGIDLGTTYSC(+57.02)VGVFQHGK	2262.11	22	755.046	3	138.1	Q1_101619_8.raw	P63017|HSP7C_MOUSE	Carbamidomethylation
GPAVGIDLGTTYSC(+57.02)VGVFQHGK	2262.11	22	755.045	3	148.97	Q1_101619_5.raw	P63017|HSP7C_MOUSE	Carbamidomethylation
QAFTDVATGSLGQGLGAAC(+57.02)GMAYTGK	2531.18	26	1266.6	2	130.16	Q1_101619_16.raw	P40142|TKT_MOUSE	Carbamidomethylation
QAFTDVATGSLGQGLGAAC(+57.02)GMAYTGK	2531.18	26	1266.6	2	131.93	Q1_101619_4.raw	P40142|TKT_MOUSE	Carbamidomethylation
QAFTDVATGSLGQGLGAAC(+57.02)GMAYTGK	2531.18	26	1266.6	2	130.66	Q1_101619_11.raw	P40142|TKT_MOUSE	Carbamidomethylation
QAFTDVATGSLGQGLGAAC(+57.02)GMAYTGK	2531.18	26	1266.6	2	132.63	Q1_101619_9.raw	P40142|TKT_MOUSE	Carbamidomethylation
QAFTDVATGSLGQGLGAAC(+57.02)GMAYTGK	2531.18	26	1266.6	2	132.29	Q1_101619_1.raw	P40142|TKT_MOUSE	Carbamidomethylation
QAFTDVATGSLGQGLGAAC(+57.02)GMAYTGK	2531.18	26	1266.6	2	131.22	Q1_101619_10.raw	P40142|TKT_MOUSE	Carbamidomethylation
QAFTDVATGSLGQGLGAAC(+57.02)GMAYTGK	2531.18	26	1266.6	2	131.96	Q1_101619_7.raw	P40142|TKT_MOUSE	Carbamidomethylation
QAFTDVATGSLGQGLGAAC(+57.02)GMAYTGK	2531.18	26	1266.6	2	131.56	Q1_101619_6.raw	P40142|TKT_MOUSE	Carbamidomethylation
QAFTDVATGSLGQGLGAAC(+57.02)GMAYTGK	2531.18	26	844.733	3	131.75	Q1_101619_2.raw	P40142|TKT_MOUSE	Carbamidomethylation
QAFTDVATGSLGQGLGAAC(+57.02)GMAYTGK	2531.18	26	1266.6	2	131.8	Q1_101619_13.raw	P40142|TKT_MOUSE	Carbamidomethylation
QAFTDVATGSLGQGLGAAC(+57.02)GMAYTGK	2531.18	26	844.734	3	130.62	Q1_101619_11.raw	P40142|TKT_MOUSE	Carbamidomethylation
QAFTDVATGSLGQGLGAAC(+57.02)GMAYTGK	2531.18	26	844.734	3	131.32	Q1_101619_8.raw	P40142|TKT_MOUSE	Carbamidomethylation
QAFTDVATGSLGQGLGAAC(+57.02)GMAYTGK	2531.18	26	844.733	3	132.03	Q1_101619_1.raw	P40142|TKT_MOUSE	Carbamidomethylation
QAFTDVATGSLGQGLGAAC(+57.02)GMAYTGK	2531.18	26	844.734	3	131.37	Q1_101619_5.raw	P40142|TKT_MOUSE	Carbamidomethylation
QAFTDVATGSLGQGLGAAC(+57.02)GMAYTGK	2531.18	26	844.734	3	131.62	Q1_101619_6.raw	P40142|TKT_MOUSE	Carbamidomethylation
QAFTDVATGSLGQGLGAAC(+57.02)GMAYTGK	2531.18	26	844.733	3	132.05	Q1_101619_14.raw	P40142|TKT_MOUSE	Carbamidomethylation
QAFTDVATGSLGQGLGAAC(+57.02)GMAYTGK	2531.18	26	1266.59	2	131.23	Q1_101619_3.raw	P40142|TKT_MOUSE	Carbamidomethylation
QAFTDVATGSLGQGLGAAC(+57.02)GMAYTGK	2531.18	26	844.732	3	131.57	Q1_101619_13.raw	P40142|TKT_MOUSE	Carbamidomethylation
QAFTDVATGSLGQGLGAAC(+57.02)GMAYTGK	2531.18	26	844.734	3	132.01	Q1_101619_7.raw	P40142|TKT_MOUSE	Carbamidomethylation
QAFTDVATGSLGQGLGAAC(+57.02)GMAYTGK	2531.18	26	844.733	3	130.12	Q1_101619_16.raw	P40142|TKT_MOUSE	Carbamidomethylation
QAFTDVATGSLGQGLGAAC(+57.02)GMAYTGK	2531.18	26	844.733	3	131.89	Q1_101619_4.raw	P40142|TKT_MOUSE	Carbamidomethylation
QAFTDVATGSLGQGLGAAC(+57.02)GMAYTGK	2531.18	26	844.734	3	130.51	Q1_101619_12.raw	P40142|TKT_MOUSE	Carbamidomethylation
QAFTDVATGSLGQGLGAAC(+57.02)GMAYTGK	2531.18	26	844.735	3	130.24	Q1_101619_15.raw	P40142|TKT_MOUSE	Carbamidomethylation
QAFTDVATGSLGQGLGAAC(+57.02)GMAYTGK	2531.18	26	844.734	3	132.61	Q1_101619_9.raw	P40142|TKT_MOUSE	Carbamidomethylation
QAFTDVATGSLGQGLGAAC(+57.02)GMAYTGK	2531.18	26	844.734	3	131.1	Q1_101619_10.raw	P40142|TKT_MOUSE	Carbamidomethylation
QAFTDVATGSLGQGLGAAC(+57.02)GMAYTGK	2531.18	26	844.732	3	130.8	Q1_101619_3.raw	P40142|TKT_MOUSE	Carbamidomethylation
AAAELLQSQGSQAGGSQTLK	1943.99	20	973.004	2	79.79	Q1_101619_16.raw	Q9R1T4|SEPT6_MOUSE
AAAELLQSQGSQAGGSQTLK	1943.99	20	973.004	2	81.24	Q1_101619_13.raw	Q9R1T4|SEPT6_MOUSE
AAAELLQSQGSQAGGSQTLK	1943.99	20	973.003	2	81.52	Q1_101619_8.raw	Q9R1T4|SEPT6_MOUSE
AAAELLQSQGSQAGGSQTLK	1943.99	20	973.005	2	81.77	Q1_101619_1.raw	Q9R1T4|SEPT6_MOUSE
AAAELLQSQGSQAGGSQTLK	1943.99	20	973.004	2	82.78	Q1_101619_9.raw	Q9R1T4|SEPT6_MOUSE
AAAELLQSQGSQAGGSQTLK	1943.99	20	973.003	2	81.45	Q1_101619_10.raw	Q9R1T4|SEPT6_MOUSE
AAAELLQSQGSQAGGSQTLK	1943.99	20	973.007	2	80.62	Q1_101619_15.raw	Q9R1T4|SEPT6_MOUSE
AAAELLQSQGSQAGGSQTLK	1943.99	20	973.003	2	81.55	Q1_101619_2.raw	Q9R1T4|SEPT6_MOUSE
AAAELLQSQGSQAGGSQTLK	1943.99	20	973.006	2	82.38	Q1_101619_14.raw	Q9R1T4|SEPT6_MOUSE
AAAELLQSQGSQAGGSQTLK	1943.99	20	973.003	2	80.31	Q1_101619_12.raw	Q9R1T4|SEPT6_MOUSE
AAAELLQSQGSQAGGSQTLK	1943.99	20	973.002	2	82.16	Q1_101619_4.raw	Q9R1T4|SEPT6_MOUSE
AAAELLQSQGSQAGGSQTLK	1943.99	20	973.003	2	81.17	Q1_101619_3.raw	Q9R1T4|SEPT6_MOUSE
AAAELLQSQGSQAGGSQTLK	1943.99	20	973.004	2	81.59	Q1_101619_6.raw	Q9R1T4|SEPT6_MOUSE
AAAELLQSQGSQAGGSQTLK	1943.99	20	973.006	2	80.67	Q1_101619_11.raw	Q9R1T4|SEPT6_MOUSE
AAAELLQSQGSQAGGSQTLK	1943.99	20	973.002	2	82.05	Q1_101619_7.raw	Q9R1T4|SEPT6_MOUSE
AAAELLQSQGSQAGGSQTLK	1943.99	20	649.005	3	82.97	Q1_101619_9.raw	Q9R1T4|SEPT6_MOUSE
AAAELLQSQGSQAGGSQTLK	1943.99	20	649.005	3	80.37	Q1_101619_11.raw	Q9R1T4|SEPT6_MOUSE
AAAELLQSQGSQAGGSQTLK	1943.99	20	649.006	3	81.4	Q1_101619_13.raw	Q9R1T4|SEPT6_MOUSE
AAAELLQSQGSQAGGSQTLK	1943.99	20	649.005	3	82.13	Q1_101619_14.raw	Q9R1T4|SEPT6_MOUSE
AAAELLQSQGSQAGGSQTLK	1943.99	20	649.005	3	79.88	Q1_101619_16.raw	Q9R1T4|SEPT6_MOUSE
AAAELLQSQGSQAGGSQTLK	1943.99	20	649.005	3	81.38	Q1_101619_3.raw	Q9R1T4|SEPT6_MOUSE
AAAELLQSQGSQAGGSQTLK	1943.99	20	649.005	3	81.66	Q1_101619_8.raw	Q9R1T4|SEPT6_MOUSE
AAAELLQSQGSQAGGSQTLK	1943.99	20	649.004	3	80.5	Q1_101619_12.raw	Q9R1T4|SEPT6_MOUSE
AAAELLQSQGSQAGGSQTLK	1943.99	20	649.005	3	81.74	Q1_101619_2.raw	Q9R1T4|SEPT6_MOUSE
AAAELLQSQGSQAGGSQTLK	1943.99	20	649.005	3	81.74	Q1_101619_6.raw	Q9R1T4|SEPT6_MOUSE
AAAELLQSQGSQAGGSQTLK	1943.99	20	649.005	3	82.28	Q1_101619_4.raw	Q9R1T4|SEPT6_MOUSE
AAAELLQSQGSQAGGSQTLK	1943.99	20	649.005	3	81.91	Q1_101619_1.raw	Q9R1T4|SEPT6_MOUSE
AAAELLQSQGSQAGGSQTLK	1943.99	20	649.005	3	80.26	Q1_101619_15.raw	Q9R1T4|SEPT6_MOUSE
AAAELLQSQGSQAGGSQTLK	1943.99	20	649.005	3	81.46	Q1_101619_5.raw	Q9R1T4|SEPT6_MOUSE
AAAELLQSQGSQAGGSQTLK	1943.99	20	649.005	3	81.55	Q1_101619_10.raw	Q9R1T4|SEPT6_MOUSE
AAAELLQSQGSQAGGSQTLK	1943.99	20	649.005	3	82.17	Q1_101619_7.raw	Q9R1T4|SEPT6_MOUSE
TQTAIASEDMPNTLTEAEK	2048.96	19	1025.49	2	96.19	Q1_101619_16.raw	Q62261|SPTB2_MOUSE
TQTAIASEDMPNTLTEAEK	2048.96	19	1025.49	2	98.34	Q1_101619_14.raw	Q62261|SPTB2_MOUSE
TQTAIASEDMPNTLTEAEK	2048.96	19	1025.49	2	97.56	Q1_101619_13.raw	Q62261|SPTB2_MOUSE
TQTAIASEDMPNTLTEAEK	2048.96	19	1025.49	2	97.78	Q1_101619_8.raw	Q62261|SPTB2_MOUSE
TQTAIASEDMPNTLTEAEK	2048.96	19	1025.49	2	97.54	Q1_101619_5.raw	Q62261|SPTB2_MOUSE
TQTAIASEDMPNTLTEAEK	2048.96	19	1025.48	2	96.65	Q1_101619_12.raw	Q62261|SPTB2_MOUSE
TQTAIASEDMPNTLTEAEK	2048.96	19	1025.49	2	97.69	Q1_101619_10.raw	Q62261|SPTB2_MOUSE
TQTAIASEDMPNTLTEAEK	2048.96	19	1025.49	2	97.88	Q1_101619_6.raw	Q62261|SPTB2_MOUSE
TQTAIASEDMPNTLTEAEK	2048.96	19	1025.49	2	98	Q1_101619_2.raw	Q62261|SPTB2_MOUSE
TQTAIASEDMPNTLTEAEK	2048.96	19	1025.48	2	99.04	Q1_101619_9.raw	Q62261|SPTB2_MOUSE
TQTAIASEDMPNTLTEAEK	2048.96	19	1025.49	2	97.42	Q1_101619_3.raw	Q62261|SPTB2_MOUSE
TQTAIASEDMPNTLTEAEK	2048.96	19	1025.48	2	96.7	Q1_101619_11.raw	Q62261|SPTB2_MOUSE
TQTAIASEDMPNTLTEAEK	2048.96	19	1025.48	2	98.1	Q1_101619_1.raw	Q62261|SPTB2_MOUSE
TQTAIASEDMPNTLTEAEK	2048.96	19	1025.49	2	98.27	Q1_101619_7.raw	Q62261|SPTB2_MOUSE
TQTAIASEDMPNTLTEAEK	2048.96	19	1025.49	2	98.1	Q1_101619_4.raw	Q62261|SPTB2_MOUSE
LPSPTAAPQQSASQATPVTQGQGR	2377.2	24	1189.61	2	75.35	Q1_101619_16.raw	O88935|SYN1_MOUSE
LPSPTAAPQQSASQATPVTQGQGR	2377.2	24	1189.61	2	76.57	Q1_101619_13.raw	O88935|SYN1_MOUSE
LPSPTAAPQQSASQATPVTQGQGR	2377.2	24	1189.61	2	77.47	Q1_101619_4.raw	O88935|SYN1_MOUSE
LPSPTAAPQQSASQATPVTQGQGR	2377.2	24	1189.61	2	76.04	Q1_101619_15.raw	O88935|SYN1_MOUSE
LPSPTAAPQQSASQATPVTQGQGR	2377.2	24	1189.61	2	76.68	Q1_101619_8.raw	O88935|SYN1_MOUSE
LPSPTAAPQQSASQATPVTQGQGR	2377.2	24	1189.61	2	77.06	Q1_101619_7.raw	O88935|SYN1_MOUSE
LPSPTAAPQQSASQATPVTQGQGR	2377.2	24	1189.61	2	76.46	Q1_101619_5.raw	O88935|SYN1_MOUSE
LPSPTAAPQQSASQATPVTQGQGR	2377.2	24	1189.61	2	77.87	Q1_101619_9.raw	O88935|SYN1_MOUSE
LPSPTAAPQQSASQATPVTQGQGR	2377.2	24	1189.61	2	76.94	Q1_101619_1.raw	O88935|SYN1_MOUSE
LPSPTAAPQQSASQATPVTQGQGR	2377.2	24	793.406	3	75.91	Q1_101619_11.raw	O88935|SYN1_MOUSE
LPSPTAAPQQSASQATPVTQGQGR	2377.2	24	793.407	3	76.42	Q1_101619_5.raw	O88935|SYN1_MOUSE
LPSPTAAPQQSASQATPVTQGQGR	2377.2	24	793.406	3	75.23	Q1_101619_15.raw	O88935|SYN1_MOUSE
LPSPTAAPQQSASQATPVTQGQGR	2377.2	24	793.407	3	76.93	Q1_101619_14.raw	O88935|SYN1_MOUSE
LPSPTAAPQQSASQATPVTQGQGR	2377.2	24	793.406	3	76.61	Q1_101619_10.raw	O88935|SYN1_MOUSE
LPSPTAAPQQSASQATPVTQGQGR	2377.2	24	793.406	3	75.43	Q1_101619_16.raw	O88935|SYN1_MOUSE
LPSPTAAPQQSASQATPVTQGQGR	2377.2	24	793.404	3	75.47	Q1_101619_12.raw	O88935|SYN1_MOUSE
LPSPTAAPQQSASQATPVTQGQGR	2377.2	24	793.406	3	76.48	Q1_101619_2.raw	O88935|SYN1_MOUSE
LPSPTAAPQQSASQATPVTQGQGR	2377.2	24	793.407	3	77.76	Q1_101619_9.raw	O88935|SYN1_MOUSE
LPSPTAAPQQSASQATPVTQGQGR	2377.2	24	793.407	3	76.78	Q1_101619_6.raw	O88935|SYN1_MOUSE
LPSPTAAPQQSASQATPVTQGQGR	2377.2	24	793.407	3	76.42	Q1_101619_13.raw	O88935|SYN1_MOUSE
LPSPTAAPQQSASQATPVTQGQGR	2377.2	24	793.407	3	76.76	Q1_101619_1.raw	O88935|SYN1_MOUSE
LPSPTAAPQQSASQATPVTQGQGR	2377.2	24	793.406	3	77.29	Q1_101619_4.raw	O88935|SYN1_MOUSE
LPSPTAAPQQSASQATPVTQGQGR	2377.2	24	793.408	3	76.8	Q1_101619_7.raw	O88935|SYN1_MOUSE
LPSPTAAPQQSASQATPVTQGQGR	2377.2	24	793.405	3	76.43	Q1_101619_8.raw	O88935|SYN1_MOUSE
LPSPTAAPQQSASQATPVTQGQGR	2377.2	24	793.409	3	76.27	Q1_101619_3.raw	O88935|SYN1_MOUSE
LPSPTAAPQQSASQATPVTQGQGR	2377.2	24	793.408	3	91.39	Q1_101619_11.raw	O88935|SYN1_MOUSE
IGEHTPSALAIMENANVLAR	2106.09	20	1054.05	2	139.71	Q1_101619_16.raw	P05064|ALDOA_MOUSE
IGEHTPSALAIMENANVLAR	2106.09	20	1054.05	2	141.67	Q1_101619_13.raw	P05064|ALDOA_MOUSE
IGEHTPSALAIMENANVLAR	2106.09	20	1054.05	2	139.94	Q1_101619_15.raw	P05064|ALDOA_MOUSE
IGEHTPSALAIMENANVLAR	2106.09	20	1054.05	2	142.05	Q1_101619_14.raw	P05064|ALDOA_MOUSE
IGEHTPSALAIMENANVLAR	2106.09	20	1054.05	2	141.59	Q1_101619_5.raw	P05064|ALDOA_MOUSE
IGEHTPSALAIMENANVLAR	2106.09	20	1054.05	2	142.09	Q1_101619_4.raw	P05064|ALDOA_MOUSE
IGEHTPSALAIMENANVLAR	2106.09	20	1054.05	2	140.35	Q1_101619_11.raw	P05064|ALDOA_MOUSE
IGEHTPSALAIMENANVLAR	2106.09	20	1054.05	2	142.01	Q1_101619_2.raw	P05064|ALDOA_MOUSE
IGEHTPSALAIMENANVLAR	2106.09	20	1054.05	2	142.82	Q1_101619_9.raw	P05064|ALDOA_MOUSE
IGEHTPSALAIMENANVLAR	2106.09	20	1054.05	2	142.44	Q1_101619_1.raw	P05064|ALDOA_MOUSE
IGEHTPSALAIMENANVLAR	2106.09	20	1054.05	2	141.27	Q1_101619_8.raw	P05064|ALDOA_MOUSE
IGEHTPSALAIMENANVLAR	2106.09	20	1054.06	2	141.25	Q1_101619_10.raw	P05064|ALDOA_MOUSE
IGEHTPSALAIMENANVLAR	2106.09	20	1054.05	2	142.06	Q1_101619_7.raw	P05064|ALDOA_MOUSE
IGEHTPSALAIMENANVLAR	2106.09	20	1054.05	2	140.6	Q1_101619_12.raw	P05064|ALDOA_MOUSE
IGEHTPSALAIMENANVLAR	2106.09	20	1054.05	2	140.92	Q1_101619_3.raw	P05064|ALDOA_MOUSE
IGEHTPSALAIMENANVLAR	2106.09	20	1054.06	2	141.61	Q1_101619_6.raw	P05064|ALDOA_MOUSE
IGEHTPSALAIMENANVLAR	2106.09	20	703.038	3	145.06	Q1_101619_14.raw	P05064|ALDOA_MOUSE
IGEHTPSALAIMENANVLAR	2106.09	20	703.037	3	143.83	Q1_101619_8.raw	P05064|ALDOA_MOUSE
IGEHTPSALAIMENANVLAR	2106.09	20	703.037	3	144.89	Q1_101619_10.raw	P05064|ALDOA_MOUSE
IGEHTPSALAIMENANVLAR	2106.09	20	703.039	3	141.44	Q1_101619_11.raw	P05064|ALDOA_MOUSE
IGEHTPSALAIMENANVLAR	2106.09	20	703.037	3	144.39	Q1_101619_16.raw	P05064|ALDOA_MOUSE
IGEHTPSALAIMENANVLAR	2106.09	20	703.038	3	145.77	Q1_101619_1.raw	P05064|ALDOA_MOUSE
IGEHTPSALAIMENANVLAR	2106.09	20	703.038	3	144.25	Q1_101619_2.raw	P05064|ALDOA_MOUSE
IGEHTPSALAIMENANVLAR	2106.09	20	703.037	3	141.76	Q1_101619_12.raw	P05064|ALDOA_MOUSE
IGEHTPSALAIMENANVLAR	2106.09	20	703.039	3	144.34	Q1_101619_15.raw	P05064|ALDOA_MOUSE
IGEHTPSALAIMENANVLAR	2106.09	20	703.037	3	145.31	Q1_101619_13.raw	P05064|ALDOA_MOUSE
IGEHTPSALAIMENANVLAR	2106.09	20	703.038	3	145.82	Q1_101619_7.raw	P05064|ALDOA_MOUSE
IGEHTPSALAIMENANVLAR	2106.09	20	703.038	3	144.61	Q1_101619_6.raw	P05064|ALDOA_MOUSE
IGEHTPSALAIMENANVLAR	2106.09	20	703.038	3	144.32	Q1_101619_5.raw	P05064|ALDOA_MOUSE
IGEHTPSALAIMENANVLAR	2106.09	20	703.038	3	145.65	Q1_101619_9.raw	P05064|ALDOA_MOUSE
IGEHTPSALAIMENANVLAR	2106.09	20	703.036	3	143.36	Q1_101619_3.raw	P05064|ALDOA_MOUSE
IGEHTPSALAIMENANVLAR	2106.09	20	703.038	3	147.3	Q1_101619_13.raw	P05064|ALDOA_MOUSE
IGEHTPSALAIMENANVLAR	2106.09	20	703.039	3	143.23	Q1_101619_4.raw	P05064|ALDOA_MOUSE
IGEHTPSALAIMENANVLAR	2106.09	20	703.035	3	149.85	Q1_101619_11.raw	P05064|ALDOA_MOUSE
GVVPLAGTNGETTTQGLDGLSER	2271.13	23	1136.58	2	114.85	Q1_101619_2.raw	P05064|ALDOA_MOUSE
GVVPLAGTNGETTTQGLDGLSER	2271.13	23	1136.57	2	114.96	Q1_101619_14.raw	P05064|ALDOA_MOUSE
GVVPLAGTNGETTTQGLDGLSER	2271.13	23	1136.58	2	116.42	Q1_101619_11.raw	P05064|ALDOA_MOUSE
GVVPLAGTNGETTTQGLDGLSER	2271.13	23	1136.57	2	114.84	Q1_101619_1.raw	P05064|ALDOA_MOUSE
GVVPLAGTNGETTTQGLDGLSER	2271.13	23	1136.58	2	114.07	Q1_101619_4.raw	P05064|ALDOA_MOUSE
GVVPLAGTNGETTTQGLDGLSER	2271.13	23	1136.57	2	115.56	Q1_101619_16.raw	P05064|ALDOA_MOUSE
GVVPLAGTNGETTTQGLDGLSER	2271.13	23	1136.58	2	114.45	Q1_101619_15.raw	P05064|ALDOA_MOUSE
GVVPLAGTNGETTTQGLDGLSER	2271.13	23	1136.57	2	114.46	Q1_101619_5.raw	P05064|ALDOA_MOUSE
GVVPLAGTNGETTTQGLDGLSER	2271.13	23	1136.57	2	114.55	Q1_101619_10.raw	P05064|ALDOA_MOUSE
GVVPLAGTNGETTTQGLDGLSER	2271.13	23	1136.58	2	114.84	Q1_101619_6.raw	P05064|ALDOA_MOUSE
GVVPLAGTNGETTTQGLDGLSER	2271.13	23	1136.58	2	114.34	Q1_101619_8.raw	P05064|ALDOA_MOUSE
GVVPLAGTNGETTTQGLDGLSER	2271.13	23	1136.58	2	114.67	Q1_101619_7.raw	P05064|ALDOA_MOUSE
GVVPLAGTNGETTTQGLDGLSER	2271.13	23	1136.58	2	114.36	Q1_101619_13.raw	P05064|ALDOA_MOUSE
GVVPLAGTNGETTTQGLDGLSER	2271.13	23	1136.57	2	120.97	Q1_101619_4.raw	P05064|ALDOA_MOUSE
GVVPLAGTNGETTTQGLDGLSER	2271.13	23	1136.57	2	113.26	Q1_101619_12.raw	P05064|ALDOA_MOUSE
GVVPLAGTNGETTTQGLDGLSER	2271.13	23	1136.57	2	115.67	Q1_101619_9.raw	P05064|ALDOA_MOUSE
GVVPLAGTNGETTTQGLDGLSER	2271.13	23	1136.58	2	106.15	Q1_101619_15.raw	P05064|ALDOA_MOUSE
GVVPLAGTNGETTTQGLDGLSER	2271.13	23	1136.57	2	106.68	Q1_101619_11.raw	P05064|ALDOA_MOUSE
GVVPLAGTNGETTTQGLDGLSER	2271.13	23	1136.58	2	114.01	Q1_101619_3.raw	P05064|ALDOA_MOUSE
GVVPLAGTNGETTTQGLDGLSER	2271.13	23	1136.58	2	108.07	Q1_101619_14.raw	P05064|ALDOA_MOUSE
GVVPLAGTNGETTTQGLDGLSER	2271.13	23	1136.58	2	107.89	Q1_101619_4.raw	P05064|ALDOA_MOUSE
GVVPLAGTNGETTTQGLDGLSER	2271.13	23	1136.58	2	107.28	Q1_101619_3.raw	P05064|ALDOA_MOUSE
GVVPLAGTNGETTTQGLDGLSER	2271.13	23	1136.57	2	106.65	Q1_101619_12.raw	P05064|ALDOA_MOUSE
GVVPLAGTNGETTTQGLDGLSER	2271.13	23	1136.58	2	107.28	Q1_101619_5.raw	P05064|ALDOA_MOUSE
GVVPLAGTNGETTTQGLDGLSER	2271.13	23	1136.57	2	108.02	Q1_101619_7.raw	P05064|ALDOA_MOUSE
GVVPLAGTNGETTTQGLDGLSER	2271.13	23	758.052	3	113.76	Q1_101619_13.raw	P05064|ALDOA_MOUSE
GVVPLAGTNGETTTQGLDGLSER	2271.13	23	758.052	3	113.74	Q1_101619_8.raw	P05064|ALDOA_MOUSE
GVVPLAGTNGETTTQGLDGLSER	2271.13	23	758.053	3	114.04	Q1_101619_7.raw	P05064|ALDOA_MOUSE
GVVPLAGTNGETTTQGLDGLSER	2271.13	23	758.053	3	114.16	Q1_101619_1.raw	P05064|ALDOA_MOUSE
GVVPLAGTNGETTTQGLDGLSER	2271.13	23	758.052	3	114.07	Q1_101619_4.raw	P05064|ALDOA_MOUSE
GVVPLAGTNGETTTQGLDGLSER	2271.13	23	758.052	3	114.17	Q1_101619_2.raw	P05064|ALDOA_MOUSE
GVVPLAGTNGETTTQGLDGLSER	2271.13	23	758.053	3	113.34	Q1_101619_3.raw	P05064|ALDOA_MOUSE
GVVPLAGTNGETTTQGLDGLSER	2271.13	23	758.052	3	113.48	Q1_101619_5.raw	P05064|ALDOA_MOUSE
GVVPLAGTNGETTTQGLDGLSER	2271.13	23	1136.58	2	108.92	Q1_101619_9.raw	P05064|ALDOA_MOUSE
GVVPLAGTNGETTTQGLDGLSER	2271.13	23	758.052	3	114.37	Q1_101619_14.raw	P05064|ALDOA_MOUSE
GVVPLAGTNGETTTQGLDGLSER	2271.13	23	758.052	3	115.02	Q1_101619_9.raw	P05064|ALDOA_MOUSE
GVVPLAGTNGETTTQGLDGLSER	2271.13	23	758.052	3	113.54	Q1_101619_10.raw	P05064|ALDOA_MOUSE
GVVPLAGTNGETTTQGLDGLSER	2271.13	23	758.054	3	112.21	Q1_101619_15.raw	P05064|ALDOA_MOUSE
GVVPLAGTNGETTTQGLDGLSER	2271.13	23	758.052	3	113.92	Q1_101619_6.raw	P05064|ALDOA_MOUSE
GVVPLAGTNGETTTQGLDGLSER	2271.13	23	758.054	3	113.51	Q1_101619_16.raw	P05064|ALDOA_MOUSE
GVVPLAGTNGETTTQGLDGLSER	2271.13	23	758.051	3	112.57	Q1_101619_12.raw	P05064|ALDOA_MOUSE
GVVPLAGTNGETTTQGLDGLSER	2271.13	23	758.056	3	120.7	Q1_101619_4.raw	P05064|ALDOA_MOUSE
QVQEAIAGISSAAQATSPTDEAK	2272.12	23	1137.07	2	100.56	Q1_101619_16.raw	Q61301|CTNA2_MOUSE
QVQEAIAGISSAAQATSPTDEAK	2272.12	23	1137.07	2	101.94	Q1_101619_5.raw	Q61301|CTNA2_MOUSE
QVQEAIAGISSAAQATSPTDEAK	2272.12	23	1137.07	2	102.43	Q1_101619_4.raw	Q61301|CTNA2_MOUSE
QVQEAIAGISSAAQATSPTDEAK	2272.12	23	1137.07	2	100.63	Q1_101619_15.raw	Q61301|CTNA2_MOUSE
QVQEAIAGISSAAQATSPTDEAK	2272.12	23	1137.07	2	101.11	Q1_101619_11.raw	Q61301|CTNA2_MOUSE
QVQEAIAGISSAAQATSPTDEAK	2272.12	23	1137.07	2	103.4	Q1_101619_9.raw	Q61301|CTNA2_MOUSE
QVQEAIAGISSAAQATSPTDEAK	2272.12	23	1137.07	2	102.02	Q1_101619_6.raw	Q61301|CTNA2_MOUSE
QVQEAIAGISSAAQATSPTDEAK	2272.12	23	1137.07	2	101.06	Q1_101619_12.raw	Q61301|CTNA2_MOUSE
QVQEAIAGISSAAQATSPTDEAK	2272.12	23	1137.06	2	102.03	Q1_101619_13.raw	Q61301|CTNA2_MOUSE
QVQEAIAGISSAAQATSPTDEAK	2272.12	23	1137.07	2	102.13	Q1_101619_13.raw	Q61301|CTNA2_MOUSE
VGSHITGGDIYGIVNENSLIK	2185.14	21	1093.57	2	128.78	Q1_101619_16.raw	P50516|VATA_MOUSE
VGSHITGGDIYGIVNENSLIK	2185.14	21	1093.58	2	129.37	Q1_101619_11.raw	P50516|VATA_MOUSE
VGSHITGGDIYGIVNENSLIK	2185.14	21	1093.58	2	130.29	Q1_101619_5.raw	P50516|VATA_MOUSE
VGSHITGGDIYGIVNENSLIK	2185.14	21	1093.58	2	130.77	Q1_101619_2.raw	P50516|VATA_MOUSE
VGSHITGGDIYGIVNENSLIK	2185.14	21	1093.58	2	130.8	Q1_101619_4.raw	P50516|VATA_MOUSE
VGSHITGGDIYGIVNENSLIK	2185.14	21	1093.58	2	130.42	Q1_101619_13.raw	P50516|VATA_MOUSE
VGSHITGGDIYGIVNENSLIK	2185.14	21	1093.58	2	129.89	Q1_101619_3.raw	P50516|VATA_MOUSE
VGSHITGGDIYGIVNENSLIK	2185.14	21	1093.58	2	129.25	Q1_101619_12.raw	P50516|VATA_MOUSE
VGSHITGGDIYGIVNENSLIK	2185.14	21	1093.58	2	130.23	Q1_101619_8.raw	P50516|VATA_MOUSE
VGSHITGGDIYGIVNENSLIK	2185.14	21	1093.58	2	128.87	Q1_101619_15.raw	P50516|VATA_MOUSE
VGSHITGGDIYGIVNENSLIK	2185.14	21	1093.57	2	130.83	Q1_101619_7.raw	P50516|VATA_MOUSE
VGSHITGGDIYGIVNENSLIK	2185.14	21	1093.58	2	130.78	Q1_101619_6.raw	P50516|VATA_MOUSE
VGSHITGGDIYGIVNENSLIK	2185.14	21	1093.58	2	130.86	Q1_101619_1.raw	P50516|VATA_MOUSE
VGSHITGGDIYGIVNENSLIK	2185.14	21	1093.58	2	130.11	Q1_101619_10.raw	P50516|VATA_MOUSE
VGSHITGGDIYGIVNENSLIK	2185.14	21	1093.58	2	131.63	Q1_101619_9.raw	P50516|VATA_MOUSE
VGSHITGGDIYGIVNENSLIK	2185.14	21	1093.58	2	130.98	Q1_101619_14.raw	P50516|VATA_MOUSE
VGSHITGGDIYGIVNENSLIK	2185.14	21	729.386	3	129.36	Q1_101619_11.raw	P50516|VATA_MOUSE
VGSHITGGDIYGIVNENSLIK	2185.14	21	729.386	3	128.78	Q1_101619_16.raw	P50516|VATA_MOUSE
VGSHITGGDIYGIVNENSLIK	2185.14	21	729.386	3	130.97	Q1_101619_14.raw	P50516|VATA_MOUSE
VGSHITGGDIYGIVNENSLIK	2185.14	21	729.386	3	130.28	Q1_101619_5.raw	P50516|VATA_MOUSE
VGSHITGGDIYGIVNENSLIK	2185.14	21	729.387	3	130.7	Q1_101619_4.raw	P50516|VATA_MOUSE
VGSHITGGDIYGIVNENSLIK	2185.14	21	729.388	3	130.22	Q1_101619_8.raw	P50516|VATA_MOUSE
VGSHITGGDIYGIVNENSLIK	2185.14	21	729.386	3	130.85	Q1_101619_1.raw	P50516|VATA_MOUSE
VGSHITGGDIYGIVNENSLIK	2185.14	21	729.386	3	130.82	Q1_101619_7.raw	P50516|VATA_MOUSE
VGSHITGGDIYGIVNENSLIK	2185.14	21	729.387	3	129.63	Q1_101619_15.raw	P50516|VATA_MOUSE
VGSHITGGDIYGIVNENSLIK	2185.14	21	729.386	3	130.65	Q1_101619_2.raw	P50516|VATA_MOUSE
VGSHITGGDIYGIVNENSLIK	2185.14	21	729.385	3	130.33	Q1_101619_6.raw	P50516|VATA_MOUSE
VGSHITGGDIYGIVNENSLIK	2185.14	21	729.386	3	131.61	Q1_101619_9.raw	P50516|VATA_MOUSE
VGSHITGGDIYGIVNENSLIK	2185.14	21	729.385	3	130.95	Q1_101619_13.raw	P50516|VATA_MOUSE
VGSHITGGDIYGIVNENSLIK	2185.14	21	729.385	3	127.39	Q1_101619_12.raw	P50516|VATA_MOUSE
VGSHITGGDIYGIVNENSLIK	2185.14	21	729.387	3	130.61	Q1_101619_3.raw	P50516|VATA_MOUSE
VGSHITGGDIYGIVNENSLIK	2185.14	21	729.388	3	145.95	Q1_101619_4.raw	P50516|VATA_MOUSE
VGSHITGGDIYGIVNENSLIK	2185.14	21	729.385	3	130.69	Q1_101619_10.raw	P50516|VATA_MOUSE
VGSHITGGDIYGIVNENSLIK	2185.14	21	729.387	3	144.21	Q1_101619_11.raw	P50516|VATA_MOUSE
QGAIVAVTGDGVNDSPALK	1810.94	19	906.479	2	100.04	Q1_101619_16.raw	Q6PIC6|AT1A3_MOUSE:Q8VDN2|AT1A1_MOUSE:Q6PIE5|AT1A2_MOUSE
QGAIVAVTGDGVNDSPALK	1810.94	19	906.478	2	99.41	Q1_101619_13.raw	Q6PIC6|AT1A3_MOUSE:Q8VDN2|AT1A1_MOUSE:Q6PIE5|AT1A2_MOUSE
QGAIVAVTGDGVNDSPALK	1810.94	19	906.48	2	99.23	Q1_101619_15.raw	Q6PIC6|AT1A3_MOUSE:Q8VDN2|AT1A1_MOUSE:Q6PIE5|AT1A2_MOUSE
QGAIVAVTGDGVNDSPALK	1810.94	19	906.479	2	100	Q1_101619_5.raw	Q6PIC6|AT1A3_MOUSE:Q8VDN2|AT1A1_MOUSE:Q6PIE5|AT1A2_MOUSE
QGAIVAVTGDGVNDSPALK	1810.94	19	906.479	2	100.22	Q1_101619_14.raw	Q6PIC6|AT1A3_MOUSE:Q8VDN2|AT1A1_MOUSE:Q6PIE5|AT1A2_MOUSE
QGAIVAVTGDGVNDSPALK	1810.94	19	906.479	2	101.28	Q1_101619_9.raw	Q6PIC6|AT1A3_MOUSE:Q8VDN2|AT1A1_MOUSE:Q6PIE5|AT1A2_MOUSE
QGAIVAVTGDGVNDSPALK	1810.94	19	906.479	2	98.79	Q1_101619_8.raw	Q6PIC6|AT1A3_MOUSE:Q8VDN2|AT1A1_MOUSE:Q6PIE5|AT1A2_MOUSE
QGAIVAVTGDGVNDSPALK	1810.94	19	906.478	2	100.5	Q1_101619_7.raw	Q6PIC6|AT1A3_MOUSE:Q8VDN2|AT1A1_MOUSE:Q6PIE5|AT1A2_MOUSE
QGAIVAVTGDGVNDSPALK	1810.94	19	906.479	2	99	Q1_101619_2.raw	Q6PIC6|AT1A3_MOUSE:Q8VDN2|AT1A1_MOUSE:Q6PIE5|AT1A2_MOUSE
QGAIVAVTGDGVNDSPALK	1810.94	19	906.478	2	101.94	Q1_101619_11.raw	Q6PIC6|AT1A3_MOUSE:Q8VDN2|AT1A1_MOUSE:Q6PIE5|AT1A2_MOUSE
QGAIVAVTGDGVNDSPALK	1810.94	19	906.478	2	98.82	Q1_101619_6.raw	Q6PIC6|AT1A3_MOUSE:Q8VDN2|AT1A1_MOUSE:Q6PIE5|AT1A2_MOUSE
QGAIVAVTGDGVNDSPALK	1810.94	19	906.479	2	100.54	Q1_101619_10.raw	Q6PIC6|AT1A3_MOUSE:Q8VDN2|AT1A1_MOUSE:Q6PIE5|AT1A2_MOUSE
QGAIVAVTGDGVNDSPALK	1810.94	19	906.477	2	98.46	Q1_101619_12.raw	Q6PIC6|AT1A3_MOUSE:Q8VDN2|AT1A1_MOUSE:Q6PIE5|AT1A2_MOUSE
QGAIVAVTGDGVNDSPALK	1810.94	19	906.479	2	104.2	Q1_101619_4.raw	Q6PIC6|AT1A3_MOUSE:Q8VDN2|AT1A1_MOUSE:Q6PIE5|AT1A2_MOUSE
QGAIVAVTGDGVNDSPALK	1810.94	19	906.479	2	102.48	Q1_101619_1.raw	Q6PIC6|AT1A3_MOUSE:Q8VDN2|AT1A1_MOUSE:Q6PIE5|AT1A2_MOUSE
QGAIVAVTGDGVNDSPALK	1810.94	19	906.479	2	99.23	Q1_101619_3.raw	Q6PIC6|AT1A3_MOUSE:Q8VDN2|AT1A1_MOUSE:Q6PIE5|AT1A2_MOUSE
QGAIVAVTGDGVNDSPALK	1810.94	19	604.655	3	98.6	Q1_101619_8.raw	Q6PIC6|AT1A3_MOUSE:Q8VDN2|AT1A1_MOUSE:Q6PIE5|AT1A2_MOUSE
QGAIVAVTGDGVNDSPALK	1810.94	19	604.657	3	96.99	Q1_101619_15.raw	Q6PIC6|AT1A3_MOUSE:Q8VDN2|AT1A1_MOUSE:Q6PIE5|AT1A2_MOUSE
QGAIVAVTGDGVNDSPALK	1810.94	19	604.655	3	97.48	Q1_101619_11.raw	Q6PIC6|AT1A3_MOUSE:Q8VDN2|AT1A1_MOUSE:Q6PIE5|AT1A2_MOUSE
QGAIVAVTGDGVNDSPALK	1810.94	19	604.654	3	99.13	Q1_101619_10.raw	Q6PIC6|AT1A3_MOUSE:Q8VDN2|AT1A1_MOUSE:Q6PIE5|AT1A2_MOUSE
QGAIVAVTGDGVNDSPALK	1810.94	19	604.656	3	98.39	Q1_101619_13.raw	Q6PIC6|AT1A3_MOUSE:Q8VDN2|AT1A1_MOUSE:Q6PIE5|AT1A2_MOUSE
QGAIVAVTGDGVNDSPALK	1810.94	19	604.656	3	98.26	Q1_101619_3.raw	Q6PIC6|AT1A3_MOUSE:Q8VDN2|AT1A1_MOUSE:Q6PIE5|AT1A2_MOUSE
QGAIVAVTGDGVNDSPALK	1810.94	19	604.656	3	96.94	Q1_101619_16.raw	Q6PIC6|AT1A3_MOUSE:Q8VDN2|AT1A1_MOUSE:Q6PIE5|AT1A2_MOUSE
QGAIVAVTGDGVNDSPALK	1810.94	19	604.656	3	98.94	Q1_101619_4.raw	Q6PIC6|AT1A3_MOUSE:Q8VDN2|AT1A1_MOUSE:Q6PIE5|AT1A2_MOUSE
QGAIVAVTGDGVNDSPALK	1810.94	19	604.655	3	98.37	Q1_101619_5.raw	Q6PIC6|AT1A3_MOUSE:Q8VDN2|AT1A1_MOUSE:Q6PIE5|AT1A2_MOUSE
QGAIVAVTGDGVNDSPALK	1810.94	19	604.655	3	98.71	Q1_101619_6.raw	Q6PIC6|AT1A3_MOUSE:Q8VDN2|AT1A1_MOUSE:Q6PIE5|AT1A2_MOUSE
QGAIVAVTGDGVNDSPALK	1810.94	19	604.655	3	98.89	Q1_101619_1.raw	Q6PIC6|AT1A3_MOUSE:Q8VDN2|AT1A1_MOUSE:Q6PIE5|AT1A2_MOUSE
QGAIVAVTGDGVNDSPALK	1810.94	19	604.656	3	99.07	Q1_101619_14.raw	Q6PIC6|AT1A3_MOUSE:Q8VDN2|AT1A1_MOUSE:Q6PIE5|AT1A2_MOUSE
QGAIVAVTGDGVNDSPALK	1810.94	19	604.656	3	99.83	Q1_101619_9.raw	Q6PIC6|AT1A3_MOUSE:Q8VDN2|AT1A1_MOUSE:Q6PIE5|AT1A2_MOUSE
QGAIVAVTGDGVNDSPALK	1810.94	19	604.657	3	98.83	Q1_101619_2.raw	Q6PIC6|AT1A3_MOUSE:Q8VDN2|AT1A1_MOUSE:Q6PIE5|AT1A2_MOUSE
QGAIVAVTGDGVNDSPALK	1810.94	19	604.655	3	97.47	Q1_101619_12.raw	Q6PIC6|AT1A3_MOUSE:Q8VDN2|AT1A1_MOUSE:Q6PIE5|AT1A2_MOUSE
QGAIVAVTGDGVNDSPALK	1810.94	19	604.655	3	99.01	Q1_101619_7.raw	Q6PIC6|AT1A3_MOUSE:Q8VDN2|AT1A1_MOUSE:Q6PIE5|AT1A2_MOUSE
QGAIVAVTGDGVNDSPALK	1810.94	19	906.471	2	106.36	Q1_101619_8.raw	Q6PIC6|AT1A3_MOUSE:Q8VDN2|AT1A1_MOUSE:Q6PIE5|AT1A2_MOUSE
QGAIVAVTGDGVNDSPALK	1810.94	19	906.478	2	116.83	Q1_101619_7.raw	Q6PIC6|AT1A3_MOUSE:Q8VDN2|AT1A1_MOUSE:Q6PIE5|AT1A2_MOUSE
LTGFHETSNINDFSAGVANR	2149.02	20	1075.52	2	104.04	Q1_101619_13.raw	P15105|GLNA_MOUSE
LTGFHETSNINDFSAGVANR	2149.02	20	1075.52	2	104.59	Q1_101619_1.raw	P15105|GLNA_MOUSE
LTGFHETSNINDFSAGVANR	2149.02	20	1075.52	2	104.06	Q1_101619_10.raw	P15105|GLNA_MOUSE
LTGFHETSNINDFSAGVANR	2149.02	20	1075.52	2	102.55	Q1_101619_16.raw	P15105|GLNA_MOUSE
LTGFHETSNINDFSAGVANR	2149.02	20	1075.52	2	104.7	Q1_101619_14.raw	P15105|GLNA_MOUSE
LTGFHETSNINDFSAGVANR	2149.02	20	1075.52	2	102.59	Q1_101619_15.raw	P15105|GLNA_MOUSE
LTGFHETSNINDFSAGVANR	2149.02	20	1075.52	2	103.99	Q1_101619_5.raw	P15105|GLNA_MOUSE
LTGFHETSNINDFSAGVANR	2149.02	20	1075.52	2	104.29	Q1_101619_8.raw	P15105|GLNA_MOUSE
LTGFHETSNINDFSAGVANR	2149.02	20	1075.52	2	103.04	Q1_101619_11.raw	P15105|GLNA_MOUSE
LTGFHETSNINDFSAGVANR	2149.02	20	1075.52	2	105.51	Q1_101619_9.raw	P15105|GLNA_MOUSE
LTGFHETSNINDFSAGVANR	2149.02	20	1075.52	2	104.61	Q1_101619_7.raw	P15105|GLNA_MOUSE
LTGFHETSNINDFSAGVANR	2149.02	20	1075.52	2	104.57	Q1_101619_4.raw	P15105|GLNA_MOUSE
LTGFHETSNINDFSAGVANR	2149.02	20	1075.52	2	104.32	Q1_101619_6.raw	P15105|GLNA_MOUSE
LTGFHETSNINDFSAGVANR	2149.02	20	1075.52	2	104.63	Q1_101619_2.raw	P15105|GLNA_MOUSE
LTGFHETSNINDFSAGVANR	2149.02	20	1075.51	2	103.77	Q1_101619_3.raw	P15105|GLNA_MOUSE
LTGFHETSNINDFSAGVANR	2149.02	20	1075.52	2	103.08	Q1_101619_12.raw	P15105|GLNA_MOUSE
LTGFHETSNINDFSAGVANR	2149.02	20	717.346	3	105.39	Q1_101619_4.raw	P15105|GLNA_MOUSE
LTGFHETSNINDFSAGVANR	2149.02	20	717.347	3	102.54	Q1_101619_16.raw	P15105|GLNA_MOUSE
LTGFHETSNINDFSAGVANR	2149.02	20	717.348	3	104.05	Q1_101619_15.raw	P15105|GLNA_MOUSE
LTGFHETSNINDFSAGVANR	2149.02	20	717.347	3	103.93	Q1_101619_13.raw	P15105|GLNA_MOUSE
LTGFHETSNINDFSAGVANR	2149.02	20	717.347	3	103.02	Q1_101619_11.raw	P15105|GLNA_MOUSE
LTGFHETSNINDFSAGVANR	2149.02	20	717.347	3	104.5	Q1_101619_1.raw	P15105|GLNA_MOUSE
LTGFHETSNINDFSAGVANR	2149.02	20	717.347	3	107.02	Q1_101619_9.raw	P15105|GLNA_MOUSE
LTGFHETSNINDFSAGVANR	2149.02	20	717.347	3	105.32	Q1_101619_14.raw	P15105|GLNA_MOUSE
LTGFHETSNINDFSAGVANR	2149.02	20	717.346	3	105.59	Q1_101619_10.raw	P15105|GLNA_MOUSE
LTGFHETSNINDFSAGVANR	2149.02	20	717.346	3	105.25	Q1_101619_8.raw	P15105|GLNA_MOUSE
LTGFHETSNINDFSAGVANR	2149.02	20	717.347	3	105.54	Q1_101619_5.raw	P15105|GLNA_MOUSE
LTGFHETSNINDFSAGVANR	2149.02	20	717.347	3	105.25	Q1_101619_7.raw	P15105|GLNA_MOUSE
LTGFHETSNINDFSAGVANR	2149.02	20	717.347	3	105.68	Q1_101619_6.raw	P15105|GLNA_MOUSE
LTGFHETSNINDFSAGVANR	2149.02	20	717.347	3	105.27	Q1_101619_2.raw	P15105|GLNA_MOUSE
LTGFHETSNINDFSAGVANR	2149.02	20	717.346	3	104.4	Q1_101619_3.raw	P15105|GLNA_MOUSE
LTGFHETSNINDFSAGVANR	2149.02	20	717.345	3	102.97	Q1_101619_12.raw	P15105|GLNA_MOUSE
AIGVLTSGGDAQGMNAAVR	1786.9	19	894.457	2	97.86	Q1_101619_16.raw	Q9WUA3|PFKAP_MOUSE:P12382|PFKAL_MOUSE
AIGVLTSGGDAQGMNAAVR	1786.9	19	894.458	2	98.57	Q1_101619_8.raw	Q9WUA3|PFKAP_MOUSE:P12382|PFKAL_MOUSE
AIGVLTSGGDAQGMNAAVR	1786.9	19	894.458	2	98.39	Q1_101619_11.raw	Q9WUA3|PFKAP_MOUSE:P12382|PFKAL_MOUSE
AIGVLTSGGDAQGMNAAVR	1786.9	19	894.458	2	98.88	Q1_101619_2.raw	Q9WUA3|PFKAP_MOUSE:P12382|PFKAL_MOUSE
AIGVLTSGGDAQGMNAAVR	1786.9	19	894.459	2	96.91	Q1_101619_15.raw	Q9WUA3|PFKAP_MOUSE:P12382|PFKAL_MOUSE
AIGVLTSGGDAQGMNAAVR	1786.9	19	894.457	2	100.09	Q1_101619_14.raw	Q9WUA3|PFKAP_MOUSE:P12382|PFKAL_MOUSE
AIGVLTSGGDAQGMNAAVR	1786.9	19	894.457	2	99.27	Q1_101619_1.raw	Q9WUA3|PFKAP_MOUSE:P12382|PFKAL_MOUSE
AIGVLTSGGDAQGMNAAVR	1786.9	19	894.458	2	98.31	Q1_101619_5.raw	Q9WUA3|PFKAP_MOUSE:P12382|PFKAL_MOUSE
AIGVLTSGGDAQGMNAAVR	1786.9	19	894.458	2	99.86	Q1_101619_9.raw	Q9WUA3|PFKAP_MOUSE:P12382|PFKAL_MOUSE
AIGVLTSGGDAQGMNAAVR	1786.9	19	894.458	2	98.23	Q1_101619_3.raw	Q9WUA3|PFKAP_MOUSE:P12382|PFKAL_MOUSE
AIGVLTSGGDAQGMNAAVR	1786.9	19	894.459	2	98.96	Q1_101619_4.raw	Q9WUA3|PFKAP_MOUSE:P12382|PFKAL_MOUSE
AIGVLTSGGDAQGMNAAVR	1786.9	19	894.456	2	99.35	Q1_101619_10.raw	Q9WUA3|PFKAP_MOUSE:P12382|PFKAL_MOUSE
AIGVLTSGGDAQGMNAAVR	1786.9	19	894.456	2	99.14	Q1_101619_13.raw	Q9WUA3|PFKAP_MOUSE:P12382|PFKAL_MOUSE
AIGVLTSGGDAQGMNAAVR	1786.9	19	894.456	2	97.8	Q1_101619_12.raw	Q9WUA3|PFKAP_MOUSE:P12382|PFKAL_MOUSE
AIGVLTSGGDAQGMNAAVR	1786.9	19	894.454	2	98.59	Q1_101619_6.raw	Q9WUA3|PFKAP_MOUSE:P12382|PFKAL_MOUSE
AIGVLTSGGDAQGMNAAVR	1786.9	19	894.456	2	101.15	Q1_101619_7.raw	Q9WUA3|PFKAP_MOUSE:P12382|PFKAL_MOUSE
FTHGFQNIVDAYGIGTYR	2058	18	1030.01	2	136.58	Q1_101619_14.raw	Q9Z1G4|VPP1_MOUSE
FTHGFQNIVDAYGIGTYR	2058	18	1030	2	135.71	Q1_101619_10.raw	Q9Z1G4|VPP1_MOUSE
FTHGFQNIVDAYGIGTYR	2058	18	1030.01	2	136.22	Q1_101619_8.raw	Q9Z1G4|VPP1_MOUSE
FTHGFQNIVDAYGIGTYR	2058	18	1030.01	2	133.96	Q1_101619_16.raw	Q9Z1G4|VPP1_MOUSE
FTHGFQNIVDAYGIGTYR	2058	18	1030.01	2	136.09	Q1_101619_13.raw	Q9Z1G4|VPP1_MOUSE
FTHGFQNIVDAYGIGTYR	2058	18	1030.01	2	135.51	Q1_101619_3.raw	Q9Z1G4|VPP1_MOUSE
FTHGFQNIVDAYGIGTYR	2058	18	1030.01	2	136.71	Q1_101619_4.raw	Q9Z1G4|VPP1_MOUSE
FTHGFQNIVDAYGIGTYR	2058	18	1030	2	136.08	Q1_101619_5.raw	Q9Z1G4|VPP1_MOUSE
FTHGFQNIVDAYGIGTYR	2058	18	1030.01	2	136.53	Q1_101619_2.raw	Q9Z1G4|VPP1_MOUSE
FTHGFQNIVDAYGIGTYR	2058	18	1030.01	2	134.46	Q1_101619_11.raw	Q9Z1G4|VPP1_MOUSE
FTHGFQNIVDAYGIGTYR	2058	18	1030	2	135.16	Q1_101619_12.raw	Q9Z1G4|VPP1_MOUSE
FTHGFQNIVDAYGIGTYR	2058	18	1030	2	137.28	Q1_101619_9.raw	Q9Z1G4|VPP1_MOUSE
FTHGFQNIVDAYGIGTYR	2058	18	1030	2	136.23	Q1_101619_6.raw	Q9Z1G4|VPP1_MOUSE
FTHGFQNIVDAYGIGTYR	2058	18	1030	2	136.87	Q1_101619_7.raw	Q9Z1G4|VPP1_MOUSE
FTHGFQNIVDAYGIGTYR	2058	18	687.007	3	134.6	Q1_101619_15.raw	Q9Z1G4|VPP1_MOUSE
FTHGFQNIVDAYGIGTYR	2058	18	687.006	3	134.36	Q1_101619_11.raw	Q9Z1G4|VPP1_MOUSE
FTHGFQNIVDAYGIGTYR	2058	18	687.005	3	135.77	Q1_101619_5.raw	Q9Z1G4|VPP1_MOUSE
FTHGFQNIVDAYGIGTYR	2058	18	687.006	3	136.6	Q1_101619_14.raw	Q9Z1G4|VPP1_MOUSE
FTHGFQNIVDAYGIGTYR	2058	18	687.008	3	133.72	Q1_101619_16.raw	Q9Z1G4|VPP1_MOUSE
FTHGFQNIVDAYGIGTYR	2058	18	687.006	3	136.57	Q1_101619_8.raw	Q9Z1G4|VPP1_MOUSE
FTHGFQNIVDAYGIGTYR	2058	18	687.005	3	137.29	Q1_101619_2.raw	Q9Z1G4|VPP1_MOUSE
FTHGFQNIVDAYGIGTYR	2058	18	687.007	3	136.55	Q1_101619_6.raw	Q9Z1G4|VPP1_MOUSE
FTHGFQNIVDAYGIGTYR	2058	18	687.006	3	137.7	Q1_101619_9.raw	Q9Z1G4|VPP1_MOUSE
FTHGFQNIVDAYGIGTYR	2058	18	687.006	3	136.78	Q1_101619_7.raw	Q9Z1G4|VPP1_MOUSE
FTHGFQNIVDAYGIGTYR	2058	18	687.006	3	135.51	Q1_101619_12.raw	Q9Z1G4|VPP1_MOUSE
FTHGFQNIVDAYGIGTYR	2058	18	687.007	3	136.22	Q1_101619_4.raw	Q9Z1G4|VPP1_MOUSE
FTHGFQNIVDAYGIGTYR	2058	18	687.006	3	135.68	Q1_101619_13.raw	Q9Z1G4|VPP1_MOUSE
FTHGFQNIVDAYGIGTYR	2058	18	687.005	3	136.24	Q1_101619_10.raw	Q9Z1G4|VPP1_MOUSE
FTHGFQNIVDAYGIGTYR	2058	18	687.005	3	136.74	Q1_101619_1.raw	Q9Z1G4|VPP1_MOUSE
FTHGFQNIVDAYGIGTYR	2058	18	687.007	3	135.76	Q1_101619_3.raw	Q9Z1G4|VPP1_MOUSE
MPFPVNHGASSEDSLLQDAAK	2213.04	21	1107.53	2	113.21	Q1_101619_16.raw	Q9R0P9|UCHL1_MOUSE
MPFPVNHGASSEDSLLQDAAK	2213.04	21	1107.53	2	114.72	Q1_101619_13.raw	Q9R0P9|UCHL1_MOUSE
MPFPVNHGASSEDSLLQDAAK	2213.04	21	1107.53	2	114.54	Q1_101619_5.raw	Q9R0P9|UCHL1_MOUSE
MPFPVNHGASSEDSLLQDAAK	2213.04	21	1107.53	2	115.11	Q1_101619_4.raw	Q9R0P9|UCHL1_MOUSE
MPFPVNHGASSEDSLLQDAAK	2213.04	21	1107.53	2	114.89	Q1_101619_8.raw	Q9R0P9|UCHL1_MOUSE
MPFPVNHGASSEDSLLQDAAK	2213.04	21	1107.53	2	113.22	Q1_101619_15.raw	Q9R0P9|UCHL1_MOUSE
MPFPVNHGASSEDSLLQDAAK	2213.04	21	1107.53	2	115.39	Q1_101619_14.raw	Q9R0P9|UCHL1_MOUSE
MPFPVNHGASSEDSLLQDAAK	2213.04	21	1107.53	2	115.19	Q1_101619_1.raw	Q9R0P9|UCHL1_MOUSE
MPFPVNHGASSEDSLLQDAAK	2213.04	21	1107.53	2	116.15	Q1_101619_9.raw	Q9R0P9|UCHL1_MOUSE
MPFPVNHGASSEDSLLQDAAK	2213.04	21	1107.53	2	113.69	Q1_101619_11.raw	Q9R0P9|UCHL1_MOUSE
MPFPVNHGASSEDSLLQDAAK	2213.04	21	1107.53	2	113.62	Q1_101619_12.raw	Q9R0P9|UCHL1_MOUSE
MPFPVNHGASSEDSLLQDAAK	2213.04	21	1107.53	2	115.32	Q1_101619_2.raw	Q9R0P9|UCHL1_MOUSE
MPFPVNHGASSEDSLLQDAAK	2213.04	21	1107.53	2	114.38	Q1_101619_3.raw	Q9R0P9|UCHL1_MOUSE
MPFPVNHGASSEDSLLQDAAK	2213.04	21	1107.53	2	114.9	Q1_101619_6.raw	Q9R0P9|UCHL1_MOUSE
MPFPVNHGASSEDSLLQDAAK	2213.04	21	1107.53	2	114.57	Q1_101619_10.raw	Q9R0P9|UCHL1_MOUSE
MPFPVNHGASSEDSLLQDAAK	2213.04	21	1107.53	2	115.13	Q1_101619_7.raw	Q9R0P9|UCHL1_MOUSE
MPFPVNHGASSEDSLLQDAAK	2213.04	21	738.688	3	114.45	Q1_101619_16.raw	Q9R0P9|UCHL1_MOUSE
MPFPVNHGASSEDSLLQDAAK	2213.04	21	738.688	3	116.66	Q1_101619_1.raw	Q9R0P9|UCHL1_MOUSE
MPFPVNHGASSEDSLLQDAAK	2213.04	21	738.687	3	115.09	Q1_101619_12.raw	Q9R0P9|UCHL1_MOUSE
MPFPVNHGASSEDSLLQDAAK	2213.04	21	738.688	3	116.06	Q1_101619_13.raw	Q9R0P9|UCHL1_MOUSE
MPFPVNHGASSEDSLLQDAAK	2213.04	21	738.688	3	116.25	Q1_101619_8.raw	Q9R0P9|UCHL1_MOUSE
MPFPVNHGASSEDSLLQDAAK	2213.04	21	738.688	3	116.09	Q1_101619_5.raw	Q9R0P9|UCHL1_MOUSE
MPFPVNHGASSEDSLLQDAAK	2213.04	21	738.688	3	116.74	Q1_101619_9.raw	Q9R0P9|UCHL1_MOUSE
MPFPVNHGASSEDSLLQDAAK	2213.04	21	738.688	3	115.87	Q1_101619_2.raw	Q9R0P9|UCHL1_MOUSE
MPFPVNHGASSEDSLLQDAAK	2213.04	21	738.687	3	115.9	Q1_101619_10.raw	Q9R0P9|UCHL1_MOUSE
MPFPVNHGASSEDSLLQDAAK	2213.04	21	738.688	3	115.16	Q1_101619_11.raw	Q9R0P9|UCHL1_MOUSE
MPFPVNHGASSEDSLLQDAAK	2213.04	21	738.688	3	116.75	Q1_101619_14.raw	Q9R0P9|UCHL1_MOUSE
MPFPVNHGASSEDSLLQDAAK	2213.04	21	738.689	3	116.32	Q1_101619_7.raw	Q9R0P9|UCHL1_MOUSE
MPFPVNHGASSEDSLLQDAAK	2213.04	21	738.689	3	113.77	Q1_101619_15.raw	Q9R0P9|UCHL1_MOUSE
MPFPVNHGASSEDSLLQDAAK	2213.04	21	738.688	3	115.69	Q1_101619_3.raw	Q9R0P9|UCHL1_MOUSE
MPFPVNHGASSEDSLLQDAAK	2213.04	21	738.688	3	116.29	Q1_101619_6.raw	Q9R0P9|UCHL1_MOUSE
MPFPVNHGASSEDSLLQDAAK	2213.04	21	738.69	3	115.63	Q1_101619_4.raw	Q9R0P9|UCHL1_MOUSE
NVIIWGNHSSTQYPDVNHAK	2279.11	20	1140.56	2	95.08	Q1_101619_15.raw	P14152|MDHC_MOUSE
NVIIWGNHSSTQYPDVNHAK	2279.11	20	1140.56	2	96.99	Q1_101619_13.raw	P14152|MDHC_MOUSE
NVIIWGNHSSTQYPDVNHAK	2279.11	20	1140.56	2	94.93	Q1_101619_16.raw	P14152|MDHC_MOUSE
NVIIWGNHSSTQYPDVNHAK	2279.11	20	1140.56	2	95.55	Q1_101619_11.raw	P14152|MDHC_MOUSE
NVIIWGNHSSTQYPDVNHAK	2279.11	20	1140.56	2	97.59	Q1_101619_4.raw	P14152|MDHC_MOUSE
NVIIWGNHSSTQYPDVNHAK	2279.11	20	1140.56	2	96.9	Q1_101619_10.raw	P14152|MDHC_MOUSE
NVIIWGNHSSTQYPDVNHAK	2279.11	20	1140.56	2	97.5	Q1_101619_7.raw	P14152|MDHC_MOUSE
NVIIWGNHSSTQYPDVNHAK	2279.11	20	1140.56	2	96.98	Q1_101619_5.raw	P14152|MDHC_MOUSE
NVIIWGNHSSTQYPDVNHAK	2279.11	20	760.711	3	97.33	Q1_101619_4.raw	P14152|MDHC_MOUSE
NVIIWGNHSSTQYPDVNHAK	2279.11	20	760.71	3	97.31	Q1_101619_14.raw	P14152|MDHC_MOUSE
NVIIWGNHSSTQYPDVNHAK	2279.11	20	760.71	3	97.19	Q1_101619_1.raw	P14152|MDHC_MOUSE
NVIIWGNHSSTQYPDVNHAK	2279.11	20	760.711	3	97.8	Q1_101619_3.raw	P14152|MDHC_MOUSE
NVIIWGNHSSTQYPDVNHAK	2279.11	20	760.71	3	98.93	Q1_101619_8.raw	P14152|MDHC_MOUSE
NVIIWGNHSSTQYPDVNHAK	2279.11	20	760.711	3	94.93	Q1_101619_16.raw	P14152|MDHC_MOUSE
NVIIWGNHSSTQYPDVNHAK	2279.11	20	760.711	3	97.2	Q1_101619_2.raw	P14152|MDHC_MOUSE
NVIIWGNHSSTQYPDVNHAK	2279.11	20	760.71	3	96.77	Q1_101619_5.raw	P14152|MDHC_MOUSE
NVIIWGNHSSTQYPDVNHAK	2279.11	20	760.71	3	97.4	Q1_101619_7.raw	P14152|MDHC_MOUSE
NVIIWGNHSSTQYPDVNHAK	2279.11	20	760.71	3	98.59	Q1_101619_13.raw	P14152|MDHC_MOUSE
NVIIWGNHSSTQYPDVNHAK	2279.11	20	760.71	3	96.93	Q1_101619_6.raw	P14152|MDHC_MOUSE
NVIIWGNHSSTQYPDVNHAK	2279.11	20	760.709	3	96.71	Q1_101619_10.raw	P14152|MDHC_MOUSE
NVIIWGNHSSTQYPDVNHAK	2279.11	20	760.71	3	95.66	Q1_101619_12.raw	P14152|MDHC_MOUSE
NVIIWGNHSSTQYPDVNHAK	2279.11	20	760.711	3	97.23	Q1_101619_15.raw	P14152|MDHC_MOUSE
NVIIWGNHSSTQYPDVNHAK	2279.11	20	760.713	3	95.85	Q1_101619_11.raw	P14152|MDHC_MOUSE
NVIIWGNHSSTQYPDVNHAK	2279.11	20	760.711	3	98.13	Q1_101619_9.raw	P14152|MDHC_MOUSE
NVIIWGNHSSTQYPDVNHAK	2279.11	20	760.71	3	99.03	Q1_101619_16.raw	P14152|MDHC_MOUSE
NVIIWGNHSSTQYPDVNHAK	2279.11	20	570.787	4	96.72	Q1_101619_10.raw	P14152|MDHC_MOUSE
NVIIWGNHSSTQYPDVNHAK	2279.11	20	570.784	4	97.37	Q1_101619_13.raw	P14152|MDHC_MOUSE
NVIIWGNHSSTQYPDVNHAK	2279.11	20	570.785	4	98.23	Q1_101619_4.raw	P14152|MDHC_MOUSE
NVIIWGNHSSTQYPDVNHAK	2279.11	20	570.785	4	95.86	Q1_101619_15.raw	P14152|MDHC_MOUSE
NVIIWGNHSSTQYPDVNHAK	2279.11	20	570.784	4	96.89	Q1_101619_8.raw	P14152|MDHC_MOUSE
NVIIWGNHSSTQYPDVNHAK	2279.11	20	570.785	4	97.84	Q1_101619_2.raw	P14152|MDHC_MOUSE
NVIIWGNHSSTQYPDVNHAK	2279.11	20	570.784	4	98.65	Q1_101619_6.raw	P14152|MDHC_MOUSE
NVIIWGNHSSTQYPDVNHAK	2279.11	20	570.785	4	97.97	Q1_101619_7.raw	P14152|MDHC_MOUSE
FANSLVGVQQQLQAFNTYR	2183.11	19	1092.57	2	147.6	Q1_101619_15.raw	Q62261|SPTB2_MOUSE
FANSLVGVQQQLQAFNTYR	2183.11	19	1092.56	2	147.49	Q1_101619_16.raw	Q62261|SPTB2_MOUSE
FANSLVGVQQQLQAFNTYR	2183.11	19	1092.56	2	149.72	Q1_101619_1.raw	Q62261|SPTB2_MOUSE
FANSLVGVQQQLQAFNTYR	2183.11	19	1092.56	2	149.02	Q1_101619_5.raw	Q62261|SPTB2_MOUSE
FANSLVGVQQQLQAFNTYR	2183.11	19	1092.56	2	148.93	Q1_101619_10.raw	Q62261|SPTB2_MOUSE
FANSLVGVQQQLQAFNTYR	2183.11	19	1092.56	2	149.68	Q1_101619_14.raw	Q62261|SPTB2_MOUSE
FANSLVGVQQQLQAFNTYR	2183.11	19	1092.56	2	148.12	Q1_101619_11.raw	Q62261|SPTB2_MOUSE
FANSLVGVQQQLQAFNTYR	2183.11	19	1092.56	2	149.43	Q1_101619_2.raw	Q62261|SPTB2_MOUSE
FANSLVGVQQQLQAFNTYR	2183.11	19	1092.56	2	148.76	Q1_101619_8.raw	Q62261|SPTB2_MOUSE
FANSLVGVQQQLQAFNTYR	2183.11	19	1092.56	2	149.68	Q1_101619_4.raw	Q62261|SPTB2_MOUSE
FANSLVGVQQQLQAFNTYR	2183.11	19	1092.56	2	149.14	Q1_101619_13.raw	Q62261|SPTB2_MOUSE
FANSLVGVQQQLQAFNTYR	2183.11	19	1092.57	2	149.29	Q1_101619_6.raw	Q62261|SPTB2_MOUSE
FANSLVGVQQQLQAFNTYR	2183.11	19	1092.56	2	148.3	Q1_101619_12.raw	Q62261|SPTB2_MOUSE
FANSLVGVQQQLQAFNTYR	2183.11	19	1092.56	2	149.64	Q1_101619_7.raw	Q62261|SPTB2_MOUSE
FANSLVGVQQQLQAFNTYR	2183.11	19	1092.56	2	148.35	Q1_101619_3.raw	Q62261|SPTB2_MOUSE
FANSLVGVQQQLQAFNTYR	2183.11	19	728.712	3	148.85	Q1_101619_8.raw	Q62261|SPTB2_MOUSE
FANSLVGVQQQLQAFNTYR	2183.11	19	728.712	3	147.7	Q1_101619_15.raw	Q62261|SPTB2_MOUSE
FANSLVGVQQQLQAFNTYR	2183.11	19	728.713	3	149.71	Q1_101619_1.raw	Q62261|SPTB2_MOUSE
FANSLVGVQQQLQAFNTYR	2183.11	19	728.712	3	149.87	Q1_101619_14.raw	Q62261|SPTB2_MOUSE
FANSLVGVQQQLQAFNTYR	2183.11	19	728.713	3	149.07	Q1_101619_5.raw	Q62261|SPTB2_MOUSE
FANSLVGVQQQLQAFNTYR	2183.11	19	728.711	3	149.03	Q1_101619_10.raw	Q62261|SPTB2_MOUSE
FANSLVGVQQQLQAFNTYR	2183.11	19	728.711	3	149.79	Q1_101619_7.raw	Q62261|SPTB2_MOUSE
FANSLVGVQQQLQAFNTYR	2183.11	19	728.711	3	148.48	Q1_101619_12.raw	Q62261|SPTB2_MOUSE
FANSLVGVQQQLQAFNTYR	2183.11	19	728.712	3	148.42	Q1_101619_3.raw	Q62261|SPTB2_MOUSE
FANSLVGVQQQLQAFNTYR	2183.11	19	728.712	3	149.56	Q1_101619_2.raw	Q62261|SPTB2_MOUSE
FANSLVGVQQQLQAFNTYR	2183.11	19	728.712	3	149.28	Q1_101619_6.raw	Q62261|SPTB2_MOUSE
VPSALAPASQEPPPAASAEADGK	2160.07	23	1081.04	2	82.3	Q1_101619_13.raw	Q8K1M6|DNM1L_MOUSE
VPSALAPASQEPPPAASAEADGK	2160.07	23	1081.05	2	80.89	Q1_101619_16.raw	Q8K1M6|DNM1L_MOUSE
VPSALAPASQEPPPAASAEADGK	2160.07	23	1081.04	2	82.77	Q1_101619_5.raw	Q8K1M6|DNM1L_MOUSE
VPSALAPASQEPPPAASAEADGK	2160.07	23	1081.04	2	83.51	Q1_101619_4.raw	Q8K1M6|DNM1L_MOUSE
VPSALAPASQEPPPAASAEADGK	2160.07	23	1081.04	2	82.95	Q1_101619_7.raw	Q8K1M6|DNM1L_MOUSE
VPSALAPASQEPPPAASAEADGK	2160.07	23	1081.05	2	81.56	Q1_101619_15.raw	Q8K1M6|DNM1L_MOUSE
VPSALAPASQEPPPAASAEADGK	2160.07	23	1081.04	2	82.52	Q1_101619_8.raw	Q8K1M6|DNM1L_MOUSE
VPSALAPASQEPPPAASAEADGK	2160.07	23	1081.05	2	81.46	Q1_101619_11.raw	Q8K1M6|DNM1L_MOUSE
VPSALAPASQEPPPAASAEADGK	2160.07	23	1081.04	2	82.83	Q1_101619_14.raw	Q8K1M6|DNM1L_MOUSE
VPSALAPASQEPPPAASAEADGK	2160.07	23	1081.04	2	82.14	Q1_101619_12.raw	Q8K1M6|DNM1L_MOUSE
VPSALAPASQEPPPAASAEADGK	2160.07	23	1081.04	2	82.27	Q1_101619_3.raw	Q8K1M6|DNM1L_MOUSE
VPSALAPASQEPPPAASAEADGK	2160.07	23	1081.04	2	82.51	Q1_101619_10.raw	Q8K1M6|DNM1L_MOUSE
VPSALAPASQEPPPAASAEADGK	2160.07	23	1081.05	2	83.67	Q1_101619_9.raw	Q8K1M6|DNM1L_MOUSE
VPSALAPASQEPPPAASAEADGK	2160.07	23	721.032	3	83.51	Q1_101619_4.raw	Q8K1M6|DNM1L_MOUSE
VPSALAPASQEPPPAASAEADGK	2160.07	23	721.031	3	81.04	Q1_101619_16.raw	Q8K1M6|DNM1L_MOUSE
VPSALAPASQEPPPAASAEADGK	2160.07	23	721.03	3	82.72	Q1_101619_8.raw	Q8K1M6|DNM1L_MOUSE
VPSALAPASQEPPPAASAEADGK	2160.07	23	721.03	3	82.77	Q1_101619_2.raw	Q8K1M6|DNM1L_MOUSE
VPSALAPASQEPPPAASAEADGK	2160.07	23	721.031	3	83.99	Q1_101619_9.raw	Q8K1M6|DNM1L_MOUSE
VPSALAPASQEPPPAASAEADGK	2160.07	23	721.031	3	83.34	Q1_101619_14.raw	Q8K1M6|DNM1L_MOUSE
VPSALAPASQEPPPAASAEADGK	2160.07	23	721.032	3	82.93	Q1_101619_1.raw	Q8K1M6|DNM1L_MOUSE
VPSALAPASQEPPPAASAEADGK	2160.07	23	721.03	3	82.78	Q1_101619_6.raw	Q8K1M6|DNM1L_MOUSE
VPSALAPASQEPPPAASAEADGK	2160.07	23	721.03	3	81.46	Q1_101619_12.raw	Q8K1M6|DNM1L_MOUSE
VPSALAPASQEPPPAASAEADGK	2160.07	23	721.031	3	82.58	Q1_101619_5.raw	Q8K1M6|DNM1L_MOUSE
VPSALAPASQEPPPAASAEADGK	2160.07	23	721.031	3	81.52	Q1_101619_11.raw	Q8K1M6|DNM1L_MOUSE
VPSALAPASQEPPPAASAEADGK	2160.07	23	721.03	3	82.42	Q1_101619_13.raw	Q8K1M6|DNM1L_MOUSE
VPSALAPASQEPPPAASAEADGK	2160.07	23	721.03	3	83.29	Q1_101619_7.raw	Q8K1M6|DNM1L_MOUSE
VPSALAPASQEPPPAASAEADGK	2160.07	23	721.029	3	80.48	Q1_101619_15.raw	Q8K1M6|DNM1L_MOUSE
VPSALAPASQEPPPAASAEADGK	2160.07	23	721.031	3	81.87	Q1_101619_10.raw	Q8K1M6|DNM1L_MOUSE
NLEAVETLGSTSTIC(+57.02)SDK	1923.91	18	962.963	2	112.16	Q1_101619_16.raw	Q6PIC6|AT1A3_MOUSE:Q8VDN2|AT1A1_MOUSE:Q6PIE5|AT1A2_MOUSE:Q9WV27|AT1A4_MOUSE	Carbamidomethylation
NLEAVETLGSTSTIC(+57.02)SDK	1923.91	18	962.962	2	114.38	Q1_101619_4.raw	Q6PIC6|AT1A3_MOUSE:Q8VDN2|AT1A1_MOUSE:Q6PIE5|AT1A2_MOUSE:Q9WV27|AT1A4_MOUSE	Carbamidomethylation
NLEAVETLGSTSTIC(+57.02)SDK	1923.91	18	962.961	2	108.73	Q1_101619_10.raw	Q6PIC6|AT1A3_MOUSE:Q8VDN2|AT1A1_MOUSE:Q6PIE5|AT1A2_MOUSE:Q9WV27|AT1A4_MOUSE	Carbamidomethylation
NLEAVETLGSTSTIC(+57.02)SDK	1923.91	18	962.962	2	108.84	Q1_101619_13.raw	Q6PIC6|AT1A3_MOUSE:Q8VDN2|AT1A1_MOUSE:Q6PIE5|AT1A2_MOUSE:Q9WV27|AT1A4_MOUSE	Carbamidomethylation
NLEAVETLGSTSTIC(+57.02)SDK	1923.91	18	962.964	2	107.46	Q1_101619_15.raw	Q6PIC6|AT1A3_MOUSE:Q8VDN2|AT1A1_MOUSE:Q6PIE5|AT1A2_MOUSE:Q9WV27|AT1A4_MOUSE	Carbamidomethylation
NLEAVETLGSTSTIC(+57.02)SDK	1923.91	18	962.962	2	110.79	Q1_101619_8.raw	Q6PIC6|AT1A3_MOUSE:Q8VDN2|AT1A1_MOUSE:Q6PIE5|AT1A2_MOUSE:Q9WV27|AT1A4_MOUSE	Carbamidomethylation
NLEAVETLGSTSTIC(+57.02)SDK	1923.91	18	962.963	2	111.65	Q1_101619_11.raw	Q6PIC6|AT1A3_MOUSE:Q8VDN2|AT1A1_MOUSE:Q6PIE5|AT1A2_MOUSE:Q9WV27|AT1A4_MOUSE	Carbamidomethylation
NLEAVETLGSTSTIC(+57.02)SDK	1923.91	18	962.962	2	109.41	Q1_101619_14.raw	Q6PIC6|AT1A3_MOUSE:Q8VDN2|AT1A1_MOUSE:Q6PIE5|AT1A2_MOUSE:Q9WV27|AT1A4_MOUSE	Carbamidomethylation
NLEAVETLGSTSTIC(+57.02)SDK	1923.91	18	962.962	2	110.24	Q1_101619_1.raw	Q6PIC6|AT1A3_MOUSE:Q8VDN2|AT1A1_MOUSE:Q6PIE5|AT1A2_MOUSE:Q9WV27|AT1A4_MOUSE	Carbamidomethylation
NLEAVETLGSTSTIC(+57.02)SDK	1923.91	18	962.963	2	114.05	Q1_101619_6.raw	Q6PIC6|AT1A3_MOUSE:Q8VDN2|AT1A1_MOUSE:Q6PIE5|AT1A2_MOUSE:Q9WV27|AT1A4_MOUSE	Carbamidomethylation
NLEAVETLGSTSTIC(+57.02)SDK	1923.91	18	962.962	2	111.07	Q1_101619_2.raw	Q6PIC6|AT1A3_MOUSE:Q8VDN2|AT1A1_MOUSE:Q6PIE5|AT1A2_MOUSE:Q9WV27|AT1A4_MOUSE	Carbamidomethylation
NLEAVETLGSTSTIC(+57.02)SDK	1923.91	18	962.962	2	109.5	Q1_101619_7.raw	Q6PIC6|AT1A3_MOUSE:Q8VDN2|AT1A1_MOUSE:Q6PIE5|AT1A2_MOUSE:Q9WV27|AT1A4_MOUSE	Carbamidomethylation
NLEAVETLGSTSTIC(+57.02)SDK	1923.91	18	962.962	2	110.14	Q1_101619_9.raw	Q6PIC6|AT1A3_MOUSE:Q8VDN2|AT1A1_MOUSE:Q6PIE5|AT1A2_MOUSE:Q9WV27|AT1A4_MOUSE	Carbamidomethylation
NLEAVETLGSTSTIC(+57.02)SDK	1923.91	18	962.965	2	116.99	Q1_101619_11.raw	Q6PIC6|AT1A3_MOUSE:Q8VDN2|AT1A1_MOUSE:Q6PIE5|AT1A2_MOUSE:Q9WV27|AT1A4_MOUSE	Carbamidomethylation
NLEAVETLGSTSTIC(+57.02)SDK	1923.91	18	962.962	2	108.77	Q1_101619_5.raw	Q6PIC6|AT1A3_MOUSE:Q8VDN2|AT1A1_MOUSE:Q6PIE5|AT1A2_MOUSE:Q9WV27|AT1A4_MOUSE	Carbamidomethylation
NLEAVETLGSTSTIC(+57.02)SDK	1923.91	18	962.961	2	112.77	Q1_101619_12.raw	Q6PIC6|AT1A3_MOUSE:Q8VDN2|AT1A1_MOUSE:Q6PIE5|AT1A2_MOUSE:Q9WV27|AT1A4_MOUSE	Carbamidomethylation
NLEAVETLGSTSTIC(+57.02)SDK	1923.91	18	962.963	2	128.84	Q1_101619_16.raw	Q6PIC6|AT1A3_MOUSE:Q8VDN2|AT1A1_MOUSE:Q6PIE5|AT1A2_MOUSE:Q9WV27|AT1A4_MOUSE	Carbamidomethylation
NLEAVETLGSTSTIC(+57.02)SDK	1923.91	18	962.961	2	108.54	Q1_101619_3.raw	Q6PIC6|AT1A3_MOUSE:Q8VDN2|AT1A1_MOUSE:Q6PIE5|AT1A2_MOUSE:Q9WV27|AT1A4_MOUSE	Carbamidomethylation
NLEAVETLGSTSTIC(+57.02)SDK	1923.91	18	962.962	2	127.9	Q1_101619_11.raw	Q6PIC6|AT1A3_MOUSE:Q8VDN2|AT1A1_MOUSE:Q6PIE5|AT1A2_MOUSE:Q9WV27|AT1A4_MOUSE	Carbamidomethylation
NLEAVETLGSTSTIC(+57.02)SDK	1923.91	18	962.963	2	117.94	Q1_101619_15.raw	Q6PIC6|AT1A3_MOUSE:Q8VDN2|AT1A1_MOUSE:Q6PIE5|AT1A2_MOUSE:Q9WV27|AT1A4_MOUSE	Carbamidomethylation
NLEAVETLGSTSTIC(+57.02)SDK	1923.91	18	962.963	2	117.71	Q1_101619_10.raw	Q6PIC6|AT1A3_MOUSE:Q8VDN2|AT1A1_MOUSE:Q6PIE5|AT1A2_MOUSE:Q9WV27|AT1A4_MOUSE	Carbamidomethylation
NLEAVETLGSTSTIC(+57.02)SDK	1923.91	18	962.964	2	118.85	Q1_101619_7.raw	Q6PIC6|AT1A3_MOUSE:Q8VDN2|AT1A1_MOUSE:Q6PIE5|AT1A2_MOUSE:Q9WV27|AT1A4_MOUSE	Carbamidomethylation
NLEAVETLGSTSTIC(+57.02)SDK	1923.91	18	962.958	2	123.34	Q1_101619_10.raw	Q6PIC6|AT1A3_MOUSE:Q8VDN2|AT1A1_MOUSE:Q6PIE5|AT1A2_MOUSE:Q9WV27|AT1A4_MOUSE	Carbamidomethylation
NLEAVETLGSTSTIC(+57.02)SDK	1923.91	18	962.962	2	129.46	Q1_101619_10.raw	Q6PIC6|AT1A3_MOUSE:Q8VDN2|AT1A1_MOUSE:Q6PIE5|AT1A2_MOUSE:Q9WV27|AT1A4_MOUSE	Carbamidomethylation
NLEAVETLGSTSTIC(+57.02)SDK	1923.91	18	962.965	2	120.71	Q1_101619_3.raw	Q6PIC6|AT1A3_MOUSE:Q8VDN2|AT1A1_MOUSE:Q6PIE5|AT1A2_MOUSE:Q9WV27|AT1A4_MOUSE	Carbamidomethylation
NLEAVETLGSTSTIC(+57.02)SDK	1923.91	18	642.312	3	104.89	Q1_101619_6.raw	Q6PIC6|AT1A3_MOUSE:Q8VDN2|AT1A1_MOUSE:Q6PIE5|AT1A2_MOUSE:Q9WV27|AT1A4_MOUSE	Carbamidomethylation
NLEAVETLGSTSTIC(+57.02)SDK	1923.91	18	962.963	2	129.43	Q1_101619_15.raw	Q6PIC6|AT1A3_MOUSE:Q8VDN2|AT1A1_MOUSE:Q6PIE5|AT1A2_MOUSE:Q9WV27|AT1A4_MOUSE	Carbamidomethylation
NLEAVETLGSTSTIC(+57.02)SDK	1923.91	18	962.959	2	122.92	Q1_101619_5.raw	Q6PIC6|AT1A3_MOUSE:Q8VDN2|AT1A1_MOUSE:Q6PIE5|AT1A2_MOUSE:Q9WV27|AT1A4_MOUSE	Carbamidomethylation
NLEAVETLGSTSTIC(+57.02)SDK	1923.91	18	962.96	2	124.35	Q1_101619_15.raw	Q6PIC6|AT1A3_MOUSE:Q8VDN2|AT1A1_MOUSE:Q6PIE5|AT1A2_MOUSE:Q9WV27|AT1A4_MOUSE	Carbamidomethylation
NLEAVETLGSTSTIC(+57.02)SDK	1923.91	18	962.961	2	118.34	Q1_101619_5.raw	Q6PIC6|AT1A3_MOUSE:Q8VDN2|AT1A1_MOUSE:Q6PIE5|AT1A2_MOUSE:Q9WV27|AT1A4_MOUSE	Carbamidomethylation
NLEAVETLGSTSTIC(+57.02)SDK	1923.91	18	962.964	2	121.5	Q1_101619_1.raw	Q6PIC6|AT1A3_MOUSE:Q8VDN2|AT1A1_MOUSE:Q6PIE5|AT1A2_MOUSE:Q9WV27|AT1A4_MOUSE	Carbamidomethylation
NLEAVETLGSTSTIC(+57.02)SDK	1923.91	18	962.962	2	123.89	Q1_101619_14.raw	Q6PIC6|AT1A3_MOUSE:Q8VDN2|AT1A1_MOUSE:Q6PIE5|AT1A2_MOUSE:Q9WV27|AT1A4_MOUSE	Carbamidomethylation
NLEAVETLGSTSTIC(+57.02)SDK	1923.91	18	642.311	3	105.31	Q1_101619_4.raw	Q6PIC6|AT1A3_MOUSE:Q8VDN2|AT1A1_MOUSE:Q6PIE5|AT1A2_MOUSE:Q9WV27|AT1A4_MOUSE	Carbamidomethylation
NLEAVETLGSTSTIC(+57.02)SDK	1923.91	18	962.963	2	139.24	Q1_101619_11.raw	Q6PIC6|AT1A3_MOUSE:Q8VDN2|AT1A1_MOUSE:Q6PIE5|AT1A2_MOUSE:Q9WV27|AT1A4_MOUSE	Carbamidomethylation
NLEAVETLGSTSTIC(+57.02)SDK	1923.91	18	962.962	2	126.46	Q1_101619_12.raw	Q6PIC6|AT1A3_MOUSE:Q8VDN2|AT1A1_MOUSE:Q6PIE5|AT1A2_MOUSE:Q9WV27|AT1A4_MOUSE	Carbamidomethylation
NLEAVETLGSTSTIC(+57.02)SDK	1923.91	18	642.31	3	106.25	Q1_101619_9.raw	Q6PIC6|AT1A3_MOUSE:Q8VDN2|AT1A1_MOUSE:Q6PIE5|AT1A2_MOUSE:Q9WV27|AT1A4_MOUSE	Carbamidomethylation
NLEAVETLGSTSTIC(+57.02)SDK	1923.91	18	962.955	2	121.36	Q1_101619_4.raw	Q6PIC6|AT1A3_MOUSE:Q8VDN2|AT1A1_MOUSE:Q6PIE5|AT1A2_MOUSE:Q9WV27|AT1A4_MOUSE	Carbamidomethylation
NLEAVETLGSTSTIC(+57.02)SDK	1923.91	18	642.309	3	105.32	Q1_101619_7.raw	Q6PIC6|AT1A3_MOUSE:Q8VDN2|AT1A1_MOUSE:Q6PIE5|AT1A2_MOUSE:Q9WV27|AT1A4_MOUSE	Carbamidomethylation
NLEAVETLGSTSTIC(+57.02)SDK	1923.91	18	962.962	2	118.88	Q1_101619_13.raw	Q6PIC6|AT1A3_MOUSE:Q8VDN2|AT1A1_MOUSE:Q6PIE5|AT1A2_MOUSE:Q9WV27|AT1A4_MOUSE	Carbamidomethylation
NLEAVETLGSTSTIC(+57.02)SDK	1923.91	18	962.965	2	136.95	Q1_101619_15.raw	Q6PIC6|AT1A3_MOUSE:Q8VDN2|AT1A1_MOUSE:Q6PIE5|AT1A2_MOUSE:Q9WV27|AT1A4_MOUSE	Carbamidomethylation
NLEAVETLGSTSTIC(+57.02)SDK	1923.91	18	642.309	3	105.36	Q1_101619_1.raw	Q6PIC6|AT1A3_MOUSE:Q8VDN2|AT1A1_MOUSE:Q6PIE5|AT1A2_MOUSE:Q9WV27|AT1A4_MOUSE	Carbamidomethylation
NLEAVETLGSTSTIC(+57.02)SDK	1923.91	18	962.967	2	124.7	Q1_101619_10.raw	Q6PIC6|AT1A3_MOUSE:Q8VDN2|AT1A1_MOUSE:Q6PIE5|AT1A2_MOUSE:Q9WV27|AT1A4_MOUSE	Carbamidomethylation
NLEAVETLGSTSTIC(+57.02)SDK	1923.91	18	962.958	2	129.21	Q1_101619_14.raw	Q6PIC6|AT1A3_MOUSE:Q8VDN2|AT1A1_MOUSE:Q6PIE5|AT1A2_MOUSE:Q9WV27|AT1A4_MOUSE	Carbamidomethylation
NLEAVETLGSTSTIC(+57.02)SDK	1923.91	18	962.961	2	149.27	Q1_101619_11.raw	Q6PIC6|AT1A3_MOUSE:Q8VDN2|AT1A1_MOUSE:Q6PIE5|AT1A2_MOUSE:Q9WV27|AT1A4_MOUSE	Carbamidomethylation
NLEAVETLGSTSTIC(+57.02)SDK	1923.91	18	642.31	3	105.01	Q1_101619_11.raw	Q6PIC6|AT1A3_MOUSE:Q8VDN2|AT1A1_MOUSE:Q6PIE5|AT1A2_MOUSE:Q9WV27|AT1A4_MOUSE	Carbamidomethylation
YQVSAQGIQSTPLNLAVNWR	2244.16	20	1123.09	2	145.46	Q1_101619_16.raw	Q8VD37|SGIP1_MOUSE
YQVSAQGIQSTPLNLAVNWR	2244.16	20	1123.09	2	147.43	Q1_101619_14.raw	Q8VD37|SGIP1_MOUSE
YQVSAQGIQSTPLNLAVNWR	2244.16	20	1123.09	2	146.77	Q1_101619_10.raw	Q8VD37|SGIP1_MOUSE
YQVSAQGIQSTPLNLAVNWR	2244.16	20	1123.09	2	147.19	Q1_101619_13.raw	Q8VD37|SGIP1_MOUSE
YQVSAQGIQSTPLNLAVNWR	2244.16	20	1123.09	2	146.13	Q1_101619_11.raw	Q8VD37|SGIP1_MOUSE
YQVSAQGIQSTPLNLAVNWR	2244.16	20	1123.09	2	146.85	Q1_101619_5.raw	Q8VD37|SGIP1_MOUSE
YQVSAQGIQSTPLNLAVNWR	2244.16	20	1123.09	2	146.33	Q1_101619_12.raw	Q8VD37|SGIP1_MOUSE
YQVSAQGIQSTPLNLAVNWR	2244.16	20	1123.09	2	146.44	Q1_101619_15.raw	Q8VD37|SGIP1_MOUSE
YQVSAQGIQSTPLNLAVNWR	2244.16	20	1123.09	2	146.52	Q1_101619_3.raw	Q8VD37|SGIP1_MOUSE
YQVSAQGIQSTPLNLAVNWR	2244.16	20	1123.09	2	146.76	Q1_101619_8.raw	Q8VD37|SGIP1_MOUSE
YQVSAQGIQSTPLNLAVNWR	2244.16	20	1123.09	2	147.34	Q1_101619_2.raw	Q8VD37|SGIP1_MOUSE
YQVSAQGIQSTPLNLAVNWR	2244.16	20	1123.09	2	147.57	Q1_101619_7.raw	Q8VD37|SGIP1_MOUSE
YQVSAQGIQSTPLNLAVNWR	2244.16	20	1123.09	2	147.56	Q1_101619_1.raw	Q8VD37|SGIP1_MOUSE
YQVSAQGIQSTPLNLAVNWR	2244.16	20	1123.09	2	148.77	Q1_101619_9.raw	Q8VD37|SGIP1_MOUSE
YQVSAQGIQSTPLNLAVNWR	2244.16	20	1123.09	2	147.28	Q1_101619_6.raw	Q8VD37|SGIP1_MOUSE
SPPTVLVIC(+57.02)GPGNNGGDGLVC(+57.02)AR	2309.13	23	1155.57	2	124.46	Q1_101619_4.raw	Q8K4Z3|NNRE_MOUSE	Carbamidomethylation
SPPTVLVIC(+57.02)GPGNNGGDGLVC(+57.02)AR	2309.13	23	1155.57	2	122.51	Q1_101619_16.raw	Q8K4Z3|NNRE_MOUSE	Carbamidomethylation
SPPTVLVIC(+57.02)GPGNNGGDGLVC(+57.02)AR	2309.13	23	1155.57	2	122.52	Q1_101619_15.raw	Q8K4Z3|NNRE_MOUSE	Carbamidomethylation
SPPTVLVIC(+57.02)GPGNNGGDGLVC(+57.02)AR	2309.13	23	1155.57	2	123.09	Q1_101619_11.raw	Q8K4Z3|NNRE_MOUSE	Carbamidomethylation
SPPTVLVIC(+57.02)GPGNNGGDGLVC(+57.02)AR	2309.13	23	1155.57	2	124.26	Q1_101619_2.raw	Q8K4Z3|NNRE_MOUSE	Carbamidomethylation
SPPTVLVIC(+57.02)GPGNNGGDGLVC(+57.02)AR	2309.13	23	1155.57	2	123.95	Q1_101619_10.raw	Q8K4Z3|NNRE_MOUSE	Carbamidomethylation
SPPTVLVIC(+57.02)GPGNNGGDGLVC(+57.02)AR	2309.13	23	1155.57	2	123	Q1_101619_12.raw	Q8K4Z3|NNRE_MOUSE	Carbamidomethylation
SPPTVLVIC(+57.02)GPGNNGGDGLVC(+57.02)AR	2309.13	23	1155.57	2	124.46	Q1_101619_14.raw	Q8K4Z3|NNRE_MOUSE	Carbamidomethylation
SPPTVLVIC(+57.02)GPGNNGGDGLVC(+57.02)AR	2309.13	23	1155.57	2	125.37	Q1_101619_9.raw	Q8K4Z3|NNRE_MOUSE	Carbamidomethylation
SPPTVLVIC(+57.02)GPGNNGGDGLVC(+57.02)AR	2309.13	23	1155.57	2	124.69	Q1_101619_1.raw	Q8K4Z3|NNRE_MOUSE	Carbamidomethylation
SPPTVLVIC(+57.02)GPGNNGGDGLVC(+57.02)AR	2309.13	23	1155.57	2	123.67	Q1_101619_3.raw	Q8K4Z3|NNRE_MOUSE	Carbamidomethylation
SPPTVLVIC(+57.02)GPGNNGGDGLVC(+57.02)AR	2309.13	23	770.716	3	123.89	Q1_101619_10.raw	Q8K4Z3|NNRE_MOUSE	Carbamidomethylation
SPPTVLVIC(+57.02)GPGNNGGDGLVC(+57.02)AR	2309.13	23	770.717	3	122.6	Q1_101619_16.raw	Q8K4Z3|NNRE_MOUSE	Carbamidomethylation
APGDEEAQVENLITTNAAEPQK	2324.11	22	1163.07	2	117.41	Q1_101619_15.raw	Q9D164|FXYD6_MOUSE
APGDEEAQVENLITTNAAEPQK	2324.11	22	1163.06	2	118.66	Q1_101619_13.raw	Q9D164|FXYD6_MOUSE
APGDEEAQVENLITTNAAEPQK	2324.11	22	1163.06	2	119.44	Q1_101619_1.raw	Q9D164|FXYD6_MOUSE
APGDEEAQVENLITTNAAEPQK	2324.11	22	1163.06	2	119.89	Q1_101619_14.raw	Q9D164|FXYD6_MOUSE
APGDEEAQVENLITTNAAEPQK	2324.11	22	1163.07	2	119.95	Q1_101619_9.raw	Q9D164|FXYD6_MOUSE
APGDEEAQVENLITTNAAEPQK	2324.11	22	1163.06	2	118.83	Q1_101619_8.raw	Q9D164|FXYD6_MOUSE
APGDEEAQVENLITTNAAEPQK	2324.11	22	1163.06	2	118.6	Q1_101619_5.raw	Q9D164|FXYD6_MOUSE
APGDEEAQVENLITTNAAEPQK	2324.11	22	1163.07	2	118.3	Q1_101619_16.raw	Q9D164|FXYD6_MOUSE
APGDEEAQVENLITTNAAEPQK	2324.11	22	1163.06	2	119.25	Q1_101619_2.raw	Q9D164|FXYD6_MOUSE
APGDEEAQVENLITTNAAEPQK	2324.11	22	1163.06	2	117.76	Q1_101619_11.raw	Q9D164|FXYD6_MOUSE
APGDEEAQVENLITTNAAEPQK	2324.11	22	1163.07	2	119.1	Q1_101619_3.raw	Q9D164|FXYD6_MOUSE
APGDEEAQVENLITTNAAEPQK	2324.11	22	775.71	3	118.35	Q1_101619_10.raw	Q9D164|FXYD6_MOUSE
APGDEEAQVENLITTNAAEPQK	2324.11	22	775.711	3	120	Q1_101619_9.raw	Q9D164|FXYD6_MOUSE
APGDEEAQVENLITTNAAEPQK	2324.11	22	775.711	3	118.74	Q1_101619_6.raw	Q9D164|FXYD6_MOUSE
APGDEEAQVENLITTNAAEPQK	2324.11	22	775.712	3	119.18	Q1_101619_1.raw	Q9D164|FXYD6_MOUSE
APGDEEAQVENLITTNAAEPQK	2324.11	22	775.711	3	118.69	Q1_101619_8.raw	Q9D164|FXYD6_MOUSE
APGDEEAQVENLITTNAAEPQK	2324.11	22	775.71	3	117.49	Q1_101619_12.raw	Q9D164|FXYD6_MOUSE
APGDEEAQVENLITTNAAEPQK	2324.11	22	775.712	3	118.93	Q1_101619_7.raw	Q9D164|FXYD6_MOUSE
APGDEEAQVENLITTNAAEPQK	2324.11	22	775.711	3	118.51	Q1_101619_13.raw	Q9D164|FXYD6_MOUSE
APGDEEAQVENLITTNAAEPQK	2324.11	22	775.711	3	117.97	Q1_101619_3.raw	Q9D164|FXYD6_MOUSE
APGDEEAQVENLITTNAAEPQK	2324.11	22	775.711	3	118.02	Q1_101619_2.raw	Q9D164|FXYD6_MOUSE
APGDEEAQVENLITTNAAEPQK	2324.11	22	775.712	3	117.38	Q1_101619_5.raw	Q9D164|FXYD6_MOUSE
APGDEEAQVENLITTNAAEPQK	2324.11	22	775.707	3	119.34	Q1_101619_14.raw	Q9D164|FXYD6_MOUSE
APGDEEAQVENLITTNAAEPQK	2324.11	22	775.709	3	119.02	Q1_101619_4.raw	Q9D164|FXYD6_MOUSE
APGDEEAQVENLITTNAAEPQK	2324.11	22	1163.07	2	121.07	Q1_101619_1.raw	Q9D164|FXYD6_MOUSE
LVAQLDTEGIGSLGPGYEDR	2089.03	20	1045.52	2	123.48	Q1_101619_2.raw	Q8R366|IGSF8_MOUSE
LVAQLDTEGIGSLGPGYEDR	2089.03	20	1045.52	2	121.73	Q1_101619_15.raw	Q8R366|IGSF8_MOUSE
LVAQLDTEGIGSLGPGYEDR	2089.03	20	1045.52	2	123.21	Q1_101619_6.raw	Q8R366|IGSF8_MOUSE
LVAQLDTEGIGSLGPGYEDR	2089.03	20	1045.52	2	123.58	Q1_101619_1.raw	Q8R366|IGSF8_MOUSE
LVAQLDTEGIGSLGPGYEDR	2089.03	20	1045.52	2	123.67	Q1_101619_14.raw	Q8R366|IGSF8_MOUSE
LVAQLDTEGIGSLGPGYEDR	2089.03	20	1045.52	2	121.75	Q1_101619_16.raw	Q8R366|IGSF8_MOUSE
LVAQLDTEGIGSLGPGYEDR	2089.03	20	1045.52	2	124.33	Q1_101619_9.raw	Q8R366|IGSF8_MOUSE
LVAQLDTEGIGSLGPGYEDR	2089.03	20	1045.52	2	122.29	Q1_101619_11.raw	Q8R366|IGSF8_MOUSE
LVAQLDTEGIGSLGPGYEDR	2089.03	20	1045.52	2	123.44	Q1_101619_4.raw	Q8R366|IGSF8_MOUSE
LVAQLDTEGIGSLGPGYEDR	2089.03	20	1045.53	2	123.01	Q1_101619_8.raw	Q8R366|IGSF8_MOUSE
LVAQLDTEGIGSLGPGYEDR	2089.03	20	1045.52	2	123.43	Q1_101619_7.raw	Q8R366|IGSF8_MOUSE
LVAQLDTEGIGSLGPGYEDR	2089.03	20	1045.52	2	123.12	Q1_101619_13.raw	Q8R366|IGSF8_MOUSE
LVAQLDTEGIGSLGPGYEDR	2089.03	20	1045.52	2	122.89	Q1_101619_5.raw	Q8R366|IGSF8_MOUSE
LVAQLDTEGIGSLGPGYEDR	2089.03	20	1045.52	2	122.84	Q1_101619_10.raw	Q8R366|IGSF8_MOUSE
LVAQLDTEGIGSLGPGYEDR	2089.03	20	1045.52	2	121.96	Q1_101619_12.raw	Q8R366|IGSF8_MOUSE
LVAQLDTEGIGSLGPGYEDR	2089.03	20	1045.52	2	123.07	Q1_101619_3.raw	Q8R366|IGSF8_MOUSE
LVAQLDTEGIGSLGPGYEDR	2089.03	20	697.354	3	124.11	Q1_101619_4.raw	Q8R366|IGSF8_MOUSE
DIGAIAQVHAENGDIIAEEQQR	2376.17	22	1189.09	2	109.38	Q1_101619_15.raw	O08553|DPYL2_MOUSE
DIGAIAQVHAENGDIIAEEQQR	2376.17	22	1189.09	2	109.49	Q1_101619_11.raw	O08553|DPYL2_MOUSE
DIGAIAQVHAENGDIIAEEQQR	2376.17	22	1189.09	2	108.77	Q1_101619_16.raw	O08553|DPYL2_MOUSE
DIGAIAQVHAENGDIIAEEQQR	2376.17	22	1189.09	2	111.28	Q1_101619_4.raw	O08553|DPYL2_MOUSE
DIGAIAQVHAENGDIIAEEQQR	2376.17	22	1189.09	2	110.8	Q1_101619_14.raw	O08553|DPYL2_MOUSE
DIGAIAQVHAENGDIIAEEQQR	2376.17	22	1189.09	2	111.09	Q1_101619_8.raw	O08553|DPYL2_MOUSE
DIGAIAQVHAENGDIIAEEQQR	2376.17	22	1189.09	2	110.06	Q1_101619_13.raw	O08553|DPYL2_MOUSE
DIGAIAQVHAENGDIIAEEQQR	2376.17	22	1189.09	2	110.16	Q1_101619_1.raw	O08553|DPYL2_MOUSE
DIGAIAQVHAENGDIIAEEQQR	2376.17	22	1189.09	2	111.6	Q1_101619_2.raw	O08553|DPYL2_MOUSE
DIGAIAQVHAENGDIIAEEQQR	2376.17	22	1189.09	2	112.27	Q1_101619_3.raw	O08553|DPYL2_MOUSE
DIGAIAQVHAENGDIIAEEQQR	2376.17	22	1189.09	2	109.57	Q1_101619_5.raw	O08553|DPYL2_MOUSE
DIGAIAQVHAENGDIIAEEQQR	2376.17	22	1189.09	2	109.98	Q1_101619_7.raw	O08553|DPYL2_MOUSE
DIGAIAQVHAENGDIIAEEQQR	2376.17	22	1189.09	2	110.86	Q1_101619_6.raw	O08553|DPYL2_MOUSE
DIGAIAQVHAENGDIIAEEQQR	2376.17	22	1189.09	2	111.18	Q1_101619_9.raw	O08553|DPYL2_MOUSE
DIGAIAQVHAENGDIIAEEQQR	2376.17	22	1189.09	2	109.05	Q1_101619_12.raw	O08553|DPYL2_MOUSE
DIGAIAQVHAENGDIIAEEQQR	2376.17	22	793.063	3	113.92	Q1_101619_8.raw	O08553|DPYL2_MOUSE
DIGAIAQVHAENGDIIAEEQQR	2376.17	22	793.063	3	111.37	Q1_101619_16.raw	O08553|DPYL2_MOUSE
DIGAIAQVHAENGDIIAEEQQR	2376.17	22	793.063	3	111.25	Q1_101619_7.raw	O08553|DPYL2_MOUSE
DIGAIAQVHAENGDIIAEEQQR	2376.17	22	793.063	3	111.84	Q1_101619_9.raw	O08553|DPYL2_MOUSE
DIGAIAQVHAENGDIIAEEQQR	2376.17	22	793.063	3	114.26	Q1_101619_1.raw	O08553|DPYL2_MOUSE
DIGAIAQVHAENGDIIAEEQQR	2376.17	22	793.062	3	110.35	Q1_101619_10.raw	O08553|DPYL2_MOUSE
DIGAIAQVHAENGDIIAEEQQR	2376.17	22	793.063	3	111.08	Q1_101619_14.raw	O08553|DPYL2_MOUSE
DIGAIAQVHAENGDIIAEEQQR	2376.17	22	793.063	3	114.24	Q1_101619_15.raw	O08553|DPYL2_MOUSE
DIGAIAQVHAENGDIIAEEQQR	2376.17	22	793.063	3	110.08	Q1_101619_6.raw	O08553|DPYL2_MOUSE
DIGAIAQVHAENGDIIAEEQQR	2376.17	22	793.063	3	114.04	Q1_101619_4.raw	O08553|DPYL2_MOUSE
DIGAIAQVHAENGDIIAEEQQR	2376.17	22	793.064	3	115.65	Q1_101619_5.raw	O08553|DPYL2_MOUSE
DIGAIAQVHAENGDIIAEEQQR	2376.17	22	793.063	3	112.71	Q1_101619_2.raw	O08553|DPYL2_MOUSE
DIGAIAQVHAENGDIIAEEQQR	2376.17	22	793.063	3	112.67	Q1_101619_13.raw	O08553|DPYL2_MOUSE
DIGAIAQVHAENGDIIAEEQQR	2376.17	22	793.063	3	112.79	Q1_101619_11.raw	O08553|DPYL2_MOUSE
DIGAIAQVHAENGDIIAEEQQR	2376.17	22	793.063	3	126.28	Q1_101619_4.raw	O08553|DPYL2_MOUSE
DIGAIAQVHAENGDIIAEEQQR	2376.17	22	793.063	3	118.93	Q1_101619_10.raw	O08553|DPYL2_MOUSE
DIGAIAQVHAENGDIIAEEQQR	2376.17	22	793.062	3	109.47	Q1_101619_3.raw	O08553|DPYL2_MOUSE
DIGAIAQVHAENGDIIAEEQQR	2376.17	22	793.062	3	112.74	Q1_101619_12.raw	O08553|DPYL2_MOUSE
DIGAIAQVHAENGDIIAEEQQR	2376.17	22	793.063	3	120.23	Q1_101619_14.raw	O08553|DPYL2_MOUSE
DIGAIAQVHAENGDIIAEEQQR	2376.17	22	793.063	3	123.47	Q1_101619_7.raw	O08553|DPYL2_MOUSE
DIGAIAQVHAENGDIIAEEQQR	2376.17	22	793.062	3	119.11	Q1_101619_7.raw	O08553|DPYL2_MOUSE
DIGAIAQVHAENGDIIAEEQQR	2376.17	22	793.063	3	124.01	Q1_101619_11.raw	O08553|DPYL2_MOUSE
DIGAIAQVHAENGDIIAEEQQR	2376.17	22	793.065	3	127.65	Q1_101619_5.raw	O08553|DPYL2_MOUSE
DIGAIAQVHAENGDIIAEEQQR	2376.17	22	793.065	3	120.04	Q1_101619_9.raw	O08553|DPYL2_MOUSE
DIGAIAQVHAENGDIIAEEQQR	2376.17	22	793.065	3	117.1	Q1_101619_6.raw	O08553|DPYL2_MOUSE
DIGAIAQVHAENGDIIAEEQQR	2376.17	22	793.063	3	122.94	Q1_101619_16.raw	O08553|DPYL2_MOUSE
DIGAIAQVHAENGDIIAEEQQR	2376.17	22	793.063	3	116.73	Q1_101619_3.raw	O08553|DPYL2_MOUSE
DIGAIAQVHAENGDIIAEEQQR	2376.17	22	793.064	3	126.66	Q1_101619_2.raw	O08553|DPYL2_MOUSE
DIGAIAQVHAENGDIIAEEQQR	2376.17	22	793.064	3	132.63	Q1_101619_7.raw	O08553|DPYL2_MOUSE
DIGAIAQVHAENGDIIAEEQQR	2376.17	22	793.065	3	126.31	Q1_101619_15.raw	O08553|DPYL2_MOUSE
DIGAIAQVHAENGDIIAEEQQR	2376.17	22	793.068	3	132.7	Q1_101619_11.raw	O08553|DPYL2_MOUSE
AVVFETGEAGAASGAGSLPGEVR	2131.05	23	1066.54	2	110.76	Q1_101619_1.raw	Q9QYR6|MAP1A_MOUSE
AVVFETGEAGAASGAGSLPGEVR	2131.05	23	1066.53	2	110.23	Q1_101619_13.raw	Q9QYR6|MAP1A_MOUSE
AVVFETGEAGAASGAGSLPGEVR	2131.05	23	1066.54	2	109.6	Q1_101619_16.raw	Q9QYR6|MAP1A_MOUSE
AVVFETGEAGAASGAGSLPGEVR	2131.05	23	1066.54	2	110.87	Q1_101619_14.raw	Q9QYR6|MAP1A_MOUSE
AVVFETGEAGAASGAGSLPGEVR	2131.05	23	1066.54	2	110.73	Q1_101619_8.raw	Q9QYR6|MAP1A_MOUSE
AVVFETGEAGAASGAGSLPGEVR	2131.05	23	1066.53	2	109.86	Q1_101619_3.raw	Q9QYR6|MAP1A_MOUSE
AVVFETGEAGAASGAGSLPGEVR	2131.05	23	1066.54	2	110.68	Q1_101619_2.raw	Q9QYR6|MAP1A_MOUSE
AVVFETGEAGAASGAGSLPGEVR	2131.05	23	1066.54	2	111.89	Q1_101619_9.raw	Q9QYR6|MAP1A_MOUSE
AVVFETGEAGAASGAGSLPGEVR	2131.05	23	1066.53	2	110.43	Q1_101619_5.raw	Q9QYR6|MAP1A_MOUSE
AVVFETGEAGAASGAGSLPGEVR	2131.05	23	1066.53	2	109.32	Q1_101619_11.raw	Q9QYR6|MAP1A_MOUSE
AVVFETGEAGAASGAGSLPGEVR	2131.05	23	1066.54	2	110.56	Q1_101619_4.raw	Q9QYR6|MAP1A_MOUSE
AVVFETGEAGAASGAGSLPGEVR	2131.05	23	1066.54	2	108.78	Q1_101619_15.raw	Q9QYR6|MAP1A_MOUSE
AVVFETGEAGAASGAGSLPGEVR	2131.05	23	1066.53	2	109.16	Q1_101619_12.raw	Q9QYR6|MAP1A_MOUSE
AVVFETGEAGAASGAGSLPGEVR	2131.05	23	1066.54	2	110.55	Q1_101619_7.raw	Q9QYR6|MAP1A_MOUSE
AVVFETGEAGAASGAGSLPGEVR	2131.05	23	1066.54	2	110.48	Q1_101619_6.raw	Q9QYR6|MAP1A_MOUSE
AVVFETGEAGAASGAGSLPGEVR	2131.05	23	711.357	3	110.13	Q1_101619_5.raw	Q9QYR6|MAP1A_MOUSE
AVVFETGEAGAASGAGSLPGEVR	2131.05	23	1066.53	2	121.25	Q1_101619_10.raw	Q9QYR6|MAP1A_MOUSE
AVVFETGEAGAASGAGSLPGEVR	2131.05	23	1066.53	2	121.58	Q1_101619_4.raw	Q9QYR6|MAP1A_MOUSE
AVVFETGEAGAASGAGSLPGEVR	2131.05	23	1066.53	2	120.55	Q1_101619_11.raw	Q9QYR6|MAP1A_MOUSE
AVVVNAAQLASYSQSK	1634.86	16	818.438	2	99.5	Q1_101619_16.raw	Q9CR62|M2OM_MOUSE
AVVVNAAQLASYSQSK	1634.86	16	818.439	2	100.07	Q1_101619_11.raw	Q9CR62|M2OM_MOUSE
AVVVNAAQLASYSQSK	1634.86	16	818.44	2	101.54	Q1_101619_1.raw	Q9CR62|M2OM_MOUSE
AVVVNAAQLASYSQSK	1634.86	16	818.44	2	99.56	Q1_101619_15.raw	Q9CR62|M2OM_MOUSE
AVVVNAAQLASYSQSK	1634.86	16	818.44	2	101.52	Q1_101619_4.raw	Q9CR62|M2OM_MOUSE
AVVVNAAQLASYSQSK	1634.86	16	818.439	2	101.7	Q1_101619_14.raw	Q9CR62|M2OM_MOUSE
AVVVNAAQLASYSQSK	1634.86	16	818.438	2	100.94	Q1_101619_10.raw	Q9CR62|M2OM_MOUSE
AVVVNAAQLASYSQSK	1634.86	16	818.44	2	100.93	Q1_101619_5.raw	Q9CR62|M2OM_MOUSE
AVVVNAAQLASYSQSK	1634.86	16	818.439	2	101.51	Q1_101619_2.raw	Q9CR62|M2OM_MOUSE
AVVVNAAQLASYSQSK	1634.86	16	818.439	2	101.11	Q1_101619_8.raw	Q9CR62|M2OM_MOUSE
AVVVNAAQLASYSQSK	1634.86	16	818.439	2	102.48	Q1_101619_9.raw	Q9CR62|M2OM_MOUSE
AVVVNAAQLASYSQSK	1634.86	16	818.439	2	101.64	Q1_101619_7.raw	Q9CR62|M2OM_MOUSE
AVVVNAAQLASYSQSK	1634.86	16	818.439	2	101.2	Q1_101619_6.raw	Q9CR62|M2OM_MOUSE
AVVVNAAQLASYSQSK	1634.86	16	818.44	2	100.72	Q1_101619_3.raw	Q9CR62|M2OM_MOUSE
AVVVNAAQLASYSQSK	1634.86	16	818.437	2	99.94	Q1_101619_12.raw	Q9CR62|M2OM_MOUSE
AVVVNAAQLASYSQSK	1634.86	16	545.961	3	100.95	Q1_101619_10.raw	Q9CR62|M2OM_MOUSE
AVVVNAAQLASYSQSK	1634.86	16	545.962	3	101.55	Q1_101619_1.raw	Q9CR62|M2OM_MOUSE
AVVVNAAQLASYSQSK	1634.86	16	545.962	3	100.08	Q1_101619_11.raw	Q9CR62|M2OM_MOUSE
AVVVNAAQLASYSQSK	1634.86	16	545.962	3	101.21	Q1_101619_6.raw	Q9CR62|M2OM_MOUSE
AVVVNAAQLASYSQSK	1634.86	16	545.961	3	102.4	Q1_101619_9.raw	Q9CR62|M2OM_MOUSE
AVVVNAAQLASYSQSK	1634.86	16	545.962	3	100.73	Q1_101619_3.raw	Q9CR62|M2OM_MOUSE
AVVVNAAQLASYSQSK	1634.86	16	545.962	3	99.53	Q1_101619_15.raw	Q9CR62|M2OM_MOUSE
AVVVNAAQLASYSQSK	1634.86	16	545.961	3	101.71	Q1_101619_14.raw	Q9CR62|M2OM_MOUSE
AVVVNAAQLASYSQSK	1634.86	16	545.962	3	100.86	Q1_101619_5.raw	Q9CR62|M2OM_MOUSE
AVVVNAAQLASYSQSK	1634.86	16	545.961	3	100.85	Q1_101619_13.raw	Q9CR62|M2OM_MOUSE
AVVVNAAQLASYSQSK	1634.86	16	545.961	3	101.42	Q1_101619_2.raw	Q9CR62|M2OM_MOUSE
AVVVNAAQLASYSQSK	1634.86	16	545.961	3	99.43	Q1_101619_16.raw	Q9CR62|M2OM_MOUSE
AVVVNAAQLASYSQSK	1634.86	16	545.961	3	101.46	Q1_101619_4.raw	Q9CR62|M2OM_MOUSE
AVVVNAAQLASYSQSK	1634.86	16	545.962	3	101.57	Q1_101619_7.raw	Q9CR62|M2OM_MOUSE
AVVVNAAQLASYSQSK	1634.86	16	545.961	3	101.12	Q1_101619_8.raw	Q9CR62|M2OM_MOUSE
NYGSYSTQASAAAATAELLK	2015.98	20	1009	2	121.58	Q1_101619_16.raw	O35609|SCAM3_MOUSE
NYGSYSTQASAAAATAELLK	2015.98	20	1009	2	121.51	Q1_101619_15.raw	O35609|SCAM3_MOUSE
NYGSYSTQASAAAATAELLK	2015.98	20	1009	2	123.45	Q1_101619_2.raw	O35609|SCAM3_MOUSE
NYGSYSTQASAAAATAELLK	2015.98	20	1009	2	123.01	Q1_101619_13.raw	O35609|SCAM3_MOUSE
NYGSYSTQASAAAATAELLK	2015.98	20	1009	2	122.04	Q1_101619_11.raw	O35609|SCAM3_MOUSE
NYGSYSTQASAAAATAELLK	2015.98	20	1009	2	123.6	Q1_101619_1.raw	O35609|SCAM3_MOUSE
NYGSYSTQASAAAATAELLK	2015.98	20	1009	2	122.35	Q1_101619_3.raw	O35609|SCAM3_MOUSE
NYGSYSTQASAAAATAELLK	2015.98	20	1008.99	2	122.7	Q1_101619_10.raw	O35609|SCAM3_MOUSE
NYGSYSTQASAAAATAELLK	2015.98	20	1009	2	123.69	Q1_101619_14.raw	O35609|SCAM3_MOUSE
NYGSYSTQASAAAATAELLK	2015.98	20	1009	2	121.76	Q1_101619_12.raw	O35609|SCAM3_MOUSE
NYGSYSTQASAAAATAELLK	2015.98	20	1009	2	124.14	Q1_101619_9.raw	O35609|SCAM3_MOUSE
NYGSYSTQASAAAATAELLK	2015.98	20	1008.99	2	122.81	Q1_101619_5.raw	O35609|SCAM3_MOUSE
YAGSALQYEDVGTAVQNLQK	2154.06	20	1078.04	2	118.83	Q1_101619_16.raw	Q9CR26|VTA1_MOUSE
YAGSALQYEDVGTAVQNLQK	2154.06	20	1078.04	2	120.76	Q1_101619_14.raw	Q9CR26|VTA1_MOUSE
YAGSALQYEDVGTAVQNLQK	2154.06	20	1078.04	2	120.13	Q1_101619_13.raw	Q9CR26|VTA1_MOUSE
YAGSALQYEDVGTAVQNLQK	2154.06	20	1078.04	2	119.27	Q1_101619_11.raw	Q9CR26|VTA1_MOUSE
YAGSALQYEDVGTAVQNLQK	2154.06	20	1078.04	2	120.7	Q1_101619_1.raw	Q9CR26|VTA1_MOUSE
YAGSALQYEDVGTAVQNLQK	2154.06	20	1078.04	2	120.56	Q1_101619_2.raw	Q9CR26|VTA1_MOUSE
YAGSALQYEDVGTAVQNLQK	2154.06	20	1078.04	2	120.47	Q1_101619_7.raw	Q9CR26|VTA1_MOUSE
YAGSALQYEDVGTAVQNLQK	2154.06	20	1078.04	2	121.39	Q1_101619_9.raw	Q9CR26|VTA1_MOUSE
YAGSALQYEDVGTAVQNLQK	2154.06	20	1078.04	2	119.91	Q1_101619_10.raw	Q9CR26|VTA1_MOUSE
YAGSALQYEDVGTAVQNLQK	2154.06	20	1078.04	2	120.09	Q1_101619_8.raw	Q9CR26|VTA1_MOUSE
YAGSALQYEDVGTAVQNLQK	2154.06	20	1078.04	2	118.97	Q1_101619_12.raw	Q9CR26|VTA1_MOUSE
YAGSALQYEDVGTAVQNLQK	2154.06	20	1078.04	2	120.79	Q1_101619_4.raw	Q9CR26|VTA1_MOUSE
YAGSALQYEDVGTAVQNLQK	2154.06	20	1078.04	2	119.99	Q1_101619_5.raw	Q9CR26|VTA1_MOUSE
YAGSALQYEDVGTAVQNLQK	2154.06	20	1078.04	2	119.61	Q1_101619_3.raw	Q9CR26|VTA1_MOUSE
GPEPDTIIGYSGEDLPSAPR	2069.99	20	1036	2	116.71	Q1_101619_15.raw	Q810U3|NFASC_MOUSE
GPEPDTIIGYSGEDLPSAPR	2069.99	20	1036	2	118.27	Q1_101619_6.raw	Q810U3|NFASC_MOUSE
GPEPDTIIGYSGEDLPSAPR	2069.99	20	1036	2	118.46	Q1_101619_4.raw	Q810U3|NFASC_MOUSE
GPEPDTIIGYSGEDLPSAPR	2069.99	20	1036	2	117.35	Q1_101619_11.raw	Q810U3|NFASC_MOUSE
GPEPDTIIGYSGEDLPSAPR	2069.99	20	1036	2	117.65	Q1_101619_3.raw	Q810U3|NFASC_MOUSE
GPEPDTIIGYSGEDLPSAPR	2069.99	20	1036	2	115.56	Q1_101619_16.raw	Q810U3|NFASC_MOUSE
GPEPDTIIGYSGEDLPSAPR	2069.99	20	1036	2	116.93	Q1_101619_13.raw	Q810U3|NFASC_MOUSE
GPEPDTIIGYSGEDLPSAPR	2069.99	20	1036	2	117.35	Q1_101619_1.raw	Q810U3|NFASC_MOUSE
GPEPDTIIGYSGEDLPSAPR	2069.99	20	1036.01	2	117.85	Q1_101619_5.raw	Q810U3|NFASC_MOUSE
GPEPDTIIGYSGEDLPSAPR	2069.99	20	1036	2	117.49	Q1_101619_14.raw	Q810U3|NFASC_MOUSE
GPEPDTIIGYSGEDLPSAPR	2069.99	20	1036	2	117.45	Q1_101619_8.raw	Q810U3|NFASC_MOUSE
GPEPDTIIGYSGEDLPSAPR	2069.99	20	1036	2	117.76	Q1_101619_9.raw	Q810U3|NFASC_MOUSE
GPEPDTIIGYSGEDLPSAPR	2069.99	20	1036	2	115.77	Q1_101619_12.raw	Q810U3|NFASC_MOUSE
GPEPDTIIGYSGEDLPSAPR	2069.99	20	1036	2	117.81	Q1_101619_2.raw	Q810U3|NFASC_MOUSE
GPEPDTIIGYSGEDLPSAPR	2069.99	20	1036	2	117.19	Q1_101619_7.raw	Q810U3|NFASC_MOUSE
GPEPDTIIGYSGEDLPSAPR	2069.99	20	691.003	3	117.96	Q1_101619_3.raw	Q810U3|NFASC_MOUSE
GPEPDTIIGYSGEDLPSAPR	2069.99	20	691.004	3	118.69	Q1_101619_2.raw	Q810U3|NFASC_MOUSE
GPEPDTIIGYSGEDLPSAPR	2069.99	20	691.002	3	117.3	Q1_101619_12.raw	Q810U3|NFASC_MOUSE
GPEPDTIIGYSGEDLPSAPR	2069.99	20	691.003	3	118.46	Q1_101619_6.raw	Q810U3|NFASC_MOUSE
GPEPDTIIGYSGEDLPSAPR	2069.99	20	691.002	3	116.95	Q1_101619_13.raw	Q810U3|NFASC_MOUSE
GPEPDTIIGYSGEDLPSAPR	2069.99	20	691.003	3	117.38	Q1_101619_1.raw	Q810U3|NFASC_MOUSE
GPEPDTIIGYSGEDLPSAPR	2069.99	20	691.001	3	116.87	Q1_101619_5.raw	Q810U3|NFASC_MOUSE
LQQGYNAIGFSQGGQFLR	1983	18	992.507	2	125.23	Q1_101619_15.raw	O88531|PPT1_MOUSE
LQQGYNAIGFSQGGQFLR	1983	18	992.502	2	126.5	Q1_101619_10.raw	O88531|PPT1_MOUSE
LQQGYNAIGFSQGGQFLR	1983	18	992.508	2	125.91	Q1_101619_11.raw	O88531|PPT1_MOUSE
LQQGYNAIGFSQGGQFLR	1983	18	992.505	2	126.71	Q1_101619_8.raw	O88531|PPT1_MOUSE
LQQGYNAIGFSQGGQFLR	1983	18	992.503	2	125.3	Q1_101619_16.raw	O88531|PPT1_MOUSE
LQQGYNAIGFSQGGQFLR	1983	18	992.502	2	127.27	Q1_101619_1.raw	O88531|PPT1_MOUSE
LQQGYNAIGFSQGGQFLR	1983	18	992.508	2	126.66	Q1_101619_5.raw	O88531|PPT1_MOUSE
LQQGYNAIGFSQGGQFLR	1983	18	992.512	2	126.74	Q1_101619_13.raw	O88531|PPT1_MOUSE
LQQGYNAIGFSQGGQFLR	1983	18	992.509	2	126.21	Q1_101619_3.raw	O88531|PPT1_MOUSE
LQQGYNAIGFSQGGQFLR	1983	18	992.511	2	126.84	Q1_101619_6.raw	O88531|PPT1_MOUSE
LQQGYNAIGFSQGGQFLR	1983	18	992.498	2	128.02	Q1_101619_9.raw	O88531|PPT1_MOUSE
LQQGYNAIGFSQGGQFLR	1983	18	992.507	2	125.54	Q1_101619_12.raw	O88531|PPT1_MOUSE
LQQGYNAIGFSQGGQFLR	1983	18	992.51	2	127.13	Q1_101619_2.raw	O88531|PPT1_MOUSE
VYVGNASVAQDITQLQK	1832.96	17	917.489	2	113.78	Q1_101619_16.raw	Q9D7X3|DUS3_MOUSE
VYVGNASVAQDITQLQK	1832.96	17	917.487	2	115.12	Q1_101619_5.raw	Q9D7X3|DUS3_MOUSE
VYVGNASVAQDITQLQK	1832.96	17	917.488	2	115.88	Q1_101619_14.raw	Q9D7X3|DUS3_MOUSE
VYVGNASVAQDITQLQK	1832.96	17	917.487	2	114.25	Q1_101619_11.raw	Q9D7X3|DUS3_MOUSE
VYVGNASVAQDITQLQK	1832.96	17	917.49	2	115.57	Q1_101619_4.raw	Q9D7X3|DUS3_MOUSE
VYVGNASVAQDITQLQK	1832.96	17	917.489	2	115.7	Q1_101619_1.raw	Q9D7X3|DUS3_MOUSE
VYVGNASVAQDITQLQK	1832.96	17	917.49	2	115.13	Q1_101619_13.raw	Q9D7X3|DUS3_MOUSE
VYVGNASVAQDITQLQK	1832.96	17	917.486	2	115.67	Q1_101619_2.raw	Q9D7X3|DUS3_MOUSE
VYVGNASVAQDITQLQK	1832.96	17	917.488	2	115.58	Q1_101619_7.raw	Q9D7X3|DUS3_MOUSE
VYVGNASVAQDITQLQK	1832.96	17	917.487	2	115.36	Q1_101619_6.raw	Q9D7X3|DUS3_MOUSE
VYVGNASVAQDITQLQK	1832.96	17	917.486	2	114.98	Q1_101619_10.raw	Q9D7X3|DUS3_MOUSE
VYVGNASVAQDITQLQK	1832.96	17	917.487	2	116.57	Q1_101619_9.raw	Q9D7X3|DUS3_MOUSE
VYVGNASVAQDITQLQK	1832.96	17	917.487	2	114.05	Q1_101619_12.raw	Q9D7X3|DUS3_MOUSE
VYVGNASVAQDITQLQK	1832.96	17	917.485	2	114.7	Q1_101619_3.raw	Q9D7X3|DUS3_MOUSE
DHIIEVVGSSMPLIGDHQDEDK	2433.15	22	1217.58	2	126.19	Q1_101619_11.raw	O88935|SYN1_MOUSE
DHIIEVVGSSMPLIGDHQDEDK	2433.15	22	1217.58	2	125.54	Q1_101619_16.raw	O88935|SYN1_MOUSE
DHIIEVVGSSMPLIGDHQDEDK	2433.15	22	1217.58	2	127.29	Q1_101619_13.raw	O88935|SYN1_MOUSE
DHIIEVVGSSMPLIGDHQDEDK	2433.15	22	1217.58	2	127.84	Q1_101619_14.raw	O88935|SYN1_MOUSE
DHIIEVVGSSMPLIGDHQDEDK	2433.15	22	1217.58	2	127.26	Q1_101619_5.raw	O88935|SYN1_MOUSE
DHIIEVVGSSMPLIGDHQDEDK	2433.15	22	1217.58	2	127.67	Q1_101619_4.raw	O88935|SYN1_MOUSE
DHIIEVVGSSMPLIGDHQDEDK	2433.15	22	1217.58	2	127.68	Q1_101619_7.raw	O88935|SYN1_MOUSE
DHIIEVVGSSMPLIGDHQDEDK	2433.15	22	1217.58	2	127.69	Q1_101619_1.raw	O88935|SYN1_MOUSE
DHIIEVVGSSMPLIGDHQDEDK	2433.15	22	1217.58	2	127.23	Q1_101619_8.raw	O88935|SYN1_MOUSE
DHIIEVVGSSMPLIGDHQDEDK	2433.15	22	1217.58	2	126.29	Q1_101619_12.raw	O88935|SYN1_MOUSE
DHIIEVVGSSMPLIGDHQDEDK	2433.15	22	1217.58	2	126.72	Q1_101619_3.raw	O88935|SYN1_MOUSE
DHIIEVVGSSMPLIGDHQDEDK	2433.15	22	1217.59	2	128.6	Q1_101619_9.raw	O88935|SYN1_MOUSE
DHIIEVVGSSMPLIGDHQDEDK	2433.15	22	812.058	3	127.24	Q1_101619_13.raw	O88935|SYN1_MOUSE
DHIIEVVGSSMPLIGDHQDEDK	2433.15	22	812.058	3	127.88	Q1_101619_14.raw	O88935|SYN1_MOUSE
DHIIEVVGSSMPLIGDHQDEDK	2433.15	22	812.057	3	125.47	Q1_101619_16.raw	O88935|SYN1_MOUSE
DHIIEVVGSSMPLIGDHQDEDK	2433.15	22	812.057	3	126.97	Q1_101619_10.raw	O88935|SYN1_MOUSE
DHIIEVVGSSMPLIGDHQDEDK	2433.15	22	812.058	3	126.74	Q1_101619_3.raw	O88935|SYN1_MOUSE
DHIIEVVGSSMPLIGDHQDEDK	2433.15	22	1217.58	2	128.07	Q1_101619_6.raw	O88935|SYN1_MOUSE
DHIIEVVGSSMPLIGDHQDEDK	2433.15	22	812.059	3	125.65	Q1_101619_15.raw	O88935|SYN1_MOUSE
DHIIEVVGSSMPLIGDHQDEDK	2433.15	22	812.057	3	128.85	Q1_101619_4.raw	O88935|SYN1_MOUSE
DHIIEVVGSSMPLIGDHQDEDK	2433.15	22	812.058	3	127.62	Q1_101619_1.raw	O88935|SYN1_MOUSE
DHIIEVVGSSMPLIGDHQDEDK	2433.15	22	812.056	3	126.09	Q1_101619_12.raw	O88935|SYN1_MOUSE
DHIIEVVGSSMPLIGDHQDEDK	2433.15	22	812.057	3	128.56	Q1_101619_9.raw	O88935|SYN1_MOUSE
DHIIEVVGSSMPLIGDHQDEDK	2433.15	22	812.058	3	127.68	Q1_101619_7.raw	O88935|SYN1_MOUSE
DHIIEVVGSSMPLIGDHQDEDK	2433.15	22	812.058	3	127.98	Q1_101619_8.raw	O88935|SYN1_MOUSE
DHIIEVVGSSMPLIGDHQDEDK	2433.15	22	812.058	3	127.12	Q1_101619_5.raw	O88935|SYN1_MOUSE
DHIIEVVGSSMPLIGDHQDEDK	2433.15	22	812.057	3	126	Q1_101619_11.raw	O88935|SYN1_MOUSE
DHIIEVVGSSMPLIGDHQDEDK	2433.15	22	812.057	3	127.68	Q1_101619_2.raw	O88935|SYN1_MOUSE
DHIIEVVGSSMPLIGDHQDEDK	2433.15	22	812.057	3	127.27	Q1_101619_6.raw	O88935|SYN1_MOUSE
DHIIEVVGSSMPLIGDHQDEDK	2433.15	22	609.295	4	125.57	Q1_101619_16.raw	O88935|SYN1_MOUSE
DHIIEVVGSSMPLIGDHQDEDK	2433.15	22	609.294	4	127.68	Q1_101619_2.raw	O88935|SYN1_MOUSE
DHIIEVVGSSMPLIGDHQDEDK	2433.15	22	609.295	4	127.78	Q1_101619_14.raw	O88935|SYN1_MOUSE
DHIIEVVGSSMPLIGDHQDEDK	2433.15	22	609.294	4	127.17	Q1_101619_13.raw	O88935|SYN1_MOUSE
DHIIEVVGSSMPLIGDHQDEDK	2433.15	22	609.296	4	125.67	Q1_101619_15.raw	O88935|SYN1_MOUSE
DHIIEVVGSSMPLIGDHQDEDK	2433.15	22	609.294	4	126.65	Q1_101619_3.raw	O88935|SYN1_MOUSE
DHIIEVVGSSMPLIGDHQDEDK	2433.15	22	609.294	4	128.47	Q1_101619_9.raw	O88935|SYN1_MOUSE
DHIIEVVGSSMPLIGDHQDEDK	2433.15	22	609.294	4	127.63	Q1_101619_1.raw	O88935|SYN1_MOUSE
DHIIEVVGSSMPLIGDHQDEDK	2433.15	22	609.294	4	127.28	Q1_101619_6.raw	O88935|SYN1_MOUSE
DHIIEVVGSSMPLIGDHQDEDK	2433.15	22	609.294	4	126.98	Q1_101619_10.raw	O88935|SYN1_MOUSE
DHIIEVVGSSMPLIGDHQDEDK	2433.15	22	609.294	4	127.13	Q1_101619_5.raw	O88935|SYN1_MOUSE
DHIIEVVGSSMPLIGDHQDEDK	2433.15	22	609.292	4	126	Q1_101619_12.raw	O88935|SYN1_MOUSE
DHIIEVVGSSMPLIGDHQDEDK	2433.15	22	609.294	4	127.62	Q1_101619_4.raw	O88935|SYN1_MOUSE
DHIIEVVGSSMPLIGDHQDEDK	2433.15	22	609.294	4	126.1	Q1_101619_11.raw	O88935|SYN1_MOUSE
DHIIEVVGSSMPLIGDHQDEDK	2433.15	22	609.294	4	127.58	Q1_101619_7.raw	O88935|SYN1_MOUSE
GTVVYGEPITASLGTDGSHYWSK	2424.16	23	1213.09	2	123.38	Q1_101619_16.raw	O08553|DPYL2_MOUSE
GTVVYGEPITASLGTDGSHYWSK	2424.16	23	1213.09	2	123.33	Q1_101619_15.raw	O08553|DPYL2_MOUSE
GTVVYGEPITASLGTDGSHYWSK	2424.16	23	1213.09	2	124.31	Q1_101619_11.raw	O08553|DPYL2_MOUSE
GTVVYGEPITASLGTDGSHYWSK	2424.16	23	1213.09	2	124.82	Q1_101619_8.raw	O08553|DPYL2_MOUSE
GTVVYGEPITASLGTDGSHYWSK	2424.16	23	1213.09	2	124.64	Q1_101619_10.raw	O08553|DPYL2_MOUSE
GTVVYGEPITASLGTDGSHYWSK	2424.16	23	1213.09	2	124.68	Q1_101619_5.raw	O08553|DPYL2_MOUSE
GTVVYGEPITASLGTDGSHYWSK	2424.16	23	1213.09	2	125.29	Q1_101619_1.raw	O08553|DPYL2_MOUSE
GTVVYGEPITASLGTDGSHYWSK	2424.16	23	1213.09	2	125.22	Q1_101619_2.raw	O08553|DPYL2_MOUSE
GTVVYGEPITASLGTDGSHYWSK	2424.16	23	1213.09	2	125.2	Q1_101619_4.raw	O08553|DPYL2_MOUSE
GTVVYGEPITASLGTDGSHYWSK	2424.16	23	1213.09	2	124.82	Q1_101619_13.raw	O08553|DPYL2_MOUSE
GTVVYGEPITASLGTDGSHYWSK	2424.16	23	1213.09	2	124.9	Q1_101619_6.raw	O08553|DPYL2_MOUSE
GTVVYGEPITASLGTDGSHYWSK	2424.16	23	1213.09	2	123.67	Q1_101619_12.raw	O08553|DPYL2_MOUSE
GTVVYGEPITASLGTDGSHYWSK	2424.16	23	1213.09	2	126.04	Q1_101619_9.raw	O08553|DPYL2_MOUSE
GTVVYGEPITASLGTDGSHYWSK	2424.16	23	1213.09	2	125.4	Q1_101619_14.raw	O08553|DPYL2_MOUSE
GTVVYGEPITASLGTDGSHYWSK	2424.16	23	1213.09	2	125.15	Q1_101619_7.raw	O08553|DPYL2_MOUSE
GTVVYGEPITASLGTDGSHYWSK	2424.16	23	1213.09	2	124.26	Q1_101619_3.raw	O08553|DPYL2_MOUSE
GTVVYGEPITASLGTDGSHYWSK	2424.16	23	809.06	3	125.33	Q1_101619_10.raw	O08553|DPYL2_MOUSE
GTVVYGEPITASLGTDGSHYWSK	2424.16	23	809.059	3	124.34	Q1_101619_12.raw	O08553|DPYL2_MOUSE
GTVVYGEPITASLGTDGSHYWSK	2424.16	23	809.06	3	125.45	Q1_101619_5.raw	O08553|DPYL2_MOUSE
GTVVYGEPITASLGTDGSHYWSK	2424.16	23	809.06	3	125.84	Q1_101619_4.raw	O08553|DPYL2_MOUSE
GTVVYGEPITASLGTDGSHYWSK	2424.16	23	809.06	3	125.93	Q1_101619_7.raw	O08553|DPYL2_MOUSE
GTVVYGEPITASLGTDGSHYWSK	2424.16	23	809.061	3	126.66	Q1_101619_9.raw	O08553|DPYL2_MOUSE
GTVVYGEPITASLGTDGSHYWSK	2424.16	23	809.061	3	124.53	Q1_101619_11.raw	O08553|DPYL2_MOUSE
GTVVYGEPITASLGTDGSHYWSK	2424.16	23	809.062	3	123.92	Q1_101619_15.raw	O08553|DPYL2_MOUSE
GTVVYGEPITASLGTDGSHYWSK	2424.16	23	809.06	3	126.05	Q1_101619_14.raw	O08553|DPYL2_MOUSE
GTVVYGEPITASLGTDGSHYWSK	2424.16	23	809.06	3	125.47	Q1_101619_6.raw	O08553|DPYL2_MOUSE
GTVVYGEPITASLGTDGSHYWSK	2424.16	23	809.059	3	123.97	Q1_101619_16.raw	O08553|DPYL2_MOUSE
GTVVYGEPITASLGTDGSHYWSK	2424.16	23	809.06	3	125.73	Q1_101619_8.raw	O08553|DPYL2_MOUSE
GTVVYGEPITASLGTDGSHYWSK	2424.16	23	809.06	3	125.16	Q1_101619_3.raw	O08553|DPYL2_MOUSE
GTVVYGEPITASLGTDGSHYWSK	2424.16	23	809.061	3	126.11	Q1_101619_2.raw	O08553|DPYL2_MOUSE
GTVVYGEPITASLGTDGSHYWSK	2424.16	23	809.06	3	125.36	Q1_101619_13.raw	O08553|DPYL2_MOUSE
GTVVYGEPITASLGTDGSHYWSK	2424.16	23	809.058	3	125.88	Q1_101619_1.raw	O08553|DPYL2_MOUSE
GHYTEGAELVDSVLDVVRK	2086.07	19	1044.04	2	149.9	Q1_101619_16.raw	Q9ERD7|TBB3_MOUSE:Q7TMM9|TBB2A_MOUSE:Q9CWF2|TBB2B_MOUSE:P68372|TBB4B_MOUSE:P99024|TBB5_MOUSE:Q922F4|TBB6_MOUSE
NLHQSGFSLSGTQVDEGVR	2029.98	19	1016	2	95.44	Q1_101619_16.raw	Q62188|DPYL3_MOUSE
NLHQSGFSLSGTQVDEGVR	2029.98	19	1016	2	97.01	Q1_101619_13.raw	Q62188|DPYL3_MOUSE
NLHQSGFSLSGTQVDEGVR	2029.98	19	1016	2	95.97	Q1_101619_11.raw	Q62188|DPYL3_MOUSE
NLHQSGFSLSGTQVDEGVR	2029.98	19	1016	2	97.07	Q1_101619_10.raw	Q62188|DPYL3_MOUSE
NLHQSGFSLSGTQVDEGVR	2029.98	19	1016	2	97.17	Q1_101619_5.raw	Q62188|DPYL3_MOUSE
NLHQSGFSLSGTQVDEGVR	2029.98	19	1016	2	97.74	Q1_101619_7.raw	Q62188|DPYL3_MOUSE
NLHQSGFSLSGTQVDEGVR	2029.98	19	1016	2	97.68	Q1_101619_4.raw	Q62188|DPYL3_MOUSE
NLHQSGFSLSGTQVDEGVR	2029.98	19	1016	2	97.54	Q1_101619_2.raw	Q62188|DPYL3_MOUSE
NLHQSGFSLSGTQVDEGVR	2029.98	19	1016	2	97.73	Q1_101619_14.raw	Q62188|DPYL3_MOUSE
NLHQSGFSLSGTQVDEGVR	2029.98	19	1016	2	96.49	Q1_101619_3.raw	Q62188|DPYL3_MOUSE
NLHQSGFSLSGTQVDEGVR	2029.98	19	677.668	3	97.48	Q1_101619_1.raw	Q62188|DPYL3_MOUSE
NLHQSGFSLSGTQVDEGVR	2029.98	19	677.667	3	96.88	Q1_101619_13.raw	Q62188|DPYL3_MOUSE
NLHQSGFSLSGTQVDEGVR	2029.98	19	677.667	3	95.3	Q1_101619_16.raw	Q62188|DPYL3_MOUSE
NLHQSGFSLSGTQVDEGVR	2029.98	19	677.668	3	95.71	Q1_101619_15.raw	Q62188|DPYL3_MOUSE
NLHQSGFSLSGTQVDEGVR	2029.98	19	677.668	3	97.61	Q1_101619_7.raw	Q62188|DPYL3_MOUSE
NLHQSGFSLSGTQVDEGVR	2029.98	19	677.668	3	97.83	Q1_101619_4.raw	Q62188|DPYL3_MOUSE
NLHQSGFSLSGTQVDEGVR	2029.98	19	677.668	3	96.75	Q1_101619_3.raw	Q62188|DPYL3_MOUSE
NLHQSGFSLSGTQVDEGVR	2029.98	19	677.668	3	98.82	Q1_101619_9.raw	Q62188|DPYL3_MOUSE
NLHQSGFSLSGTQVDEGVR	2029.98	19	677.669	3	97.4	Q1_101619_2.raw	Q62188|DPYL3_MOUSE
NLHQSGFSLSGTQVDEGVR	2029.98	19	677.668	3	97.85	Q1_101619_14.raw	Q62188|DPYL3_MOUSE
NLHQSGFSLSGTQVDEGVR	2029.98	19	677.667	3	97.49	Q1_101619_8.raw	Q62188|DPYL3_MOUSE
VIVVGNPANTNC(+57.02)LTASK	1756.91	17	879.464	2	93.13	Q1_101619_16.raw	P14152|MDHC_MOUSE	Carbamidomethylation
VIVVGNPANTNC(+57.02)LTASK	1756.91	17	879.465	2	93.13	Q1_101619_4.raw	P14152|MDHC_MOUSE	Carbamidomethylation
VIVVGNPANTNC(+57.02)LTASK	1756.91	17	879.464	2	95.41	Q1_101619_11.raw	P14152|MDHC_MOUSE	Carbamidomethylation
VIVVGNPANTNC(+57.02)LTASK	1756.91	17	879.465	2	94.45	Q1_101619_5.raw	P14152|MDHC_MOUSE	Carbamidomethylation
VIVVGNPANTNC(+57.02)LTASK	1756.91	17	879.464	2	94.9	Q1_101619_1.raw	P14152|MDHC_MOUSE	Carbamidomethylation
VIVVGNPANTNC(+57.02)LTASK	1756.91	17	879.465	2	92.71	Q1_101619_13.raw	P14152|MDHC_MOUSE	Carbamidomethylation
VIVVGNPANTNC(+57.02)LTASK	1756.91	17	879.465	2	92.73	Q1_101619_8.raw	P14152|MDHC_MOUSE	Carbamidomethylation
VIVVGNPANTNC(+57.02)LTASK	1756.91	17	879.464	2	94.02	Q1_101619_10.raw	P14152|MDHC_MOUSE	Carbamidomethylation
VIVVGNPANTNC(+57.02)LTASK	1756.91	17	879.465	2	93.88	Q1_101619_2.raw	P14152|MDHC_MOUSE	Carbamidomethylation
VIVVGNPANTNC(+57.02)LTASK	1756.91	17	879.466	2	92.96	Q1_101619_15.raw	P14152|MDHC_MOUSE	Carbamidomethylation
VIVVGNPANTNC(+57.02)LTASK	1756.91	17	879.465	2	93.93	Q1_101619_7.raw	P14152|MDHC_MOUSE	Carbamidomethylation
VIVVGNPANTNC(+57.02)LTASK	1756.91	17	879.462	2	93.1	Q1_101619_6.raw	P14152|MDHC_MOUSE	Carbamidomethylation
VIVVGNPANTNC(+57.02)LTASK	1756.91	17	879.462	2	93.23	Q1_101619_14.raw	P14152|MDHC_MOUSE	Carbamidomethylation
VIVVGNPANTNC(+57.02)LTASK	1756.91	17	879.465	2	93.93	Q1_101619_9.raw	P14152|MDHC_MOUSE	Carbamidomethylation
VIVVGNPANTNC(+57.02)LTASK	1756.91	17	879.463	2	90.83	Q1_101619_12.raw	P14152|MDHC_MOUSE	Carbamidomethylation
VIVVGNPANTNC(+57.02)LTASK	1756.91	17	879.466	2	92.4	Q1_101619_3.raw	P14152|MDHC_MOUSE	Carbamidomethylation
VIVVGNPANTNC(+57.02)LTASK	1756.91	17	879.464	2	99.62	Q1_101619_4.raw	P14152|MDHC_MOUSE	Carbamidomethylation
VIVVGNPANTNC(+57.02)LTASK	1756.91	17	879.471	2	99.46	Q1_101619_4.raw	P14152|MDHC_MOUSE	Carbamidomethylation
VIVVGNPANTNC(+57.02)LTASK	1756.91	17	879.465	2	98.86	Q1_101619_9.raw	P14152|MDHC_MOUSE	Carbamidomethylation
VIVVGNPANTNC(+57.02)LTASK	1756.91	17	586.646	3	92.53	Q1_101619_6.raw	P14152|MDHC_MOUSE	Carbamidomethylation
VIVVGNPANTNC(+57.02)LTASK	1756.91	17	586.645	3	92.28	Q1_101619_10.raw	P14152|MDHC_MOUSE	Carbamidomethylation
VIVVGNPANTNC(+57.02)LTASK	1756.91	17	586.645	3	92.53	Q1_101619_8.raw	P14152|MDHC_MOUSE	Carbamidomethylation
VIVVGNPANTNC(+57.02)LTASK	1756.91	17	586.646	3	91.23	Q1_101619_11.raw	P14152|MDHC_MOUSE	Carbamidomethylation
VIVVGNPANTNC(+57.02)LTASK	1756.91	17	586.645	3	92.04	Q1_101619_13.raw	P14152|MDHC_MOUSE	Carbamidomethylation
VIVVGNPANTNC(+57.02)LTASK	1756.91	17	586.646	3	90.83	Q1_101619_15.raw	P14152|MDHC_MOUSE	Carbamidomethylation
VIVVGNPANTNC(+57.02)LTASK	1756.91	17	586.646	3	92.83	Q1_101619_14.raw	P14152|MDHC_MOUSE	Carbamidomethylation
VIVVGNPANTNC(+57.02)LTASK	1756.91	17	586.646	3	92.74	Q1_101619_4.raw	P14152|MDHC_MOUSE	Carbamidomethylation
VIVVGNPANTNC(+57.02)LTASK	1756.91	17	586.645	3	92	Q1_101619_3.raw	P14152|MDHC_MOUSE	Carbamidomethylation
VIVVGNPANTNC(+57.02)LTASK	1756.91	17	586.646	3	90.62	Q1_101619_16.raw	P14152|MDHC_MOUSE	Carbamidomethylation
VIVVGNPANTNC(+57.02)LTASK	1756.91	17	586.645	3	93.83	Q1_101619_9.raw	P14152|MDHC_MOUSE	Carbamidomethylation
VIVVGNPANTNC(+57.02)LTASK	1756.91	17	586.645	3	92.8	Q1_101619_1.raw	P14152|MDHC_MOUSE	Carbamidomethylation
VIVVGNPANTNC(+57.02)LTASK	1756.91	17	586.645	3	92.4	Q1_101619_2.raw	P14152|MDHC_MOUSE	Carbamidomethylation
VIVVGNPANTNC(+57.02)LTASK	1756.91	17	586.644	3	91.55	Q1_101619_12.raw	P14152|MDHC_MOUSE	Carbamidomethylation
FASYC(+57.02)LTEPGSGSDAASLLTSAK	2332.09	23	1167.05	2	128.05	Q1_101619_16.raw	Q9D7B6|ACAD8_MOUSE	Carbamidomethylation
FASYC(+57.02)LTEPGSGSDAASLLTSAK	2332.09	23	1167.05	2	129.27	Q1_101619_10.raw	Q9D7B6|ACAD8_MOUSE	Carbamidomethylation
FASYC(+57.02)LTEPGSGSDAASLLTSAK	2332.09	23	1167.05	2	128.62	Q1_101619_11.raw	Q9D7B6|ACAD8_MOUSE	Carbamidomethylation
FASYC(+57.02)LTEPGSGSDAASLLTSAK	2332.09	23	1167.05	2	129.88	Q1_101619_4.raw	Q9D7B6|ACAD8_MOUSE	Carbamidomethylation
FASYC(+57.02)LTEPGSGSDAASLLTSAK	2332.09	23	1167.05	2	130.08	Q1_101619_14.raw	Q9D7B6|ACAD8_MOUSE	Carbamidomethylation
FASYC(+57.02)LTEPGSGSDAASLLTSAK	2332.09	23	1167.05	2	130.68	Q1_101619_9.raw	Q9D7B6|ACAD8_MOUSE	Carbamidomethylation
FASYC(+57.02)LTEPGSGSDAASLLTSAK	2332.09	23	1167.06	2	129.57	Q1_101619_13.raw	Q9D7B6|ACAD8_MOUSE	Carbamidomethylation
FASYC(+57.02)LTEPGSGSDAASLLTSAK	2332.09	23	1167.05	2	129.81	Q1_101619_2.raw	Q9D7B6|ACAD8_MOUSE	Carbamidomethylation
FASYC(+57.02)LTEPGSGSDAASLLTSAK	2332.09	23	1167.05	2	128.53	Q1_101619_12.raw	Q9D7B6|ACAD8_MOUSE	Carbamidomethylation
FASYC(+57.02)LTEPGSGSDAASLLTSAK	2332.09	23	1167.05	2	129.86	Q1_101619_7.raw	Q9D7B6|ACAD8_MOUSE	Carbamidomethylation
FASYC(+57.02)LTEPGSGSDAASLLTSAK	2332.09	23	1167.05	2	129.36	Q1_101619_5.raw	Q9D7B6|ACAD8_MOUSE	Carbamidomethylation
FASYC(+57.02)LTEPGSGSDAASLLTSAK	2332.09	23	1167.06	2	129.57	Q1_101619_6.raw	Q9D7B6|ACAD8_MOUSE	Carbamidomethylation
FASYC(+57.02)LTEPGSGSDAASLLTSAK	2332.09	23	1167.05	2	128.93	Q1_101619_3.raw	Q9D7B6|ACAD8_MOUSE	Carbamidomethylation
FASYC(+57.02)LTEPGSGSDAASLLTSAK	2332.09	23	1167.06	2	129.94	Q1_101619_1.raw	Q9D7B6|ACAD8_MOUSE	Carbamidomethylation
FASYC(+57.02)LTEPGSGSDAASLLTSAK	2332.09	23	1167.06	2	128.45	Q1_101619_15.raw	Q9D7B6|ACAD8_MOUSE	Carbamidomethylation
SENGLEFTSSGSANTETTK	1958.87	19	980.444	2	78.76	Q1_101619_16.raw	Q60932|VDAC1_MOUSE
SENGLEFTSSGSANTETTK	1958.87	19	980.444	2	78.92	Q1_101619_13.raw	Q60932|VDAC1_MOUSE
SENGLEFTSSGSANTETTK	1958.87	19	980.443	2	78.2	Q1_101619_1.raw	Q60932|VDAC1_MOUSE
SENGLEFTSSGSANTETTK	1958.87	19	980.444	2	79.29	Q1_101619_15.raw	Q60932|VDAC1_MOUSE
SENGLEFTSSGSANTETTK	1958.87	19	980.444	2	77.12	Q1_101619_5.raw	Q60932|VDAC1_MOUSE
SENGLEFTSSGSANTETTK	1958.87	19	980.443	2	81.29	Q1_101619_4.raw	Q60932|VDAC1_MOUSE
SENGLEFTSSGSANTETTK	1958.87	19	980.442	2	77.2	Q1_101619_11.raw	Q60932|VDAC1_MOUSE
SENGLEFTSSGSANTETTK	1958.87	19	980.442	2	77.71	Q1_101619_8.raw	Q60932|VDAC1_MOUSE
SENGLEFTSSGSANTETTK	1958.87	19	980.443	2	76.79	Q1_101619_6.raw	Q60932|VDAC1_MOUSE
SENGLEFTSSGSANTETTK	1958.87	19	980.442	2	77.09	Q1_101619_14.raw	Q60932|VDAC1_MOUSE
SENGLEFTSSGSANTETTK	1958.87	19	980.444	2	81.75	Q1_101619_9.raw	Q60932|VDAC1_MOUSE
SENGLEFTSSGSANTETTK	1958.87	19	980.442	2	77.43	Q1_101619_2.raw	Q60932|VDAC1_MOUSE
SENGLEFTSSGSANTETTK	1958.87	19	980.443	2	78.49	Q1_101619_10.raw	Q60932|VDAC1_MOUSE
SENGLEFTSSGSANTETTK	1958.87	19	980.443	2	80.66	Q1_101619_7.raw	Q60932|VDAC1_MOUSE
SENGLEFTSSGSANTETTK	1958.87	19	980.442	2	75.34	Q1_101619_12.raw	Q60932|VDAC1_MOUSE
SENGLEFTSSGSANTETTK	1958.87	19	980.443	2	80.39	Q1_101619_3.raw	Q60932|VDAC1_MOUSE
SENGLEFTSSGSANTETTK	1958.87	19	980.444	2	84.43	Q1_101619_1.raw	Q60932|VDAC1_MOUSE
SENGLEFTSSGSANTETTK	1958.87	19	980.445	2	84.64	Q1_101619_5.raw	Q60932|VDAC1_MOUSE
SENGLEFTSSGSANTETTK	1958.87	19	980.444	2	83.03	Q1_101619_2.raw	Q60932|VDAC1_MOUSE
SENGLEFTSSGSANTETTK	1958.87	19	980.444	2	83.38	Q1_101619_6.raw	Q60932|VDAC1_MOUSE
SENGLEFTSSGSANTETTK	1958.87	19	980.443	2	82.38	Q1_101619_12.raw	Q60932|VDAC1_MOUSE
SENGLEFTSSGSANTETTK	1958.87	19	980.445	2	84.67	Q1_101619_14.raw	Q60932|VDAC1_MOUSE
SENGLEFTSSGSANTETTK	1958.87	19	980.443	2	84.39	Q1_101619_11.raw	Q60932|VDAC1_MOUSE
SENGLEFTSSGSANTETTK	1958.87	19	980.444	2	86.35	Q1_101619_10.raw	Q60932|VDAC1_MOUSE
SENGLEFTSSGSANTETTK	1958.87	19	980.443	2	95.39	Q1_101619_1.raw	Q60932|VDAC1_MOUSE
SENGLEFTSSGSANTETTK	1958.87	19	980.449	2	92.18	Q1_101619_16.raw	Q60932|VDAC1_MOUSE
SENGLEFTSSGSANTETTK	1958.87	19	980.445	2	98.88	Q1_101619_7.raw	Q60932|VDAC1_MOUSE
SENGLEFTSSGSANTETTK	1958.87	19	980.446	2	99.67	Q1_101619_16.raw	Q60932|VDAC1_MOUSE
SENGLEFTSSGSANTETTK	1958.87	19	653.964	3	76.91	Q1_101619_6.raw	Q60932|VDAC1_MOUSE
AMLSGPGQFAENETNEVNFR	2210.01	20	1106.01	2	120.24	Q1_101619_16.raw	P83940|ELOC_MOUSE
AMLSGPGQFAENETNEVNFR	2210.01	20	1106.01	2	120.11	Q1_101619_15.raw	P83940|ELOC_MOUSE
AMLSGPGQFAENETNEVNFR	2210.01	20	1106.01	2	122.33	Q1_101619_14.raw	P83940|ELOC_MOUSE
AMLSGPGQFAENETNEVNFR	2210.01	20	1106.01	2	121.58	Q1_101619_13.raw	P83940|ELOC_MOUSE
AMLSGPGQFAENETNEVNFR	2210.01	20	1106.01	2	122.07	Q1_101619_1.raw	P83940|ELOC_MOUSE
AMLSGPGQFAENETNEVNFR	2210.01	20	1106.01	2	120.64	Q1_101619_11.raw	P83940|ELOC_MOUSE
AMLSGPGQFAENETNEVNFR	2210.01	20	1106.01	2	121.95	Q1_101619_4.raw	P83940|ELOC_MOUSE
AMLSGPGQFAENETNEVNFR	2210.01	20	1106.01	2	121.45	Q1_101619_5.raw	P83940|ELOC_MOUSE
AMLSGPGQFAENETNEVNFR	2210.01	20	1106.01	2	121.64	Q1_101619_6.raw	P83940|ELOC_MOUSE
AMLSGPGQFAENETNEVNFR	2210.01	20	1106.01	2	121.52	Q1_101619_8.raw	P83940|ELOC_MOUSE
AMLSGPGQFAENETNEVNFR	2210.01	20	1106.01	2	120.39	Q1_101619_12.raw	P83940|ELOC_MOUSE
AMLSGPGQFAENETNEVNFR	2210.01	20	1106.01	2	121.85	Q1_101619_7.raw	P83940|ELOC_MOUSE
AMLSGPGQFAENETNEVNFR	2210.01	20	1106.01	2	121.23	Q1_101619_10.raw	P83940|ELOC_MOUSE
AMLSGPGQFAENETNEVNFR	2210.01	20	1106.01	2	121.96	Q1_101619_2.raw	P83940|ELOC_MOUSE
AMLSGPGQFAENETNEVNFR	2210.01	20	1106	2	120.78	Q1_101619_16.raw	P83940|ELOC_MOUSE
AMLSGPGQFAENETNEVNFR	2210.01	20	1106.01	2	120.98	Q1_101619_3.raw	P83940|ELOC_MOUSE
AMLSGPGQFAENETNEVNFR	2210.01	20	737.674	3	120.45	Q1_101619_16.raw	P83940|ELOC_MOUSE
AMLSGPGQFAENETNEVNFR	2210.01	20	737.679	3	122.26	Q1_101619_7.raw	P83940|ELOC_MOUSE
AMLSGPGQFAENETNEVNFR	2210.01	20	737.677	3	121.41	Q1_101619_10.raw	P83940|ELOC_MOUSE
AMLSGPGQFAENETNEVNFR	2210.01	20	737.677	3	121.87	Q1_101619_6.raw	P83940|ELOC_MOUSE
AMLSGPGQFAENETNEVNFR	2210.01	20	737.677	3	122.22	Q1_101619_1.raw	P83940|ELOC_MOUSE
AMLSGPGQFAENETNEVNFR	2210.01	20	737.678	3	121.78	Q1_101619_13.raw	P83940|ELOC_MOUSE
AMLSGPGQFAENETNEVNFR	2210.01	20	737.677	3	120.21	Q1_101619_15.raw	P83940|ELOC_MOUSE
AMLSGPGQFAENETNEVNFR	2210.01	20	737.676	3	123.24	Q1_101619_9.raw	P83940|ELOC_MOUSE
AMLSGPGQFAENETNEVNFR	2210.01	20	737.675	3	122.57	Q1_101619_14.raw	P83940|ELOC_MOUSE
AMLSGPGQFAENETNEVNFR	2210.01	20	737.676	3	122.24	Q1_101619_4.raw	P83940|ELOC_MOUSE
GVGIISEGNETVEDIAAR	1828.92	18	915.467	2	122.29	Q1_101619_16.raw	Q6PIC6|AT1A3_MOUSE:Q8VDN2|AT1A1_MOUSE:Q6PIE5|AT1A2_MOUSE
GVGIISEGNETVEDIAAR	1828.92	18	915.467	2	122.17	Q1_101619_14.raw	Q6PIC6|AT1A3_MOUSE:Q8VDN2|AT1A1_MOUSE:Q6PIE5|AT1A2_MOUSE
GVGIISEGNETVEDIAAR	1828.92	18	915.467	2	121.33	Q1_101619_15.raw	Q6PIC6|AT1A3_MOUSE:Q8VDN2|AT1A1_MOUSE:Q6PIE5|AT1A2_MOUSE
GVGIISEGNETVEDIAAR	1828.92	18	915.466	2	119.66	Q1_101619_8.raw	Q6PIC6|AT1A3_MOUSE:Q8VDN2|AT1A1_MOUSE:Q6PIE5|AT1A2_MOUSE
GVGIISEGNETVEDIAAR	1828.92	18	915.466	2	121.5	Q1_101619_5.raw	Q6PIC6|AT1A3_MOUSE:Q8VDN2|AT1A1_MOUSE:Q6PIE5|AT1A2_MOUSE
GVGIISEGNETVEDIAAR	1828.92	18	915.467	2	121.5	Q1_101619_1.raw	Q6PIC6|AT1A3_MOUSE:Q8VDN2|AT1A1_MOUSE:Q6PIE5|AT1A2_MOUSE
GVGIISEGNETVEDIAAR	1828.92	18	915.467	2	122	Q1_101619_2.raw	Q6PIC6|AT1A3_MOUSE:Q8VDN2|AT1A1_MOUSE:Q6PIE5|AT1A2_MOUSE
GVGIISEGNETVEDIAAR	1828.92	18	915.466	2	120.96	Q1_101619_9.raw	Q6PIC6|AT1A3_MOUSE:Q8VDN2|AT1A1_MOUSE:Q6PIE5|AT1A2_MOUSE
GVGIISEGNETVEDIAAR	1828.92	18	915.467	2	121.44	Q1_101619_13.raw	Q6PIC6|AT1A3_MOUSE:Q8VDN2|AT1A1_MOUSE:Q6PIE5|AT1A2_MOUSE
GVGIISEGNETVEDIAAR	1828.92	18	915.466	2	119.83	Q1_101619_6.raw	Q6PIC6|AT1A3_MOUSE:Q8VDN2|AT1A1_MOUSE:Q6PIE5|AT1A2_MOUSE
GVGIISEGNETVEDIAAR	1828.92	18	915.468	2	122.98	Q1_101619_11.raw	Q6PIC6|AT1A3_MOUSE:Q8VDN2|AT1A1_MOUSE:Q6PIE5|AT1A2_MOUSE
GVGIISEGNETVEDIAAR	1828.92	18	915.466	2	121.13	Q1_101619_10.raw	Q6PIC6|AT1A3_MOUSE:Q8VDN2|AT1A1_MOUSE:Q6PIE5|AT1A2_MOUSE
GVGIISEGNETVEDIAAR	1828.92	18	915.466	2	124.2	Q1_101619_4.raw	Q6PIC6|AT1A3_MOUSE:Q8VDN2|AT1A1_MOUSE:Q6PIE5|AT1A2_MOUSE
GVGIISEGNETVEDIAAR	1828.92	18	915.464	2	119.78	Q1_101619_12.raw	Q6PIC6|AT1A3_MOUSE:Q8VDN2|AT1A1_MOUSE:Q6PIE5|AT1A2_MOUSE
GVGIISEGNETVEDIAAR	1828.92	18	915.468	2	121.37	Q1_101619_7.raw	Q6PIC6|AT1A3_MOUSE:Q8VDN2|AT1A1_MOUSE:Q6PIE5|AT1A2_MOUSE
GVGIISEGNETVEDIAAR	1828.92	18	915.465	2	119.14	Q1_101619_3.raw	Q6PIC6|AT1A3_MOUSE:Q8VDN2|AT1A1_MOUSE:Q6PIE5|AT1A2_MOUSE
GVGIISEGNETVEDIAAR	1828.92	18	610.647	3	118.37	Q1_101619_5.raw	Q6PIC6|AT1A3_MOUSE:Q8VDN2|AT1A1_MOUSE:Q6PIE5|AT1A2_MOUSE
GVGIISEGNETVEDIAAR	1828.92	18	610.648	3	118.8	Q1_101619_7.raw	Q6PIC6|AT1A3_MOUSE:Q8VDN2|AT1A1_MOUSE:Q6PIE5|AT1A2_MOUSE
GVGIISEGNETVEDIAAR	1828.92	18	610.646	3	117.63	Q1_101619_11.raw	Q6PIC6|AT1A3_MOUSE:Q8VDN2|AT1A1_MOUSE:Q6PIE5|AT1A2_MOUSE
GVGIISEGNETVEDIAAR	1828.92	18	610.646	3	117.36	Q1_101619_12.raw	Q6PIC6|AT1A3_MOUSE:Q8VDN2|AT1A1_MOUSE:Q6PIE5|AT1A2_MOUSE
GVGIISEGNETVEDIAAR	1828.92	18	610.647	3	116.98	Q1_101619_15.raw	Q6PIC6|AT1A3_MOUSE:Q8VDN2|AT1A1_MOUSE:Q6PIE5|AT1A2_MOUSE
GVGIISEGNETVEDIAAR	1828.92	18	610.647	3	118.45	Q1_101619_13.raw	Q6PIC6|AT1A3_MOUSE:Q8VDN2|AT1A1_MOUSE:Q6PIE5|AT1A2_MOUSE
GVGIISEGNETVEDIAAR	1828.92	18	610.647	3	118.89	Q1_101619_4.raw	Q6PIC6|AT1A3_MOUSE:Q8VDN2|AT1A1_MOUSE:Q6PIE5|AT1A2_MOUSE
GVGIISEGNETVEDIAAR	1828.92	18	610.646	3	119.79	Q1_101619_9.raw	Q6PIC6|AT1A3_MOUSE:Q8VDN2|AT1A1_MOUSE:Q6PIE5|AT1A2_MOUSE
GVGIISEGNETVEDIAAR	1828.92	18	610.647	3	118.02	Q1_101619_3.raw	Q6PIC6|AT1A3_MOUSE:Q8VDN2|AT1A1_MOUSE:Q6PIE5|AT1A2_MOUSE
GVGIISEGNETVEDIAAR	1828.92	18	610.646	3	118.49	Q1_101619_8.raw	Q6PIC6|AT1A3_MOUSE:Q8VDN2|AT1A1_MOUSE:Q6PIE5|AT1A2_MOUSE
GVGIISEGNETVEDIAAR	1828.92	18	610.646	3	118.22	Q1_101619_10.raw	Q6PIC6|AT1A3_MOUSE:Q8VDN2|AT1A1_MOUSE:Q6PIE5|AT1A2_MOUSE
GVGIISEGNETVEDIAAR	1828.92	18	610.647	3	119.19	Q1_101619_14.raw	Q6PIC6|AT1A3_MOUSE:Q8VDN2|AT1A1_MOUSE:Q6PIE5|AT1A2_MOUSE
GVGIISEGNETVEDIAAR	1828.92	18	610.647	3	118.54	Q1_101619_6.raw	Q6PIC6|AT1A3_MOUSE:Q8VDN2|AT1A1_MOUSE:Q6PIE5|AT1A2_MOUSE
GVGIISEGNETVEDIAAR	1828.92	18	610.646	3	119.01	Q1_101619_1.raw	Q6PIC6|AT1A3_MOUSE:Q8VDN2|AT1A1_MOUSE:Q6PIE5|AT1A2_MOUSE
GVGIISEGNETVEDIAAR	1828.92	18	610.647	3	119.02	Q1_101619_2.raw	Q6PIC6|AT1A3_MOUSE:Q8VDN2|AT1A1_MOUSE:Q6PIE5|AT1A2_MOUSE
GVGIISEGNETVEDIAAR	1828.92	18	610.647	3	117.11	Q1_101619_16.raw	Q6PIC6|AT1A3_MOUSE:Q8VDN2|AT1A1_MOUSE:Q6PIE5|AT1A2_MOUSE
LGAGAAGLYDPSTPLGPLPYPER	2311.18	23	1156.6	2	141.03	Q1_101619_16.raw	Q4ACU6|SHAN3_MOUSE
LGAGAAGLYDPSTPLGPLPYPER	2311.18	23	1156.6	2	141.17	Q1_101619_15.raw	Q4ACU6|SHAN3_MOUSE
LGAGAAGLYDPSTPLGPLPYPER	2311.18	23	1156.6	2	141.76	Q1_101619_12.raw	Q4ACU6|SHAN3_MOUSE
LGAGAAGLYDPSTPLGPLPYPER	2311.18	23	1156.6	2	142.49	Q1_101619_10.raw	Q4ACU6|SHAN3_MOUSE
LGAGAAGLYDPSTPLGPLPYPER	2311.18	23	1156.6	2	143.04	Q1_101619_7.raw	Q4ACU6|SHAN3_MOUSE
LGAGAAGLYDPSTPLGPLPYPER	2311.18	23	1156.6	2	143.68	Q1_101619_9.raw	Q4ACU6|SHAN3_MOUSE
LGAGAAGLYDPSTPLGPLPYPER	2311.18	23	1156.6	2	142.27	Q1_101619_8.raw	Q4ACU6|SHAN3_MOUSE
LGAGAAGLYDPSTPLGPLPYPER	2311.18	23	1156.6	2	143.03	Q1_101619_14.raw	Q4ACU6|SHAN3_MOUSE
LGAGAAGLYDPSTPLGPLPYPER	2311.18	23	1156.6	2	142.75	Q1_101619_6.raw	Q4ACU6|SHAN3_MOUSE
LGAGAAGLYDPSTPLGPLPYPER	2311.18	23	1156.6	2	142.45	Q1_101619_5.raw	Q4ACU6|SHAN3_MOUSE
LGAGAAGLYDPSTPLGPLPYPER	2311.18	23	1156.6	2	142.05	Q1_101619_3.raw	Q4ACU6|SHAN3_MOUSE
LGAGAAGLYDPSTPLGPLPYPER	2311.18	23	1156.6	2	142.83	Q1_101619_13.raw	Q4ACU6|SHAN3_MOUSE
LGAGAAGLYDPSTPLGPLPYPER	2311.18	23	1156.6	2	143.26	Q1_101619_1.raw	Q4ACU6|SHAN3_MOUSE
LGAGAAGLYDPSTPLGPLPYPER	2311.18	23	771.402	3	142.35	Q1_101619_5.raw	Q4ACU6|SHAN3_MOUSE
LGAGAAGLYDPSTPLGPLPYPER	2311.18	23	771.404	3	143.17	Q1_101619_4.raw	Q4ACU6|SHAN3_MOUSE
GIVDQSQQAYQEAFEISK	2039.98	18	1021	2	127.11	Q1_101619_16.raw	P63101|1433Z_MOUSE
GIVDQSQQAYQEAFEISK	2039.98	18	1021	2	126.96	Q1_101619_15.raw	P63101|1433Z_MOUSE
GIVDQSQQAYQEAFEISK	2039.98	18	1021	2	129.06	Q1_101619_11.raw	P63101|1433Z_MOUSE
GIVDQSQQAYQEAFEISK	2039.98	18	1021	2	127.77	Q1_101619_13.raw	P63101|1433Z_MOUSE
GIVDQSQQAYQEAFEISK	2039.98	18	1021	2	127.71	Q1_101619_6.raw	P63101|1433Z_MOUSE
GIVDQSQQAYQEAFEISK	2039.98	18	1021	2	129.35	Q1_101619_9.raw	P63101|1433Z_MOUSE
GIVDQSQQAYQEAFEISK	2039.98	18	1021	2	128.44	Q1_101619_2.raw	P63101|1433Z_MOUSE
GIVDQSQQAYQEAFEISK	2039.98	18	1021	2	127.72	Q1_101619_14.raw	P63101|1433Z_MOUSE
GIVDQSQQAYQEAFEISK	2039.98	18	1021	2	128.83	Q1_101619_1.raw	P63101|1433Z_MOUSE
GIVDQSQQAYQEAFEISK	2039.98	18	1021	2	127.09	Q1_101619_8.raw	P63101|1433Z_MOUSE
GIVDQSQQAYQEAFEISK	2039.98	18	1021	2	128.77	Q1_101619_5.raw	P63101|1433Z_MOUSE
GIVDQSQQAYQEAFEISK	2039.98	18	1021	2	128.24	Q1_101619_7.raw	P63101|1433Z_MOUSE
GIVDQSQQAYQEAFEISK	2039.98	18	1021	2	127.43	Q1_101619_10.raw	P63101|1433Z_MOUSE
GIVDQSQQAYQEAFEISK	2039.98	18	1021	2	131.04	Q1_101619_4.raw	P63101|1433Z_MOUSE
GIVDQSQQAYQEAFEISK	2039.98	18	1021	2	127.17	Q1_101619_3.raw	P63101|1433Z_MOUSE
GIVDQSQQAYQEAFEISK	2039.98	18	1021	2	126.59	Q1_101619_12.raw	P63101|1433Z_MOUSE
GIVDQSQQAYQEAFEISK	2039.98	18	681.002	3	127.56	Q1_101619_2.raw	P63101|1433Z_MOUSE
GIVDQSQQAYQEAFEISK	2039.98	18	681	3	124.73	Q1_101619_16.raw	P63101|1433Z_MOUSE
GIVDQSQQAYQEAFEISK	2039.98	18	681.002	3	128.22	Q1_101619_9.raw	P63101|1433Z_MOUSE
GIVDQSQQAYQEAFEISK	2039.98	18	680.999	3	125.74	Q1_101619_12.raw	P63101|1433Z_MOUSE
GIVDQSQQAYQEAFEISK	2039.98	18	681.001	3	126.69	Q1_101619_13.raw	P63101|1433Z_MOUSE
GIVDQSQQAYQEAFEISK	2039.98	18	681	3	126.13	Q1_101619_3.raw	P63101|1433Z_MOUSE
GIVDQSQQAYQEAFEISK	2039.98	18	680.999	3	127.18	Q1_101619_4.raw	P63101|1433Z_MOUSE
GIVDQSQQAYQEAFEISK	2039.98	18	681	3	127.37	Q1_101619_8.raw	P63101|1433Z_MOUSE
GIVDQSQQAYQEAFEISK	2039.98	18	681.001	3	125.73	Q1_101619_11.raw	P63101|1433Z_MOUSE
GIVDQSQQAYQEAFEISK	2039.98	18	680.999	3	127.69	Q1_101619_10.raw	P63101|1433Z_MOUSE
GIVDQSQQAYQEAFEISK	2039.98	18	681.001	3	127.37	Q1_101619_5.raw	P63101|1433Z_MOUSE
GIVDQSQQAYQEAFEISK	2039.98	18	681	3	128.65	Q1_101619_1.raw	P63101|1433Z_MOUSE
GIVDQSQQAYQEAFEISK	2039.98	18	681.001	3	126.11	Q1_101619_6.raw	P63101|1433Z_MOUSE
GIVDQSQQAYQEAFEISK	2039.98	18	681.003	3	127.66	Q1_101619_7.raw	P63101|1433Z_MOUSE
GIVDQSQQAYQEAFEISK	2039.98	18	681.002	3	126.64	Q1_101619_15.raw	P63101|1433Z_MOUSE
GIVDQSQQAYQEAFEISK	2039.98	18	681.001	3	127.72	Q1_101619_14.raw	P63101|1433Z_MOUSE
GIVDQSQQAYQEAFEISK	2039.98	18	681.004	3	127.97	Q1_101619_10.raw	P63101|1433Z_MOUSE
GIVDQSQQAYQEAFEISK	2039.98	18	681.006	3	127.37	Q1_101619_5.raw	P63101|1433Z_MOUSE
GIVDQSQQAYQEAFEISK	2039.98	18	681.006	3	129.29	Q1_101619_4.raw	P63101|1433Z_MOUSE
FDSNVSGQSSFGTSPAADNIEK	2257.01	22	1129.52	2	91.28	Q1_101619_16.raw	Q9CRD0|OCAD1_MOUSE
FDSNVSGQSSFGTSPAADNIEK	2257.01	22	1129.52	2	91.42	Q1_101619_15.raw	Q9CRD0|OCAD1_MOUSE
FDSNVSGQSSFGTSPAADNIEK	2257.01	22	1129.51	2	92.56	Q1_101619_13.raw	Q9CRD0|OCAD1_MOUSE
FDSNVSGQSSFGTSPAADNIEK	2257.01	22	1129.51	2	93.22	Q1_101619_1.raw	Q9CRD0|OCAD1_MOUSE
FDSNVSGQSSFGTSPAADNIEK	2257.01	22	1129.52	2	93.15	Q1_101619_8.raw	Q9CRD0|OCAD1_MOUSE
FDSNVSGQSSFGTSPAADNIEK	2257.01	22	1129.51	2	93.25	Q1_101619_2.raw	Q9CRD0|OCAD1_MOUSE
FDSNVSGQSSFGTSPAADNIEK	2257.01	22	1129.52	2	94.15	Q1_101619_9.raw	Q9CRD0|OCAD1_MOUSE
FDSNVSGQSSFGTSPAADNIEK	2257.01	22	1129.52	2	91.81	Q1_101619_11.raw	Q9CRD0|OCAD1_MOUSE
FDSNVSGQSSFGTSPAADNIEK	2257.01	22	1129.51	2	93.26	Q1_101619_14.raw	Q9CRD0|OCAD1_MOUSE
FDSNVSGQSSFGTSPAADNIEK	2257.01	22	1129.51	2	92.9	Q1_101619_5.raw	Q9CRD0|OCAD1_MOUSE
FDSNVSGQSSFGTSPAADNIEK	2257.01	22	1129.51	2	93.57	Q1_101619_7.raw	Q9CRD0|OCAD1_MOUSE
FDSNVSGQSSFGTSPAADNIEK	2257.01	22	1129.51	2	91.8	Q1_101619_12.raw	Q9CRD0|OCAD1_MOUSE
FDSNVSGQSSFGTSPAADNIEK	2257.01	22	1129.52	2	92.49	Q1_101619_3.raw	Q9CRD0|OCAD1_MOUSE
FDSNVSGQSSFGTSPAADNIEK	2257.01	22	1129.52	2	92.79	Q1_101619_10.raw	Q9CRD0|OCAD1_MOUSE
FDSNVSGQSSFGTSPAADNIEK	2257.01	22	1129.51	2	93.28	Q1_101619_4.raw	Q9CRD0|OCAD1_MOUSE
FDSNVSGQSSFGTSPAADNIEK	2257.01	22	753.344	3	91.87	Q1_101619_12.raw	Q9CRD0|OCAD1_MOUSE
FDSNVSGQSSFGTSPAADNIEK	2257.01	22	753.346	3	92.89	Q1_101619_10.raw	Q9CRD0|OCAD1_MOUSE
FDSNVSGQSSFGTSPAADNIEK	2257.01	22	753.346	3	92.73	Q1_101619_13.raw	Q9CRD0|OCAD1_MOUSE
FDSNVSGQSSFGTSPAADNIEK	2257.01	22	753.346	3	93.4	Q1_101619_4.raw	Q9CRD0|OCAD1_MOUSE
FDSNVSGQSSFGTSPAADNIEK	2257.01	22	753.346	3	91.51	Q1_101619_15.raw	Q9CRD0|OCAD1_MOUSE
FDSNVSGQSSFGTSPAADNIEK	2257.01	22	753.349	3	94.17	Q1_101619_9.raw	Q9CRD0|OCAD1_MOUSE
FDSNVSGQSSFGTSPAADNIEK	2257.01	22	753.345	3	92.67	Q1_101619_3.raw	Q9CRD0|OCAD1_MOUSE
FDSNVSGQSSFGTSPAADNIEK	2257.01	22	753.343	3	93.39	Q1_101619_7.raw	Q9CRD0|OCAD1_MOUSE
FDSNVSGQSSFGTSPAADNIEK	2257.01	22	753.348	3	93.1	Q1_101619_2.raw	Q9CRD0|OCAD1_MOUSE
VAELEEEQSQGSSSYSDWVK	2257	20	1129.51	2	104.42	Q1_101619_15.raw	Q9QYR6|MAP1A_MOUSE
VAELEEEQSQGSSSYSDWVK	2257	20	1129.51	2	107.04	Q1_101619_14.raw	Q9QYR6|MAP1A_MOUSE
VAELEEEQSQGSSSYSDWVK	2257	20	1129.51	2	105.79	Q1_101619_10.raw	Q9QYR6|MAP1A_MOUSE
VAELEEEQSQGSSSYSDWVK	2257	20	1129.51	2	104.9	Q1_101619_11.raw	Q9QYR6|MAP1A_MOUSE
VAELEEEQSQGSSSYSDWVK	2257	20	1129.51	2	105.71	Q1_101619_13.raw	Q9QYR6|MAP1A_MOUSE
VAELEEEQSQGSSSYSDWVK	2257	20	1129.51	2	105.47	Q1_101619_3.raw	Q9QYR6|MAP1A_MOUSE
VAELEEEQSQGSSSYSDWVK	2257	20	1129.51	2	106.39	Q1_101619_4.raw	Q9QYR6|MAP1A_MOUSE
VAELEEEQSQGSSSYSDWVK	2257	20	1129.51	2	106.83	Q1_101619_2.raw	Q9QYR6|MAP1A_MOUSE
[truncated: 186,844 more rows]

## Sheet: 9 months
Peptide	Mass	Length	m/z	Z	RT	Source File	Accession	PTM
NLHQSGFSLSGAQIDDNIPR	2168.06	20	1085.04	2	114.84	LF_Chance_9Mo_2583.raw	O08553|DPYL2_MOUSE
NLHQSGFSLSGAQIDDNIPR	2168.06	20	1085.04	2	114.3	LF_Chance_9Mo_2228.raw	O08553|DPYL2_MOUSE
NLHQSGFSLSGAQIDDNIPR	2168.06	20	1085.04	2	114.19	LF_Chance_9Mo_3207.raw	O08553|DPYL2_MOUSE
NLHQSGFSLSGAQIDDNIPR	2168.06	20	1085.04	2	113.89	LF_Chance_9Mo_2227.raw	O08553|DPYL2_MOUSE
NLHQSGFSLSGAQIDDNIPR	2168.06	20	1085.04	2	113.56	LF_Chance_9Mo_2229.raw	O08553|DPYL2_MOUSE
NLHQSGFSLSGAQIDDNIPR	2168.06	20	1085.04	2	114.96	LF_Chance_9Mo_2582.raw	O08553|DPYL2_MOUSE
NLHQSGFSLSGAQIDDNIPR	2168.06	20	1085.04	2	114.2	LF_Chance_9Mo_2145.raw	O08553|DPYL2_MOUSE
NLHQSGFSLSGAQIDDNIPR	2168.06	20	1085.04	2	114	LF_Chance_9Mo_2721.raw	O08553|DPYL2_MOUSE
NLHQSGFSLSGAQIDDNIPR	2168.06	20	1085.04	2	113.76	LF_Chance_9Mo_3234.raw	O08553|DPYL2_MOUSE
NLHQSGFSLSGAQIDDNIPR	2168.06	20	1085.04	2	114.57	LF_Chance_9Mo_2156.raw	O08553|DPYL2_MOUSE
NLHQSGFSLSGAQIDDNIPR	2168.06	20	1085.04	2	115.58	LF_Chance_9Mo_2150.raw	O08553|DPYL2_MOUSE
NLHQSGFSLSGAQIDDNIPR	2168.06	20	1085.04	2	114.5	LF_Chance_9Mo_2147.raw	O08553|DPYL2_MOUSE
NLHQSGFSLSGAQIDDNIPR	2168.06	20	1085.04	2	113.93	LF_Chance_9Mo_2232.raw	O08553|DPYL2_MOUSE
NLHQSGFSLSGAQIDDNIPR	2168.06	20	1085.04	2	114.04	LF_Chance_9Mo_2146.raw	O08553|DPYL2_MOUSE
NLHQSGFSLSGAQIDDNIPR	2168.06	20	1085.04	2	114.07	LF_Chance_9Mo_2143.raw	O08553|DPYL2_MOUSE
NLHQSGFSLSGAQIDDNIPR	2168.06	20	1085.04	2	115.33	LF_Chance_9Mo_2148.raw	O08553|DPYL2_MOUSE
NLHQSGFSLSGAQIDDNIPR	2168.06	20	723.696	3	117.95	LF_Chance_9Mo_2148.raw	O08553|DPYL2_MOUSE
NLHQSGFSLSGAQIDDNIPR	2168.06	20	723.695	3	117.82	LF_Chance_9Mo_2228.raw	O08553|DPYL2_MOUSE
NLHQSGFSLSGAQIDDNIPR	2168.06	20	723.696	3	117.62	LF_Chance_9Mo_2145.raw	O08553|DPYL2_MOUSE
NLHQSGFSLSGAQIDDNIPR	2168.06	20	723.696	3	117.52	LF_Chance_9Mo_2150.raw	O08553|DPYL2_MOUSE
NLHQSGFSLSGAQIDDNIPR	2168.06	20	723.697	3	116.41	LF_Chance_9Mo_2143.raw	O08553|DPYL2_MOUSE
NLHQSGFSLSGAQIDDNIPR	2168.06	20	723.696	3	113.56	LF_Chance_9Mo_2229.raw	O08553|DPYL2_MOUSE
NLHQSGFSLSGAQIDDNIPR	2168.06	20	723.696	3	114.6	LF_Chance_9Mo_2232.raw	O08553|DPYL2_MOUSE
NLHQSGFSLSGAQIDDNIPR	2168.06	20	723.695	3	115.89	LF_Chance_9Mo_2582.raw	O08553|DPYL2_MOUSE
NLHQSGFSLSGAQIDDNIPR	2168.06	20	723.696	3	115.9	LF_Chance_9Mo_2227.raw	O08553|DPYL2_MOUSE
NLHQSGFSLSGAQIDDNIPR	2168.06	20	723.697	3	116.67	LF_Chance_9Mo_2147.raw	O08553|DPYL2_MOUSE
NLHQSGFSLSGAQIDDNIPR	2168.06	20	723.699	3	117.34	LF_Chance_9Mo_2156.raw	O08553|DPYL2_MOUSE
NLHQSGFSLSGAQIDDNIPR	2168.06	20	723.697	3	116.2	LF_Chance_9Mo_3234.raw	O08553|DPYL2_MOUSE
NLHQSGFSLSGAQIDDNIPR	2168.06	20	723.696	3	115.46	LF_Chance_9Mo_3207.raw	O08553|DPYL2_MOUSE
NLHQSGFSLSGAQIDDNIPR	2168.06	20	543.023	4	114.08	LF_Chance_9Mo_2232.raw	O08553|DPYL2_MOUSE
NLHQSGFSLSGAQIDDNIPR	2168.06	20	723.697	3	118.01	LF_Chance_9Mo_2583.raw	O08553|DPYL2_MOUSE
NLHQSGFSLSGAQIDDNIPR	2168.06	20	723.697	3	116.51	LF_Chance_9Mo_2146.raw	O08553|DPYL2_MOUSE
NLHQSGFSLSGAQIDDNIPR	2168.06	20	723.698	3	117.04	LF_Chance_9Mo_2721.raw	O08553|DPYL2_MOUSE
NLHQSGFSLSGAQIDDNIPR	2168.06	20	543.022	4	114.45	LF_Chance_9Mo_2147.raw	O08553|DPYL2_MOUSE
GVVPLAGTNGETTTQGLDGLSER	2271.13	23	1136.57	2	114.42	LF_Chance_9Mo_2228.raw	P05064|ALDOA_MOUSE
GVVPLAGTNGETTTQGLDGLSER	2271.13	23	1136.57	2	114.64	LF_Chance_9Mo_2156.raw	P05064|ALDOA_MOUSE
GVVPLAGTNGETTTQGLDGLSER	2271.13	23	1136.58	2	114.38	LF_Chance_9Mo_2147.raw	P05064|ALDOA_MOUSE
GVVPLAGTNGETTTQGLDGLSER	2271.13	23	1136.57	2	115.4	LF_Chance_9Mo_2583.raw	P05064|ALDOA_MOUSE
GVVPLAGTNGETTTQGLDGLSER	2271.13	23	1136.58	2	114.71	LF_Chance_9Mo_3207.raw	P05064|ALDOA_MOUSE
GVVPLAGTNGETTTQGLDGLSER	2271.13	23	1136.58	2	114.47	LF_Chance_9Mo_2227.raw	P05064|ALDOA_MOUSE
GVVPLAGTNGETTTQGLDGLSER	2271.13	23	1136.57	2	115.59	LF_Chance_9Mo_2582.raw	P05064|ALDOA_MOUSE
GVVPLAGTNGETTTQGLDGLSER	2271.13	23	1136.58	2	114.66	LF_Chance_9Mo_2232.raw	P05064|ALDOA_MOUSE
GVVPLAGTNGETTTQGLDGLSER	2271.13	23	1136.58	2	113.73	LF_Chance_9Mo_2229.raw	P05064|ALDOA_MOUSE
GVVPLAGTNGETTTQGLDGLSER	2271.13	23	1136.58	2	114.09	LF_Chance_9Mo_2721.raw	P05064|ALDOA_MOUSE
GVVPLAGTNGETTTQGLDGLSER	2271.13	23	1136.58	2	114.34	LF_Chance_9Mo_3234.raw	P05064|ALDOA_MOUSE
GVVPLAGTNGETTTQGLDGLSER	2271.13	23	1136.58	2	115.78	LF_Chance_9Mo_2150.raw	P05064|ALDOA_MOUSE
GVVPLAGTNGETTTQGLDGLSER	2271.13	23	1136.57	2	115.73	LF_Chance_9Mo_2148.raw	P05064|ALDOA_MOUSE
GVVPLAGTNGETTTQGLDGLSER	2271.13	23	1136.57	2	116.27	LF_Chance_9Mo_2145.raw	P05064|ALDOA_MOUSE
GVVPLAGTNGETTTQGLDGLSER	2271.13	23	1136.58	2	108.86	LF_Chance_9Mo_2583.raw	P05064|ALDOA_MOUSE
GVVPLAGTNGETTTQGLDGLSER	2271.13	23	758.052	3	114	LF_Chance_9Mo_2227.raw	P05064|ALDOA_MOUSE
GVVPLAGTNGETTTQGLDGLSER	2271.13	23	758.051	3	114.38	LF_Chance_9Mo_2145.raw	P05064|ALDOA_MOUSE
GVVPLAGTNGETTTQGLDGLSER	2271.13	23	758.052	3	115.04	LF_Chance_9Mo_2583.raw	P05064|ALDOA_MOUSE
GVVPLAGTNGETTTQGLDGLSER	2271.13	23	758.051	3	114.44	LF_Chance_9Mo_2228.raw	P05064|ALDOA_MOUSE
GVVPLAGTNGETTTQGLDGLSER	2271.13	23	1136.58	2	114.07	LF_Chance_9Mo_2146.raw	P05064|ALDOA_MOUSE
GVVPLAGTNGETTTQGLDGLSER	2271.13	23	758.052	3	114.3	LF_Chance_9Mo_2156.raw	P05064|ALDOA_MOUSE
GVVPLAGTNGETTTQGLDGLSER	2271.13	23	758.052	3	115.09	LF_Chance_9Mo_2582.raw	P05064|ALDOA_MOUSE
GVVPLAGTNGETTTQGLDGLSER	2271.13	23	1136.58	2	108.31	LF_Chance_9Mo_2228.raw	P05064|ALDOA_MOUSE
GVVPLAGTNGETTTQGLDGLSER	2271.13	23	758.054	3	114.38	LF_Chance_9Mo_2147.raw	P05064|ALDOA_MOUSE
GVVPLAGTNGETTTQGLDGLSER	2271.13	23	758.053	3	114.32	LF_Chance_9Mo_2232.raw	P05064|ALDOA_MOUSE
GVVPLAGTNGETTTQGLDGLSER	2271.13	23	758.053	3	115.32	LF_Chance_9Mo_2150.raw	P05064|ALDOA_MOUSE
GVVPLAGTNGETTTQGLDGLSER	2271.13	23	758.053	3	113.72	LF_Chance_9Mo_2229.raw	P05064|ALDOA_MOUSE
GVVPLAGTNGETTTQGLDGLSER	2271.13	23	1136.58	2	108.83	LF_Chance_9Mo_2582.raw	P05064|ALDOA_MOUSE
GVVPLAGTNGETTTQGLDGLSER	2271.13	23	758.052	3	113.87	LF_Chance_9Mo_3234.raw	P05064|ALDOA_MOUSE
GVVPLAGTNGETTTQGLDGLSER	2271.13	23	758.054	3	114.1	LF_Chance_9Mo_2721.raw	P05064|ALDOA_MOUSE
GVVPLAGTNGETTTQGLDGLSER	2271.13	23	758.055	3	115.81	LF_Chance_9Mo_3207.raw	P05064|ALDOA_MOUSE
GVVPLAGTNGETTTQGLDGLSER	2271.13	23	758.049	3	114.17	LF_Chance_9Mo_2143.raw	P05064|ALDOA_MOUSE
GVVPLAGTNGETTTQGLDGLSER	2271.13	23	758.053	3	115.53	LF_Chance_9Mo_2148.raw	P05064|ALDOA_MOUSE
GVVPLAGTNGETTTQGLDGLSER	2271.13	23	1136.58	2	108.16	LF_Chance_9Mo_2145.raw	P05064|ALDOA_MOUSE
GVVPLAGTNGETTTQGLDGLSER	2271.13	23	1136.57	2	108.06	LF_Chance_9Mo_3207.raw	P05064|ALDOA_MOUSE
GVVPLAGTNGETTTQGLDGLSER	2271.13	23	758.053	3	114.09	LF_Chance_9Mo_2146.raw	P05064|ALDOA_MOUSE
GVVPLAGTNGETTTQGLDGLSER	2271.13	23	1136.58	2	115.19	LF_Chance_9Mo_2143.raw	P05064|ALDOA_MOUSE
GVVPLAGTNGETTTQGLDGLSER	2271.13	23	1136.57	2	107.86	LF_Chance_9Mo_2232.raw	P05064|ALDOA_MOUSE
LTGFHETSNINDFSAGVANR	2149.02	20	1075.52	2	103.8	LF_Chance_9Mo_3207.raw	P15105|GLNA_MOUSE
LTGFHETSNINDFSAGVANR	2149.02	20	1075.52	2	103.91	LF_Chance_9Mo_2228.raw	P15105|GLNA_MOUSE
LTGFHETSNINDFSAGVANR	2149.02	20	1075.52	2	104.48	LF_Chance_9Mo_2583.raw	P15105|GLNA_MOUSE
LTGFHETSNINDFSAGVANR	2149.02	20	1075.52	2	103.85	LF_Chance_9Mo_2145.raw	P15105|GLNA_MOUSE
LTGFHETSNINDFSAGVANR	2149.02	20	1075.52	2	103.68	LF_Chance_9Mo_2156.raw	P15105|GLNA_MOUSE
LTGFHETSNINDFSAGVANR	2149.02	20	1075.51	2	103.37	LF_Chance_9Mo_2227.raw	P15105|GLNA_MOUSE
LTGFHETSNINDFSAGVANR	2149.02	20	1075.52	2	103.08	LF_Chance_9Mo_2229.raw	P15105|GLNA_MOUSE
LTGFHETSNINDFSAGVANR	2149.02	20	1075.52	2	104.73	LF_Chance_9Mo_2150.raw	P15105|GLNA_MOUSE
LTGFHETSNINDFSAGVANR	2149.02	20	1075.52	2	104.55	LF_Chance_9Mo_2582.raw	P15105|GLNA_MOUSE
LTGFHETSNINDFSAGVANR	2149.02	20	1075.52	2	103.66	LF_Chance_9Mo_2232.raw	P15105|GLNA_MOUSE
LTGFHETSNINDFSAGVANR	2149.02	20	1075.52	2	103.35	LF_Chance_9Mo_3234.raw	P15105|GLNA_MOUSE
LTGFHETSNINDFSAGVANR	2149.02	20	1075.52	2	103.57	LF_Chance_9Mo_2721.raw	P15105|GLNA_MOUSE
LTGFHETSNINDFSAGVANR	2149.02	20	1075.52	2	104.99	LF_Chance_9Mo_2148.raw	P15105|GLNA_MOUSE
LTGFHETSNINDFSAGVANR	2149.02	20	1075.52	2	103.82	LF_Chance_9Mo_2147.raw	P15105|GLNA_MOUSE
LTGFHETSNINDFSAGVANR	2149.02	20	717.347	3	103.75	LF_Chance_9Mo_3207.raw	P15105|GLNA_MOUSE
LTGFHETSNINDFSAGVANR	2149.02	20	717.348	3	104.74	LF_Chance_9Mo_2228.raw	P15105|GLNA_MOUSE
LTGFHETSNINDFSAGVANR	2149.02	20	717.347	3	104.59	LF_Chance_9Mo_2147.raw	P15105|GLNA_MOUSE
LTGFHETSNINDFSAGVANR	2149.02	20	1075.52	2	103.65	LF_Chance_9Mo_2146.raw	P15105|GLNA_MOUSE
LTGFHETSNINDFSAGVANR	2149.02	20	717.347	3	104.5	LF_Chance_9Mo_2582.raw	P15105|GLNA_MOUSE
LTGFHETSNINDFSAGVANR	2149.02	20	717.347	3	103.74	LF_Chance_9Mo_2145.raw	P15105|GLNA_MOUSE
LTGFHETSNINDFSAGVANR	2149.02	20	717.347	3	104.43	LF_Chance_9Mo_2583.raw	P15105|GLNA_MOUSE
LTGFHETSNINDFSAGVANR	2149.02	20	717.347	3	104.16	LF_Chance_9Mo_2227.raw	P15105|GLNA_MOUSE
LTGFHETSNINDFSAGVANR	2149.02	20	717.348	3	103.87	LF_Chance_9Mo_2229.raw	P15105|GLNA_MOUSE
LTGFHETSNINDFSAGVANR	2149.02	20	717.347	3	103.64	LF_Chance_9Mo_2156.raw	P15105|GLNA_MOUSE
LTGFHETSNINDFSAGVANR	2149.02	20	717.348	3	103.6	LF_Chance_9Mo_2143.raw	P15105|GLNA_MOUSE
LTGFHETSNINDFSAGVANR	2149.02	20	717.348	3	104.94	LF_Chance_9Mo_2148.raw	P15105|GLNA_MOUSE
LTGFHETSNINDFSAGVANR	2149.02	20	717.347	3	103.54	LF_Chance_9Mo_2146.raw	P15105|GLNA_MOUSE
LTGFHETSNINDFSAGVANR	2149.02	20	717.347	3	104.69	LF_Chance_9Mo_2150.raw	P15105|GLNA_MOUSE
LTGFHETSNINDFSAGVANR	2149.02	20	717.347	3	104.14	LF_Chance_9Mo_3234.raw	P15105|GLNA_MOUSE
LTGFHETSNINDFSAGVANR	2149.02	20	717.347	3	104.44	LF_Chance_9Mo_2232.raw	P15105|GLNA_MOUSE
LTGFHETSNINDFSAGVANR	2149.02	20	717.346	3	102.59	LF_Chance_9Mo_2721.raw	P15105|GLNA_MOUSE
EQASHLGGAVFSGAGNIAAATGLVK	2325.21	25	1163.61	2	137.49	LF_Chance_9Mo_3207.raw	Q91ZZ3|SYUB_MOUSE
EQASHLGGAVFSGAGNIAAATGLVK	2325.21	25	1163.61	2	137.45	LF_Chance_9Mo_2156.raw	Q91ZZ3|SYUB_MOUSE
[truncated: 220,254+ more rows]
