# Supplementary material for: Temporal and Sex-Linked Protein Expression Dynamics in a Familial Model of Alzheimer’s Disease
Source: Mol Cell Proteomics. 2022 Aug 6;21(9):100280. doi: 10.1016/j.mcpro.2022.100280 (PMC9483563; doi:10.1016/j.mcpro.2022.100280)
Supplement: Supplemental Data 4 [file mmc6.xlsx]

## Sheet: 3_months_lf
Peptide	Quality	Significance	Avg. ppm	Avg. Intensity	Sample 3131	Sample 3132	Sample 3140	Sample 3141	Sample 3157	Sample 3153	Sample 3154	Sample 3156	Sample 3608	Sample 3609	Sample 3606	Sample 3607	Sample 3347	Sample 3346	Sample 3389	Sample 3388	Sample Profile (Ratio)	M HET	F HET	M WT	F WT	Group Profile (Ratio)	Max Ratio	#Vector	Accession	PTM
GYSFTTTAER	61.42	3.35	0.5	55100000	56000000	48200000	49700000	64100000	81500000	59200000	44800000	36700000	60800000	42700000	70300000	66100000	67100000	44300000	38400000	52100000	1.13:0.97:1.00:1.29:1.64:1.19:0.90:0.74:1.22:0.86:1.41:1.33:1.35:0.89:0.77:1.05	54500000	55500000	60000000	50500000	1.00:1.02:1.10:0.93	1.19	1	P63260|ACTG_MOUSE
NLDIERPTYTNLNR	59.35	12.58	0.6	70100000	46800000	99200000	59200000	64600000	70000000	38100000	47400000	61500000	77100000	107000000	72000000	84700000	67300000	72100000	79100000	76200000	0.79:1.68:1.00:1.09:1.18:0.64:0.80:1.04:1.30:1.80:1.22:1.43:1.14:1.22:1.34:1.29	67400000	54300000	85100000	73700000	1.00:0.80:1.26:1.09	1.57	2	P68368|TBA4A_MOUSE:Q9JJZ2|TBA8_MOUSE
NLLSVAYK	58.98	3.1	0.8	27200000	24500000	27300000	26600000	26600000	27300000	28500000	19700000	24700000	26600000	33600000	28100000	29400000	28700000	27500000	25600000	30400000	0.92:1.03:1.00:1.00:1.03:1.07:0.74:0.93:1.00:1.27:1.06:1.11:1.08:1.04:0.96:1.14	26200000	25000000	29500000	28000000	1.00:0.95:1.12:1.07	1.18	1	P62259|1433E_MOUSE:P63101|1433Z_MOUSE:P68510|1433F_MOUSE:Q9CQV8|1433B_MOUSE:P68254|1433T_MOUSE:P61982|1433G_MOUSE
TSASIGSLC(+57.02)ADAR	53.93	5.33	1.1	129000000	78800000	163000000	97200000	102000000	121000000	123000000	210000000	56700000	120000000	117000000	160000000	166000000	186000000	86300000	132000000	137000000	0.81:1.68:1.00:1.05:1.24:1.26:2.16:0.58:1.24:1.21:1.64:1.71:1.92:0.89:1.36:1.41	110000000	127000000	141000000	136000000	1.00:1.16:1.28:1.23	1.28	2	P60202|MYPR_MOUSE	Carbamidomethylation
YLATASTMDHAR	53.56	19.31	0.9	37500000	19900000	29300000	23100000	29800000	29200000	43600000	83500000	12100000	38700000	32900000	53000000	59600000	56800000	22900000	24100000	41000000	0.86:1.27:1.00:1.29:1.26:1.89:3.62:0.52:1.68:1.43:2.30:2.58:2.46:0.99:1.05:1.78	25500000	42100000	46000000	36200000	1.00:1.65:1.81:1.42	1.81	2	P04370|MBP_MOUSE
AFGSTIVINPEK	5.75	2.97	0.8	300000	231000	336000	278000	251000	298000	279000	238000	249000	343000	398000	393000	341000	285000	270000	273000	335000	0.83:1.21:1.00:0.90:1.07:1.00:0.85:0.89:1.23:1.43:1.41:1.23:1.02:0.97:0.98:1.21	274000	266000	369000	291000	1.00:0.97:1.34:1.06	1.39	1	A2A432|CUL4B_MOUSE
RGILTLK	52.93	8.46	0.9	23100000	21900000	30900000	17500000	34000000	22900000	18400000	17100000	15400000	23100000	19200000	26400000	26300000	28600000	19000000	20600000	29000000	1.25:1.77:1.00:1.95:1.31:1.06:0.98:0.88:1.32:1.10:1.51:1.51:1.63:1.09:1.18:1.66	26100000	18500000	23800000	24300000	1.00:0.71:0.91:0.93	1.41	1	P63260|ACTG_MOUSE:P68033|ACTC_MOUSE
TEISFRPNDPK	52.65	3.68	1	11300000	9900000	8810000	10100000	12200000	14500000	11700000	10700000	7440000	11800000	10400000	13500000	13700000	13000000	10600000	9590000	13200000	0.98:0.87:1.00:1.21:1.44:1.16:1.07:0.74:1.17:1.03:1.34:1.36:1.29:1.05:0.95:1.31	10200000	11100000	12300000	11600000	1.00:1.08:1.20:1.13	1.2	1	P14094|AT1B1_MOUSE
DTGILDSIGR	52.25	14.27	0.8	32300000	17900000	28400000	22700000	28500000	28200000	32300000	63000000	22200000	32400000	48000000	40200000	38300000	34300000	20300000	28600000	31200000	0.79:1.25:1.00:1.26:1.24:1.43:2.78:0.98:1.43:2.12:1.77:1.69:1.51:0.90:1.26:1.38	24400000	36400000	39700000	28600000	1.00:1.49:1.63:1.17	1.63	1	P04370|MBP_MOUSE
VLTPELYAELR	51.08	10.39	0.5	25300000	19900000	22800000	26400000	26600000	23800000	36900000	50700000	18900000	22600000	26600000	15400000	23100000	20000000	21700000	26000000	24100000	0.75:0.87:1.00:1.01:0.90:1.40:1.92:0.72:0.86:1.01:0.58:0.88:0.76:0.82:0.99:0.92	23900000	32600000	21900000	22900000	1.00:1.36:0.92:0.96	1.49	1	Q04447|KCRB_MOUSE
YRPGTVALR	50.18	36.97	0.6	11500000	7240000	9120000	9510000	6640000	6760000	23500000	42700000	4670000	9690000	7330000	10100000	10600000	9750000	6610000	8060000	11300000	0.76:0.96:1.00:0.70:0.71:2.47:4.50:0.49:1.02:0.77:1.06:1.12:1.03:0.70:0.85:1.19	8130000	19400000	9430000	8940000	1.00:2.39:1.16:1.10	2.39	1	P84244|H33_MOUSE
VAPEEHPVLLTEAPLNPK	49.39	8.32	1.2	19700000	14500000	24500000	18800000	17300000	14400000	21700000	16200000	12900000	20400000	25700000	26900000	18500000	21300000	19400000	16200000	26400000	0.77:1.30:1.00:0.92:0.76:1.15:0.86:0.69:1.08:1.37:1.43:0.99:1.14:1.03:0.87:1.41	18700000	16300000	22900000	20800000	1.00:0.87:1.22:1.11	1.4	1	P63260|ACTG_MOUSE
AGLQFPVGR	49.18	34.33	1	30900000	16300000	37700000	35700000	21700000	19900000	61800000	99600000	16800000	22700000	28900000	22800000	24300000	21000000	18000000	22700000	24300000	0.46:1.06:1.00:0.61:0.56:1.73:2.79:0.47:0.64:0.81:0.64:0.68:0.59:0.50:0.64:0.68	27900000	49500000	24600000	21500000	1.00:1.78:0.88:0.77	2.3	1	Q3THW5|H2AV_MOUSE
VPTPNVSVVDLTC(+57.02)R	49.17	2.96	0.5	83500000	69100000	93100000	78600000	83600000	84200000	85100000	86200000	73700000	81100000	95900000	94300000	96700000	69700000	81400000	74100000	89600000	0.88:1.18:1.00:1.06:1.07:1.08:1.10:0.94:1.03:1.22:1.20:1.23:0.89:1.04:0.94:1.14	81100000	82300000	92000000	78700000	1.00:1.01:1.13:0.97	1.17	2	P16858|G3P_MOUSE	Carbamidomethylation
LIIVEGC(+57.02)QR	49.1	1.06	0.6	18700000	15500000	22100000	14600000	23900000	22100000	19100000	25600000	9910000	17500000	14000000	18100000	22200000	21300000	14600000	20800000	17800000	1.07:1.52:1.00:1.64:1.52:1.31:1.76:0.68:1.20:0.96:1.24:1.52:1.46:1.00:1.43:1.22	19000000	19200000	18000000	18600000	1.00:1.01:0.94:0.98	1.07	1	Q6PIC6|AT1A3_MOUSE:Q6PIE5|AT1A2_MOUSE:Q8VDN2|AT1A1_MOUSE	Carbamidomethylation
VC(+57.02)GSNLLSIC(+57.02)K	47.76	11.63	0.9	85900000	38000000	102000000	71900000	57900000	71900000	85900000	155000000	57300000	79900000	120000000	106000000	108000000	116000000	57000000	56600000	91000000	0.53:1.42:1.00:0.81:1.00:1.20:2.15:0.80:1.11:1.66:1.47:1.51:1.61:0.79:0.79:1.27	67500000	92500000	103000000	80100000	1.00:1.37:1.53:1.19	1.53	1	P60202|MYPR_MOUSE	Carbamidomethylation
STELLIR	46.46	34.67	0.7	17000000	9820000	19200000	21600000	13900000	13200000	33300000	53400000	9190000	11700000	10400000	11400000	13500000	12800000	9130000	15900000	13500000	0.45:0.89:1.00:0.64:0.61:1.54:2.47:0.43:0.54:0.48:0.53:0.63:0.59:0.42:0.74:0.62	16100000	27300000	11800000	12800000	1.00:1.69:0.73:0.79	2.32	1	P84244|H33_MOUSE
VVDLLAPYAK	46.11	2.74	0.6	12900000	10300000	14700000	12000000	11100000	12100000	15000000	16000000	10800000	12500000	15100000	13500000	14500000	10800000	11500000	12200000	13600000	0.86:1.23:1.00:0.92:1.01:1.25:1.34:0.90:1.04:1.27:1.12:1.21:0.90:0.96:1.02:1.14	12000000	13500000	13900000	12000000	1.00:1.12:1.16:1.00	1.16	1	P56480|ATPB_MOUSE
IIAPPER	45.61	6.42	0.8	26600000	27700000	16900000	26700000	29000000	28800000	27400000	20500000	18700000	27100000	29200000	38000000	32300000	30900000	27900000	19500000	24200000	1.04:0.63:1.00:1.09:1.08:1.03:0.77:0.70:1.02:1.10:1.42:1.21:1.16:1.04:0.73:0.91	25100000	23900000	31700000	25600000	1.00:0.95:1.26:1.02	1.33	1	P63260|ACTG_MOUSE:P68033|ACTC_MOUSE
QLLLTADDR	45.34	5.09	0.4	8260000	8370000	8390000	5210000	11700000	9700000	6830000	5960000	6820000	8310000	10300000	8670000	9910000	8580000	8270000	7210000	7990000	1.61:1.61:1.00:2.25:1.86:1.31:1.14:1.31:1.60:1.97:1.66:1.90:1.65:1.59:1.38:1.53	8420000	7330000	9290000	8010000	1.00:0.87:1.10:0.95	1.27	1	P05064|ALDOA_MOUSE
LLLQVQHASK	45.07	2.05	0.5	8710000	8160000	11300000	6090000	10100000	11300000	9680000	9400000	3910000	9610000	4630000	10900000	11600000	8670000	7880000	5900000	10300000	1.34:1.86:1.00:1.65:1.85:1.59:1.54:0.64:1.58:0.76:1.79:1.90:1.42:1.30:0.97:1.69	8910000	8570000	9180000	8180000	1.00:0.96:1.03:0.92	1.12	1	P48962|ADT1_MOUSE:P51881|ADT2_MOUSE
LELVSYFGK	45.05	10.2	0.7	8060000	5030000	10300000	5510000	8200000	5800000	6440000	10300000	4680000	7880000	12500000	9540000	10300000	7590000	4600000	11000000	9410000	0.91:1.87:1.00:1.49:1.05:1.17:1.86:0.85:1.43:2.26:1.73:1.88:1.38:0.84:1.99:1.71	7260000	6800000	10100000	8150000	1.00:0.94:1.39:1.12	1.48	1	P16330|CN37_MOUSE
C(+57.02)IELSSGSVK	44.81	7.28	1.3	9990000	10100000	6510000	7470000	8610000	13700000	10400000	10900000	5570000	10700000	8520000	11400000	14000000	13300000	9760000	6970000	12000000	1.35:0.87:1.00:1.15:1.83:1.39:1.46:0.75:1.43:1.14:1.52:1.87:1.78:1.31:0.93:1.60	8180000	10100000	11100000	10500000	1.00:1.24:1.36:1.28	1.36	1	Q6PIC6|AT1A3_MOUSE	Carbamidomethylation
EAFSLFDK	44.68	4.03	0.4	20100000	20300000	22500000	20900000	18600000	18200000	20400000	13700000	20000000	21100000	24400000	21600000	21200000	17200000	19400000	18800000	22600000	0.97:1.08:1.00:0.89:0.87:0.98:0.66:0.96:1.01:1.17:1.04:1.01:0.82:0.93:0.90:1.08	20600000	18100000	22100000	19500000	1.00:0.88:1.07:0.95	1.22	1	P0DP27|CALM2_MOUSE
IGAEVYHNLK	44.2	5.96	0.8	11100000	10600000	7830000	8060000	10100000	12300000	13800000	13300000	7020000	12000000	8670000	13300000	13800000	14900000	11000000	8750000	13100000	1.31:0.97:1.00:1.25:1.52:1.71:1.65:0.87:1.49:1.08:1.65:1.71:1.85:1.37:1.09:1.62	9140000	11600000	11900000	11900000	1.00:1.27:1.31:1.31	1.31	2	P17182|ENOA_MOUSE
IREEYPDR	43.9	16.17	1.3	14100000	21300000	14400000	9780000	15200000	14900000	9590000	5870000	10400000	11200000	15700000	16100000	11400000	26500000	13200000	13500000	16000000	2.18:1.47:1.00:1.55:1.52:0.98:0.60:1.06:1.15:1.61:1.64:1.16:2.71:1.35:1.38:1.63	15200000	10200000	13600000	17300000	1.00:0.67:0.90:1.14	1.7	1	Q7TMM9|TBB2A_MOUSE:Q9CWF2|TBB2B_MOUSE:P68372|TBB4B_MOUSE:P99024|TBB5_MOUSE
QEYDESGPSIVHR	43.72	4.76	0.8	51100000	53900000	44900000	39500000	56400000	61300000	55800000	39000000	30200000	54900000	45600000	63800000	69400000	58200000	50400000	38900000	55200000	1.36:1.14:1.00:1.43:1.55:1.41:0.99:0.76:1.39:1.15:1.62:1.76:1.47:1.28:0.98:1.40	48700000	46600000	58400000	50700000	1.00:0.96:1.20:1.04	1.25	2	P63260|ACTG_MOUSE
IFGVTTLDIVR	43.69	5.68	0.7	10700000	7520000	13700000	6930000	13200000	14600000	11600000	14800000	6860000	9700000	14400000	9330000	11800000	5690000	8130000	11500000	11600000	1.08:1.97:1.00:1.90:2.10:1.67:2.14:0.99:1.40:2.07:1.35:1.70:0.82:1.17:1.66:1.68	10300000	12000000	11300000	9240000	1.00:1.16:1.09:0.89	1.3	1	P08249|MDHM_MOUSE
GVVDSEDLPLNISR	43.64	4.89	0.6	15900000	14300000	17600000	14700000	16800000	16900000	18100000	16100000	11400000	15200000	19400000	18200000	18600000	12400000	15600000	12400000	16300000	0.97:1.20:1.00:1.14:1.15:1.23:1.10:0.77:1.03:1.32:1.23:1.26:0.85:1.06:0.84:1.10	15800000	15700000	17800000	14200000	1.00:0.99:1.13:0.89	1.26	1	P07901|HS90A_MOUSE:P11499|HS90B_MOUSE
GDVTTQVALQPALK	43	2.49	0.6	4490000	3400000	4710000	4270000	4780000	3950000	5270000	5680000	3280000	4120000	5470000	4670000	5200000	4700000	4090000	3900000	4320000	0.80:1.10:1.00:1.12:0.93:1.24:1.33:0.77:0.97:1.28:1.10:1.22:1.10:0.96:0.91:1.01	4290000	4550000	4870000	4250000	1.00:1.06:1.13:0.99	1.15	1	P09671|SODM_MOUSE
QIGENLIVPGGVK	43	4.9	0.4	22900000	20700000	25400000	22500000	21600000	20700000	23100000	18200000	19100000	21500000	27400000	25600000	27700000	24100000	22700000	19800000	25700000	0.92:1.13:1.00:0.96:0.92:1.03:0.81:0.85:0.96:1.22:1.14:1.23:1.07:1.01:0.88:1.15	22500000	20300000	25600000	23100000	1.00:0.90:1.13:1.02	1.26	1	O08553|DPYL2_MOUSE:P97427|DPYL1_MOUSE
TYATAEPFIDAK	42.94	7.64	1	12400000	10600000	13500000	11000000	14400000	12300000	12200000	6180000	10400000	12200000	15300000	14100000	15000000	14800000	12700000	10600000	13400000	0.96:1.23:1.00:1.32:1.13:1.11:0.56:0.95:1.12:1.40:1.28:1.37:1.35:1.16:0.97:1.23	12400000	10300000	14100000	12900000	1.00:0.83:1.15:1.04	1.38	1	O88935|SYN1_MOUSE:Q64332|SYN2_MOUSE
EIIDPVLDR	42.53	3.16	0.8	12300000	10500000	14100000	11300000	13700000	13800000	11800000	8820000	10100000	11700000	14500000	13100000	13100000	14400000	11800000	11000000	12700000	0.93:1.24:1.00:1.20:1.21:1.04:0.78:0.89:1.04:1.28:1.15:1.16:1.27:1.04:0.97:1.12	12400000	11100000	13100000	12500000	1.00:0.90:1.06:1.01	1.18	1	P68368|TBA4A_MOUSE
QIFGDYK	42.21	2.09	1.2	25900000	17300000	32000000	18800000	29600000	22500000	23400000	43100000	12500000	24400000	23000000	32100000	30300000	36600000	16900000	23000000	28600000	0.92:1.70:1.00:1.58:1.20:1.25:2.29:0.67:1.30:1.23:1.71:1.62:1.95:0.90:1.23:1.52	24400000	25400000	27400000	26300000	1.00:1.04:1.12:1.08	1.12	1	P60202|MYPR_MOUSE
LDIDSAPITAR	41.97	1.37	0.6	16000000	13100000	16900000	16200000	18700000	16200000	16300000	15500000	13300000	14200000	18300000	16800000	17200000	16800000	14100000	16000000	16600000	0.81:1.04:1.00:1.15:1.00:1.00:0.96:0.82:0.88:1.13:1.04:1.06:1.03:0.87:0.98:1.02	16200000	15300000	16600000	15900000	1.00:0.95:1.03:0.98	1.08	1	P52480|KPYM_MOUSE
AVDSLVPIGR	41.61	3.39	0.7	13100000	11100000	14700000	12200000	12200000	12400000	16600000	18100000	10600000	13500000	16700000	14700000	14800000	16400000	0	11300000	15100000	0.91:1.21:1.00:1.01:1.02:1.36:1.49:0.87:1.11:1.38:1.21:1.21:1.35:0:0.93:1.24	12500000	14400000	14900000	14300000	1.00:1.15:1.19:1.14	1.19	1	Q03265|ATPA_MOUSE
YLAEVATGEK	41.57	5.05	0.5	8370000	9200000	8720000	6680000	8170000	8890000	8090000	6540000	5470000	8730000	6790000	9620000	10300000	9760000	10000000	7290000	9670000	1.38:1.30:1.00:1.22:1.33:1.21:0.98:0.82:1.31:1.02:1.44:1.54:1.46:1.50:1.09:1.45	8190000	7250000	8860000	9180000	1.00:0.88:1.08:1.12	1.27	1	P61982|1433G_MOUSE
GNDISSGTVLSDYVGSGPPSGTGLHR	41.56	2.71	1	15600000	12100000	15700000	14800000	16900000	15900000	18300000	16400000	10900000	14700000	19100000	16700000	18300000	12400000	15400000	14900000	16800000	0.81:1.06:1.00:1.14:1.07:1.24:1.11:0.74:0.99:1.29:1.13:1.23:0.83:1.04:1.01:1.14	14900000	15400000	17200000	14900000	1.00:1.04:1.16:1.00	1.16	1	P70296|PEBP1_MOUSE
IQTQPGYANTLR	41.17	5.54	1.3	10500000	9100000	8030000	9600000	11300000	14100000	13200000	15300000	5800000	10500000	8740000	12000000	13100000	12000000	8390000	7350000	9790000	0.95:0.84:1.00:1.18:1.47:1.37:1.59:0.60:1.10:0.91:1.25:1.36:1.25:0.87:0.77:1.02	9510000	12100000	11100000	9390000	1.00:1.27:1.17:0.99	1.29	1	Q8VEM8|MPCP_MOUSE
LVLC(+57.02)EVFK	41.13	7.95	0.7	5560000	4590000	6880000	4950000	5690000	5200000	5330000	3880000	4690000	5800000	7410000	6550000	6780000	4830000	4050000	6330000	6070000	0.93:1.39:1.00:1.15:1.05:1.08:0.78:0.95:1.17:1.50:1.32:1.37:0.98:0.82:1.28:1.23	5530000	4770000	6640000	5320000	1.00:0.86:1.20:0.96	1.39	1	P15105|GLNA_MOUSE	Carbamidomethylation
IINEPTAAAIAYGLDK	41.08	4.78	0.9	21500000	19100000	25100000	20500000	20800000	24000000	24100000	17400000	17300000	21300000	26900000	24300000	25300000	18300000	15200000	23100000	21300000	0.93:1.22:1.00:1.01:1.17:1.18:0.85:0.84:1.04:1.31:1.18:1.23:0.89:0.74:1.13:1.04	21400000	20700000	24500000	19500000	1.00:0.97:1.14:0.91	1.26	2	P63017|HSP7C_MOUSE:P20029|BIP_MOUSE:P17156|HSP72_MOUSE
TNTGSAMLEQIAMSDR	40.89	13.23	1	8090000	5930000	8950000	6750000	8440000	10300000	8630000	4120000	3450000	8380000	11200000	9340000	13200000	7630000	8910000	5920000	8440000	0.88:1.33:1.00:1.25:1.52:1.28:0.61:0.51:1.24:1.66:1.38:1.96:1.13:1.32:0.88:1.25	7520000	6610000	10500000	7720000	1.00:0.88:1.40:1.03	1.59	1	O88935|SYN1_MOUSE:Q64332|SYN2_MOUSE
ITLPVDFVTADK	40.73	5.52	0.9	14100000	8280000	13900000	13000000	18400000	21200000	14600000	13500000	14200000	14200000	18200000	15300000	10900000	8130000	9600000	16100000	15500000	0.63:1.07:1.00:1.41:1.63:1.12:1.04:1.09:1.09:1.39:1.17:0.84:0.62:0.74:1.23:1.19	13400000	15900000	14600000	12300000	1.00:1.18:1.09:0.92	1.29	1	P09411|PGK1_MOUSE
NTLFNLSNFLDK	40.72	2.71	1.1	3890000	2030000	4460000	3130000	5040000	5680000	3690000	3400000	2660000	3630000	5040000	3460000	4810000	3540000	3100000	4600000	4010000	0.65:1.42:1.00:1.61:1.82:1.18:1.08:0.85:1.16:1.61:1.11:1.54:1.13:0.99:1.47:1.28	3660000	3860000	4240000	3810000	1.00:1.05:1.16:1.04	1.16	1	Q61548|AP180_MOUSE:Q7M6Y3|PICAL_MOUSE
AYGENIGYSEK	40.38	6.54	2.1	17400000	16400000	13100000	12300000	16900000	18900000	19000000	18100000	10700000	18800000	15700000	21200000	22400000	20900000	16800000	14400000	22400000	1.34:1.07:1.00:1.38:1.54:1.55:1.47:0.87:1.53:1.28:1.73:1.82:1.70:1.37:1.17:1.83	14700000	16700000	19500000	18600000	1.00:1.14:1.33:1.27	1.33	1	P14094|AT1B1_MOUSE
DAGTIAGLNVLR	40.33	3.88	0.7	12100000	10200000	13200000	10200000	12500000	12900000	13300000	12500000	10000000	11800000	14900000	14200000	13200000	10100000	11000000	11100000	12400000	1.00:1.30:1.00:1.22:1.27:1.31:1.22:0.98:1.16:1.47:1.40:1.30:1.00:1.08:1.09:1.22	11500000	12200000	13500000	11100000	1.00:1.06:1.18:0.97	1.21	1	P63017|HSP7C_MOUSE
ADLINNLGTIAK	40.29	3.89	0.5	11600000	10900000	12800000	8850000	9970000	12600000	11600000	12400000	10100000	11500000	14900000	13800000	11500000	8800000	11800000	11400000	12900000	1.23:1.45:1.00:1.13:1.42:1.32:1.40:1.14:1.30:1.69:1.55:1.30:0.99:1.34:1.29:1.45	10600000	11700000	12900000	11200000	1.00:1.10:1.21:1.06	1.21	1	P07901|HS90A_MOUSE:P11499|HS90B_MOUSE
VLSIGDGIAR	40.22	2.88	1.5	12700000	9910000	14000000	10900000	11500000	13300000	15200000	15600000	9330000	11600000	15400000	12800000	14200000	13700000	11700000	12900000	11900000	0.91:1.29:1.00:1.06:1.22:1.40:1.44:0.86:1.06:1.42:1.18:1.30:1.26:1.07:1.19:1.09	11600000	13300000	13500000	12600000	1.00:1.15:1.17:1.08	1.17	1	Q03265|ATPA_MOUSE
HVGDLGNVTAGK	40	5.95	1	3630000	3720000	2830000	2530000	3040000	3700000	4220000	4530000	2560000	3800000	3110000	4480000	4440000	4890000	3520000	2970000	3770000	1.47:1.12:1.00:1.21:1.47:1.67:1.79:1.01:1.51:1.23:1.77:1.76:1.94:1.39:1.18:1.49	3030000	3750000	3960000	3790000	1.00:1.24:1.31:1.25	1.31	1	P08228|SODC_MOUSE
YQVDPDAC(+57.02)FSAK	39.99	2.19	0.8	16300000	13700000	16600000	14600000	19700000	15400000	17400000	15700000	12300000	14900000	18800000	16100000	18900000	16600000	15300000	16700000	17500000	0.94:1.14:1.00:1.34:1.05:1.19:1.07:0.84:1.02:1.28:1.10:1.29:1.14:1.05:1.14:1.19	16200000	15200000	17200000	16500000	1.00:0.94:1.06:1.02	1.13	1	Q60932|VDAC1_MOUSE	Carbamidomethylation
EVDEQMLSVQSK	39.95	1.71	1.1	6890000	4930000	7480000	7020000	7770000	6250000	9180000	11400000	2270000	6420000	4860000	6960000	9430000	7260000	6530000	5670000	6880000	0.70:1.07:1.00:1.11:0.89:1.31:1.62:0.32:0.91:0.69:0.99:1.34:1.04:0.93:0.81:0.98	6800000	7270000	6920000	6590000	1.00:1.07:1.02:0.97	1.1	1	Q9D6F9|TBB4A_MOUSE
VIQC(+57.02)FAETGQVQK	39.87	0.28	0.5	6460000	5810000	6780000	5210000	8090000	9240000	6740000	6060000	3810000	5900000	5500000	6790000	7830000	7450000	5500000	6170000	6410000	1.12:1.30:1.00:1.55:1.77:1.29:1.16:0.73:1.13:1.06:1.30:1.50:1.43:1.06:1.19:1.23	6470000	6460000	6510000	6390000	1.00:1.00:1.01:0.99	1.02	1	Q68FD5|CLH1_MOUSE	Carbamidomethylation
QYGIIPWNAFPGK	39.84	3.26	1.2	7450000	5040000	9030000	6340000	8830000	9180000	7990000	11000000	3820000	6360000	10300000	6850000	7490000	5730000	6000000	7930000	7380000	0.79:1.42:1.00:1.39:1.45:1.26:1.74:0.60:1.00:1.62:1.08:1.18:0.90:0.95:1.25:1.16	7310000	8000000	7740000	6760000	1.00:1.09:1.06:0.92	1.18	1	P35803|GPM6B_MOUSE
EILVGDVGQTVDDPYTTFVK	39.75	3.81	0.7	19100000	16200000	23300000	17500000	23800000	27300000	16500000	18400000	12000000	13200000	26800000	20100000	22600000	16300000	18200000	17500000	16400000	0.93:1.34:1.00:1.36:1.57:0.94:1.06:0.69:0.76:1.54:1.15:1.30:0.94:1.04:1.00:0.94	20200000	18600000	20700000	17100000	1.00:0.92:1.03:0.85	1.21	2	P18760|COF1_MOUSE
FIIPQIVK	39.7	10.94	0.7	4550000	3280000	4560000	4150000	4580000	5740000	5090000	8030000	4670000	3880000	5360000	4050000	3860000	3120000	3680000	4590000	4230000	0.79:1.10:1.00:1.10:1.38:1.23:1.93:1.13:0.94:1.29:0.97:0.93:0.75:0.89:1.11:1.02	4140000	5880000	4290000	3900000	1.00:1.42:1.03:0.94	1.51	1	P16125|LDHB_MOUSE
STTTGHLIYK	39.61	2.88	0.6	7640000	6790000	7050000	6900000	7840000	9320000	7620000	7520000	5230000	7730000	7420000	9200000	8950000	8640000	6000000	7560000	8480000	0.98:1.02:1.00:1.14:1.35:1.11:1.09:0.76:1.12:1.08:1.33:1.30:1.25:0.87:1.10:1.23	7150000	7420000	8330000	7670000	1.00:1.04:1.17:1.07	1.17	1	P62631|EF1A2_MOUSE:P10126|EF1A1_MOUSE
GAWSNVLR	39.6	3.74	0.6	7640000	5320000	9870000	7070000	7350000	7230000	7170000	9530000	6640000	7260000	10400000	7860000	8390000	8040000	6390000	6020000	7660000	0.75:1.40:1.00:1.04:1.02:1.01:1.35:0.94:1.03:1.47:1.11:1.19:1.14:0.90:0.85:1.08	7400000	7640000	8480000	7030000	1.00:1.03:1.15:0.95	1.21	1	P48962|ADT1_MOUSE:P51881|ADT2_MOUSE
VTLSNQPYIK	39.52	8.95	0.9	15000000	16000000	15300000	14500000	18100000	15800000	11900000	6350000	12400000	15100000	13500000	16200000	18500000	17400000	16000000	16200000	16800000	1.10:1.05:1.00:1.25:1.09:0.82:0.44:0.86:1.04:0.93:1.12:1.28:1.20:1.11:1.12:1.16	16000000	11600000	15800000	16600000	1.00:0.73:0.99:1.04	1.43	1	P01831|THY1_MOUSE
YALYDATYETK	39.5	1.95	0.7	13900000	10900000	14900000	12600000	16500000	14900000	14300000	13200000	10400000	13100000	16300000	14400000	15000000	14100000	12200000	14800000	14700000	0.87:1.18:1.00:1.31:1.18:1.13:1.05:0.83:1.04:1.30:1.14:1.19:1.12:0.96:1.17:1.17	13700000	13200000	14700000	13900000	1.00:0.96:1.07:1.01	1.12	1	P18760|COF1_MOUSE:P45591|COF2_MOUSE
GNLANVIR	39.31	4.17	1.2	8780000	7040000	12100000	7690000	11400000	10300000	7400000	11400000	5130000	10100000	9340000	8230000	9210000	7830000	8500000	6020000	8820000	0.92:1.57:1.00:1.48:1.34:0.96:1.48:0.67:1.31:1.21:1.07:1.20:1.02:1.11:0.78:1.15	9560000	8540000	9220000	7790000	1.00:0.89:0.96:0.81	1.23	1	P48962|ADT1_MOUSE:P51881|ADT2_MOUSE:Q3V132|ADT4_MOUSE
SADC(+57.02)SVEEEPWK	39.28	9.08	0.9	15900000	13500000	19000000	14300000	21900000	21000000	12800000	6240000	8830000	16300000	13300000	17600000	19200000	17400000	16000000	18600000	18100000	0.95:1.33:1.00:1.54:1.47:0.90:0.44:0.62:1.15:0.93:1.24:1.34:1.22:1.12:1.31:1.27	17200000	12200000	16600000	17500000	1.00:0.71:0.97:1.02	1.43	1	P43006|EAA2_MOUSE	Carbamidomethylation
GVNEDTYSGFLDC(+57.02)AR	39.17	6.4	0.6	3170000	2740000	3410000	2560000	3550000	3650000	3060000	2110000	2530000	3170000	4240000	3690000	3950000	2950000	2820000	2800000	3550000	1.07:1.33:1.00:1.39:1.43:1.20:0.83:0.99:1.24:1.66:1.44:1.54:1.15:1.10:1.09:1.39	3060000	2840000	3760000	3030000	1.00:0.93:1.23:0.99	1.33	1	Q9D6M3|GHC1_MOUSE	Carbamidomethylation
EGVLYVGSK	39.11	3.3	1	8560000	8890000	5380000	6980000	10000000	10600000	9600000	6320000	5130000	9200000	7110000	10000000	10700000	10800000	9570000	6430000	10300000	1.27:0.77:1.00:1.43:1.51:1.37:0.91:0.73:1.32:1.02:1.43:1.53:1.54:1.37:0.92:1.47	7820000	7910000	9260000	9270000	1.00:1.01:1.18:1.19	1.19	1	O55042|SYUA_MOUSE:Q91ZZ3|SYUB_MOUSE
EGMNIVEAMER	39.06	18.59	0.8	7150000	3290000	7560000	5510000	7190000	7990000	10500000	7010000	2580000	8170000	9930000	8400000	13700000	5380000	7130000	4450000	5600000	0.60:1.37:1.00:1.31:1.45:1.91:1.27:0.47:1.48:1.80:1.52:2.49:0.98:1.29:0.81:1.02	5890000	7030000	10000000	5640000	1.00:1.20:1.71:0.96	1.78	1	P17742|PPIA_MOUSE
IPVGPETLGR	39.05	1.99	0.7	20300000	16600000	21500000	14600000	23700000	22800000	17500000	24000000	14300000	18900000	23500000	21000000	22200000	22100000	19600000	21200000	20700000	1.14:1.47:1.00:1.62:1.56:1.19:1.64:0.98:1.29:1.60:1.44:1.52:1.51:1.34:1.45:1.41	19100000	19600000	21400000	20900000	1.00:1.03:1.12:1.09	1.12	1	P56480|ATPB_MOUSE
IGGIGTVPVGR	38.99	1.42	0.4	11500000	10300000	11900000	11700000	13100000	12100000	11200000	11600000	8490000	10100000	12800000	11000000	13300000	11500000	10600000	12000000	11600000	0.88:1.02:1.00:1.11:1.03:0.95:0.98:0.72:0.86:1.09:0.94:1.13:0.98:0.91:1.02:0.99	11800000	10800000	11800000	11400000	1.00:0.92:1.00:0.97	1.09	1	P62631|EF1A2_MOUSE:P10126|EF1A1_MOUSE
YDLDFK	38.98	2.08	0.7	8510000	7130000	8440000	8150000	7810000	10500000	9010000	8430000	7460000	7840000	9510000	8680000	8740000	8850000	7760000	9040000	8720000	0.88:1.04:1.00:0.96:1.29:1.11:1.04:0.92:0.96:1.17:1.07:1.07:1.09:0.95:1.11:1.07	7880000	8860000	8690000	8590000	1.00:1.12:1.10:1.09	1.12	1	P17182|ENOA_MOUSE:P17183|ENOG_MOUSE
NQWQLSADDLK	38.95	11.05	0.9	15000000	7990000	18500000	10900000	14800000	10700000	12200000	17800000	10000000	15000000	22900000	19500000	19200000	15700000	10600000	16300000	18400000	0.74:1.70:1.00:1.36:0.98:1.13:1.64:0.92:1.38:2.11:1.80:1.77:1.44:0.98:1.50:1.70	13000000	12700000	19200000	15300000	1.00:0.97:1.47:1.17	1.51	1	P16330|CN37_MOUSE
IEEELGDEAR	38.9	4.09	0.6	8440000	8450000	5970000	6280000	8850000	8370000	10500000	9660000	5400000	9150000	7290000	8650000	10400000	9830000	9080000	6430000	10800000	1.34:0.95:1.00:1.41:1.33:1.68:1.54:0.86:1.46:1.16:1.38:1.65:1.56:1.44:1.02:1.72	7390000	8490000	8860000	9030000	1.00:1.15:1.20:1.22	1.22	1	P17183|ENOG_MOUSE
TIAPALVSK	38.86	1.2	0.8	8540000	8030000	8690000	7280000	11300000	9320000	9400000	9010000	5150000	8440000	6430000	8890000	9950000	10100000	8740000	6670000	9250000	1.10:1.19:1.00:1.56:1.28:1.29:1.24:0.71:1.16:0.88:1.22:1.37:1.38:1.20:0.92:1.27	8830000	8220000	8430000	8680000	1.00:0.93:0.95:0.98	1.07	1	P17182|ENOA_MOUSE
LAIFTDDIK	38.62	5.91	0.6	3800000	3270000	4280000	4030000	3510000	3310000	5130000	6030000	2780000	3460000	4430000	3670000	3710000	2900000	3280000	3340000	3710000	0.81:1.06:1.00:0.87:0.82:1.27:1.50:0.69:0.86:1.10:0.91:0.92:0.72:0.81:0.83:0.92	3770000	4310000	3820000	3310000	1.00:1.14:1.01:0.88	1.3	1	P61264|STX1B_MOUSE
DATNVGDEGGFAPNILENSEALELVK	38.58	0.94	0.7	15100000	9530000	16000000	13700000	19900000	21700000	16700000	14000000	10300000	11800000	17800000	14500000	15100000	14800000	13600000	16100000	15700000	0.69:1.17:1.00:1.45:1.58:1.22:1.02:0.75:0.85:1.30:1.05:1.10:1.07:0.99:1.17:1.14	14800000	15700000	14800000	15000000	1.00:1.06:1.00:1.02	1.06	2	P17183|ENOG_MOUSE
GDLGIEIPAEK	38.28	2.56	0.9	11600000	9660000	12300000	11600000	13800000	13300000	13200000	12300000	9020000	12100000	15000000	13800000	13500000	12200000	0	11300000	12900000	0.83:1.06:1.00:1.19:1.14:1.14:1.06:0.78:1.04:1.29:1.19:1.16:1.05:0:0.98:1.11	11900000	12000000	13600000	12100000	1.00:1.01:1.15:1.02	1.15	1	P52480|KPYM_MOUSE
YLILNATQAESK	38.21	7.35	0.7	7600000	6540000	7640000	7550000	7720000	7930000	6730000	4370000	6450000	7240000	9430000	8660000	9420000	8650000	7550000	6940000	8760000	0.87:1.01:1.00:1.02:1.05:0.89:0.58:0.85:0.96:1.25:1.15:1.25:1.15:1.00:0.92:1.16	7360000	6370000	8690000	7980000	1.00:0.86:1.18:1.08	1.36	1	Q9CQV8|1433B_MOUSE
VAPPGLTQIPQIQK	38.01	3.64	0.7	39400000	29900000	45300000	37100000	38400000	38300000	40900000	37200000	32500000	41700000	51100000	46400000	39500000	32400000	39100000	35900000	45300000	0.81:1.22:1.00:1.03:1.03:1.10:1.00:0.88:1.13:1.38:1.25:1.06:0.87:1.05:0.97:1.22	37700000	37200000	44700000	38200000	1.00:0.99:1.19:1.01	1.2	2	P14094|AT1B1_MOUSE
AGQVFLEELGNHK	38.01	10.96	1.4	17100000	9170000	21300000	12600000	16500000	13200000	13700000	20700000	11200000	17100000	26300000	23000000	22000000	18500000	9990000	19000000	20100000	0.73:1.69:1.00:1.30:1.05:1.09:1.64:0.89:1.35:2.08:1.82:1.75:1.46:0.79:1.51:1.59	14900000	14700000	22100000	16900000	1.00:0.99:1.48:1.13	1.5	2	P16330|CN37_MOUSE
EDMAALEK	37.91	11.84	0.7	8690000	8660000	6420000	7070000	8260000	8480000	9210000	7040000	4290000	11400000	8090000	11000000	14100000	9570000	11200000	4700000	9610000	1.22:0.91:1.00:1.17:1.20:1.30:1.00:0.61:1.61:1.14:1.55:1.99:1.35:1.58:0.66:1.36	7600000	7260000	11100000	8770000	1.00:0.95:1.46:1.15	1.53	1	P68368|TBA4A_MOUSE
VAEIPFNSTNK	37.9	0.8	1.5	34100000	29600000	38000000	25400000	42700000	38800000	37000000	31200000	26200000	32400000	38200000	29700000	39800000	36600000	31000000	37000000	31500000	1.17:1.50:1.00:1.68:1.53:1.46:1.23:1.03:1.28:1.51:1.17:1.57:1.44:1.22:1.46:1.24	33900000	33300000	35000000	34000000	1.00:0.98:1.03:1.00	1.05	1	Q6PIC6|AT1A3_MOUSE:Q6PIE5|AT1A2_MOUSE
LGYILTC(+57.02)PSNLGTGLR	37.85	10.8	0.9	7870000	6220000	6110000	6100000	5420000	10600000	8640000	9760000	6630000	8310000	10800000	6520000	9860000	6980000	6400000	9350000	8200000	1.02:1.00:1.00:0.89:1.74:1.42:1.60:1.09:1.36:1.78:1.07:1.62:1.14:1.05:1.53:1.34	5970000	8920000	8880000	7730000	1.00:1.49:1.49:1.30	1.49	1	Q04447|KCRB_MOUSE:P30275|KCRU_MOUSE	Carbamidomethylation
EVGVYEALK	37.84	1.59	1.5	6080000	5110000	5660000	5740000	7210000	7150000	6460000	7510000	4860000	5390000	6520000	5760000	6180000	6250000	5700000	6050000	5700000	0.89:0.99:1.00:1.26:1.25:1.13:1.31:0.85:0.94:1.14:1.00:1.08:1.09:0.99:1.05:0.99	5930000	6490000	5960000	5920000	1.00:1.10:1.01:1.00	1.1	1	P14152|MDHC_MOUSE
ALAAAGYDVEK	37.71	60	1.7	6730000	0	5380000	6470000	3510000	4920000	17000000	32600000	2280000	4450000	4120000	4500000	5410000	4980000	3690000	3700000	4700000	0:0.83:1.00:0.54:0.76:2.63:5.05:0.35:0.69:0.64:0.70:0.84:0.77:0.57:0.57:0.73	5120000	14200000	4620000	4270000	1.00:2.78:0.90:0.83	3.33	1	P43274|H14_MOUSE:P43277|H13_MOUSE
DLTDYLMK	37.68	5.07	0.6	16300000	11500000	19000000	16200000	18900000	19100000	18600000	13000000	8360000	17700000	21900000	18600000	16700000	14000000	17000000	12200000	17200000	0.71:1.17:1.00:1.17:1.18:1.14:0.80:0.52:1.09:1.35:1.14:1.03:0.86:1.05:0.75:1.06	16400000	14800000	18700000	15100000	1.00:0.90:1.14:0.92	1.27	1	P63260|ACTG_MOUSE:P68033|ACTC_MOUSE
NMVPQQALVIR	37.51	9.21	1.1	13100000	7550000	13400000	12600000	12200000	13400000	16800000	18500000	5320000	13800000	16200000	14100000	20900000	12700000	12200000	7660000	12400000	0.60:1.07:1.00:0.97:1.06:1.34:1.47:0.42:1.10:1.29:1.12:1.66:1.01:0.97:0.61:0.99	11400000	13500000	16200000	11300000	1.00:1.18:1.42:0.98	1.44	1	Q6PIC6|AT1A3_MOUSE:Q6PIE5|AT1A2_MOUSE:Q8VDN2|AT1A1_MOUSE
FYYSSGSSSPTHAK	37.47	9.03	0.8	10700000	7320000	12200000	7710000	10100000	10600000	9310000	12300000	6240000	11700000	12000000	14400000	15500000	15800000	6510000	9930000	10300000	0.95:1.58:1.00:1.31:1.37:1.21:1.60:0.81:1.51:1.56:1.87:2.01:2.05:0.84:1.29:1.34	9330000	9610000	13400000	10600000	1.00:1.03:1.44:1.14	1.44	2	Q60771|CLD11_MOUSE
LTLDTIFVPNTGK	37.45	2.93	0.6	6960000	5940000	8350000	6600000	8020000	9130000	7240000	6850000	5750000	6200000	8530000	6340000	7560000	4840000	5550000	7340000	7050000	0.90:1.26:1.00:1.21:1.38:1.10:1.04:0.87:0.94:1.29:0.96:1.14:0.73:0.84:1.11:1.07	7230000	7240000	7160000	6190000	1.00:1.00:0.99:0.86	1.17	1	Q60931|VDAC3_MOUSE
FDTDELNFPTEK	37.4	10.56	0.6	6410000	4290000	7830000	6220000	5480000	6080000	8600000	12000000	4890000	5770000	7520000	6180000	6530000	4560000	4920000	5120000	6500000	0.69:1.26:1.00:0.88:0.98:1.38:1.93:0.79:0.93:1.21:0.99:1.05:0.73:0.79:0.82:1.05	5950000	7900000	6500000	5270000	1.00:1.33:1.09:0.89	1.5	1	Q6PIE5|AT1A2_MOUSE
GDSLDSVEALIK	37.33	2.69	0.7	3420000	2790000	4320000	2950000	3590000	4330000	3520000	3090000	3010000	3070000	4600000	3350000	3540000	2370000	2940000	3650000	3620000	0.95:1.46:1.00:1.22:1.47:1.19:1.05:1.02:1.04:1.56:1.14:1.20:0.80:1.00:1.24:1.23	3410000	3490000	3640000	3140000	1.00:1.02:1.07:0.92	1.16	1	P16546|SPTN1_MOUSE
VSFELFADK	37.3	3.25	0.7	11300000	10500000	13700000	9680000	13600000	11600000	9280000	12600000	7110000	11300000	15100000	8450000	13200000	8930000	10100000	12800000	12600000	1.08:1.42:1.00:1.41:1.20:0.96:1.30:0.73:1.17:1.56:0.87:1.37:0.92:1.04:1.32:1.30	11900000	10100000	12000000	11100000	1.00:0.85:1.01:0.93	1.19	1	P17742|PPIA_MOUSE
YSTDVSVDEVK	37.12	1.21	0.7	4360000	4300000	4780000	3540000	4650000	5450000	5120000	4980000	2200000	4340000	3260000	4920000	5510000	4890000	4010000	3090000	4770000	1.21:1.35:1.00:1.31:1.54:1.44:1.41:0.62:1.23:0.92:1.39:1.56:1.38:1.13:0.87:1.35	4320000	4430000	4510000	4190000	1.00:1.03:1.04:0.97	1.08	1	P26443|DHE3_MOUSE
SYELPDGQVITIGNER	36.96	4.32	1.5	106000000	89300000	128000000	81800000	142000000	103000000	108000000	77400000	95400000	110000000	112000000	120000000	134000000	85600000	89200000	102000000	114000000	1.09:1.57:1.00:1.74:1.26:1.32:0.95:1.17:1.34:1.37:1.46:1.63:1.05:1.09:1.24:1.39	110000000	96000000	119000000	97600000	1.00:0.87:1.07:0.88	1.24	2	P63260|ACTG_MOUSE:P68033|ACTC_MOUSE
SQFTITPGSEQIR	36.95	2	1.1	11000000	7670000	11800000	11000000	12300000	10400000	12400000	13400000	7590000	10200000	12900000	11900000	12300000	11300000	8890000	10900000	11100000	0.70:1.07:1.00:1.12:0.94:1.12:1.21:0.69:0.93:1.17:1.08:1.11:1.02:0.81:0.99:1.01	10700000	10900000	11800000	10500000	1.00:1.02:1.10:0.98	1.12	1	Q99KI0|ACON_MOUSE
VGGVQSLGGTGALR	36.9	1.08	0.6	6300000	5120000	5830000	4950000	8210000	6820000	6500000	6660000	5200000	5510000	6910000	6480000	6830000	6710000	6120000	6390000	6550000	1.04:1.18:1.00:1.66:1.38:1.32:1.35:1.05:1.11:1.40:1.31:1.38:1.36:1.24:1.29:1.32	6030000	6290000	6430000	6440000	1.00:1.04:1.07:1.07	1.07	1	P05201|AATC_MOUSE
VHAIPLR	36.86	6.4	0.9	3560000	4100000	2780000	3170000	3150000	3700000	3340000	2710000	2420000	3860000	3980000	4270000	4050000	4320000	3420000	3140000	4490000	1.29:0.88:1.00:0.99:1.17:1.05:0.86:0.76:1.22:1.26:1.35:1.28:1.37:1.08:0.99:1.42	3300000	3040000	4040000	3840000	1.00:0.92:1.22:1.17	1.33	1	P62874|GBB1_MOUSE:P62880|GBB2_MOUSE
IGAGDYQPTEQDILR	36.79	8.43	1.4	18000000	16200000	15900000	18700000	16300000	14600000	12900000	14100000	17400000	19500000	20100000	21100000	22600000	18800000	20300000	18100000	21700000	0.87:0.85:1.00:0.87:0.78:0.69:0.75:0.93:1.04:1.08:1.13:1.21:1.00:1.08:0.97:1.16	16800000	14700000	20800000	19700000	1.00:0.88:1.24:1.18	1.41	1	P18872|GNAO_MOUSE
GYGFGLIK	36.67	4.69	0.9	3850000	3200000	4250000	4010000	4220000	3680000	3760000	3840000	3120000	3720000	4840000	4130000	4870000	3260000	3220000	3290000	4250000	0.80:1.06:1.00:1.05:0.92:0.94:0.96:0.78:0.93:1.21:1.03:1.22:0.81:0.80:0.82:1.06	3920000	3600000	4390000	3500000	1.00:0.92:1.12:0.89	1.25	1	Q60932|VDAC1_MOUSE
GVVPLAGTNGETTTQGLDGLSER	36.55	5.47	0.8	18900000	16400000	21300000	17700000	20000000	21000000	19700000	14900000	16600000	20100000	25500000	10200000	24400000	17200000	19700000	17800000	19400000	0.92:1.20:1.00:1.13:1.18:1.11:0.84:0.94:1.14:1.44:0.58:1.38:0.97:1.11:1.00:1.10	18900000	18100000	23200000	18500000	1.00:0.96:1.23:0.98	1.29	2	P05064|ALDOA_MOUSE
MSVIWDK	36.41	7.01	0.9	3030000	2230000	3460000	2960000	2690000	3350000	3150000	2520000	1630000	2970000	3860000	3450000	4170000	4040000	2970000	1880000	3130000	0.76:1.17:1.00:0.91:1.13:1.06:0.85:0.55:1.00:1.30:1.16:1.41:1.37:1.00:0.64:1.06	2840000	2660000	3610000	3000000	1.00:0.94:1.27:1.06	1.36	1	O08553|DPYL2_MOUSE:Q62188|DPYL3_MOUSE
IQEAGTEVVK	36.41	4.43	0.7	13800000	13300000	10800000	11900000	12400000	11300000	18500000	21100000	9190000	16000000	10200000	10800000	20300000	17100000	15300000	10700000	11700000	1.12:0.91:1.00:1.05:0.95:1.56:1.77:0.77:1.34:0.86:0.91:1.71:1.44:1.29:0.90:0.98	12100000	15000000	14300000	13700000	1.00:1.24:1.18:1.13	1.24	1	P08249|MDHM_MOUSE
GVSQAVEHINK	36.4	2.96	1.2	5410000	4690000	4780000	4810000	5700000	6380000	6630000	5910000	4490000	4850000	5360000	5490000	6000000	6510000	4700000	5010000	5290000	0.98:1.00:1.00:1.18:1.33:1.38:1.23:0.93:1.01:1.12:1.14:1.25:1.35:0.98:1.04:1.10	5000000	5850000	5420000	5380000	1.00:1.17:1.09:1.08	1.17	1	P17182|ENOA_MOUSE
GILAADESVGSMAK	36.39	27.17	0.5	2900000	1660000	2760000	2750000	2030000	2870000	4940000	8080000	1420000	2480000	2930000	2680000	3530000	2550000	2330000	1480000	1940000	0.60:1.00:1.00:0.74:1.04:1.80:2.94:0.52:0.90:1.07:0.97:1.28:0.93:0.85:0.54:0.70	2300000	4330000	2910000	2070000	1.00:1.88:1.26:0.90	2.09	1	P05063|ALDOC_MOUSE
MATDPENIIK	36.35	9.18	1.2	10400000	9260000	10000000	11000000	12700000	10200000	11000000	5820000	5820000	10500000	11800000	10700000	14300000	12300000	11100000	8990000	10100000	0.85:0.91:1.00:1.16:0.93:1.00:0.53:0.53:0.96:1.08:0.98:1.31:1.12:1.02:0.82:0.93	10700000	8190000	11800000	10600000	1.00:0.76:1.10:0.99	1.45	1	Q62277|SYPH_MOUSE
YLSEVASGENK	36.33	7.15	1	6290000	6150000	4530000	5200000	6040000	6590000	7270000	4320000	4180000	7880000	5490000	7530000	8980000	8260000	7340000	5440000	5380000	1.18:0.87:1.00:1.16:1.27:1.40:0.83:0.80:1.51:1.05:1.45:1.73:1.59:1.41:1.05:1.03	5480000	5590000	7470000	6600000	1.00:1.02:1.36:1.21	1.36	1	Q9CQV8|1433B_MOUSE
GYLGPEQLPDC(+57.02)LK	36.29	3.38	1.7	17600000	14100000	19200000	16500000	15800000	17000000	21800000	17600000	15000000	16900000	20600000	20000000	20900000	13500000	17200000	15900000	19800000	0.86:1.16:1.00:0.96:1.03:1.32:1.07:0.91:1.02:1.25:1.21:1.27:0.82:1.04:0.96:1.20	16400000	17800000	19600000	16600000	1.00:1.09:1.20:1.01	1.2	1	P08249|MDHM_MOUSE	Carbamidomethylation
IVSNASC(+57.02)TTNC(+57.02)LAPLAK	36.19	11.99	0.9	45500000	37000000	63300000	45700000	73000000	3730000	41000000	8450000	38300000	52600000	66000000	48100000	58400000	73400000	48900000	63200000	6580000	0.81:1.39:1.00:1.60:0.08:0.90:0.18:0.84:1.15:1.44:1.05:1.28:1.61:1.07:1.38:0.14	54700000	39300000	56300000	61500000	1.00:0.72:1.03:1.12	1.57	2	P16858|G3P_MOUSE	Carbamidomethylation
C(+57.02)ATILLQGK	36.15	2.09	0.4	9610000	9160000	10100000	8810000	12200000	12300000	9520000	8880000	4930000	9140000	7500000	10200000	11200000	12000000	8440000	8840000	10600000	1.04:1.14:1.00:1.38:1.40:1.08:1.01:0.56:1.04:0.85:1.16:1.28:1.36:0.96:1.00:1.20	10100000	8910000	9520000	9960000	1.00:0.89:0.95:0.99	1.13	1	Q6PIC6|AT1A3_MOUSE	Carbamidomethylation
LSVDYGK	36.14	5.12	2.6	29800000	33700000	23200000	24400000	29200000	29800000	32700000	22300000	19300000	31400000	29800000	38100000	34000000	37000000	32400000	25300000	34000000	1.38:0.95:1.00:1.20:1.22:1.34:0.91:0.79:1.29:1.22:1.56:1.39:1.51:1.33:1.03:1.39	27600000	26000000	33300000	32200000	1.00:0.94:1.21:1.16	1.28	1	P68368|TBA4A_MOUSE
SSVLENFVGR	36.13	3.1	0.7	5390000	4180000	6380000	4310000	5760000	5540000	5190000	4660000	5100000	4990000	6980000	6180000	6070000	5270000	4950000	4730000	5880000	0.97:1.48:1.00:1.34:1.28:1.20:1.08:1.18:1.16:1.62:1.43:1.41:1.22:1.15:1.10:1.36	5160000	5120000	6060000	5210000	1.00:0.99:1.17:1.01	1.18	1	P39053|DYN1_MOUSE:Q8BZ98|DYN3_MOUSE:P39054|DYN2_MOUSE
LLQDFFNGK	36.12	3.66	0.8	4660000	3940000	5860000	4030000	4650000	5470000	5030000	5020000	4280000	5020000	6260000	5300000	5780000	3980000	0	4540000	5390000	0.98:1.46:1.00:1.16:1.36:1.25:1.25:1.06:1.25:1.55:1.32:1.44:0.99:0:1.13:1.34	4620000	4950000	5590000	4640000	1.00:1.07:1.21:1.00	1.21	1	P63017|HSP7C_MOUSE:P17156|HSP72_MOUSE
LQLLEPFDK	36.09	4.54	0.6	6450000	4960000	6650000	6080000	5550000	8310000	7230000	7620000	5940000	6130000	8150000	6340000	7010000	4830000	5040000	6430000	6910000	0.82:1.09:1.00:0.91:1.37:1.19:1.25:0.98:1.01:1.34:1.04:1.15:0.80:0.83:1.06:1.14	5810000	7270000	6910000	5800000	1.00:1.25:1.19:1.00	1.25	1	Q99KI0|ACON_MOUSE
LFDVGGQR	36.05	5.87	1.1	4730000	4980000	5260000	4000000	5380000	4410000	4950000	3630000	2950000	4830000	4050000	5050000	5270000	5820000	5010000	4910000	5200000	1.24:1.31:1.00:1.34:1.10:1.24:0.91:0.74:1.21:1.01:1.26:1.32:1.45:1.25:1.23:1.30	4900000	3980000	4800000	5240000	1.00:0.81:0.98:1.07	1.31	1	P18872|GNAO_MOUSE
EGLELPEDEEEK	35.92	1.7	0.8	12100000	11900000	12000000	11000000	13100000	13800000	13300000	11500000	7620000	11600000	14600000	11000000	13900000	13400000	10300000	12600000	11700000	1.09:1.09:1.00:1.20:1.26:1.21:1.04:0.69:1.05:1.33:1.00:1.26:1.22:0.93:1.14:1.06	12000000	11500000	12800000	12000000	1.00:0.96:1.06:1.00	1.11	1	P07901|HS90A_MOUSE:P11499|HS90B_MOUSE
TIIPLISQC(+57.02)TPK	35.8	6.21	0.8	14100000	12600000	15600000	14000000	15800000	15000000	17500000	18200000	12200000	14800000	13200000	16100000	12900000	8950000	13600000	12700000	12100000	0.89:1.11:1.00:1.12:1.07:1.24:1.30:0.87:1.05:0.94:1.15:0.92:0.64:0.97:0.90:0.86	14500000	15700000	14300000	11800000	1.00:1.09:0.98:0.82	1.33	1	P08249|MDHM_MOUSE	Carbamidomethylation
NPDDITNEEYGEFYK	35.79	2.88	0.7	4770000	4260000	5700000	4390000	5000000	0	5720000	4790000	4080000	4690000	6330000	5920000	5710000	4680000	4700000	4900000	5450000	0.97:1.30:1.00:1.14:0:1.30:1.09:0.93:1.07:1.44:1.35:1.30:1.07:1.07:1.12:1.24	4840000	4860000	5660000	4930000	1.00:1.01:1.17:1.02	1.17	1	P07901|HS90A_MOUSE
THINTVVAK	35.74	3.45	0.5	4300000	5240000	4150000	4000000	4600000	5300000	3880000	3210000	3470000	3660000	4570000	3810000	3870000	5390000	4090000	4360000	5190000	1.31:1.04:1.00:1.15:1.33:0.97:0.80:0.87:0.91:1.14:0.95:0.97:1.35:1.02:1.09:1.30	4500000	3970000	3980000	4760000	1.00:0.88:0.88:1.06	1.2	1	Q8K0T0|RTN1_MOUSE
IVPNILLEQGK	35.71	1.4	0.8	6400000	5840000	6890000	6020000	6420000	5520000	7720000	6430000	5400000	5980000	7230000	7120000	6820000	5160000	5810000	6220000	7740000	0.97:1.14:1.00:1.07:0.92:1.28:1.07:0.90:0.99:1.20:1.18:1.13:0.86:0.97:1.03:1.29	6290000	6270000	6790000	6230000	1.00:1.00:1.08:0.99	1.09	1	Q9CZU6|CISY_MOUSE
VFNLYPR	35.69	3.19	0.7	7540000	6570000	8770000	7250000	7290000	7600000	6520000	5520000	7350000	7160000	8980000	7950000	7930000	8750000	7340000	7270000	8390000	0.91:1.21:1.00:1.01:1.05:0.90:0.76:1.01:0.99:1.24:1.10:1.09:1.21:1.01:1.00:1.16	7470000	6750000	8010000	7940000	1.00:0.90:1.07:1.06	1.19	1	O08553|DPYL2_MOUSE
NQVAMNPTNTVFDAK	35.68	4.95	1.8	10700000	6930000	11300000	10200000	10900000	12500000	12500000	12200000	4650000	10300000	12600000	11500000	15700000	11100000	10000000	8120000	10400000	0.68:1.11:1.00:1.07:1.22:1.22:1.19:0.45:1.01:1.23:1.13:1.53:1.09:0.98:0.79:1.02	9850000	10400000	12500000	9920000	1.00:1.06:1.27:1.01	1.27	1	P63017|HSP7C_MOUSE
VPLDVAYAR	35.66	5.38	1	17500000	14700000	20700000	17500000	19000000	16900000	13000000	16500000	18800000	19300000	24300000	18500000	18500000	15500000	17300000	12700000	16900000	0.84:1.18:1.00:1.09:0.97:0.74:0.95:1.08:1.11:1.39:1.06:1.06:0.89:0.99:0.73:0.97	18000000	16300000	20200000	15600000	1.00:0.91:1.12:0.87	1.29	1	Q9QXS1|PLEC_MOUSE
FLLSESGSGK	35.63	4.98	1.3	2650000	2700000	2740000	2250000	3760000	3090000	2730000	1630000	1530000	2760000	2230000	2480000	3170000	3020000	2650000	2850000	2840000	1.20:1.22:1.00:1.67:1.37:1.21:0.72:0.68:1.22:0.99:1.10:1.41:1.34:1.18:1.27:1.26	2860000	2250000	2660000	2840000	1.00:0.79:0.93:0.99	1.27	1	P17710|HXK1_MOUSE
AGFAGDDAPR	35.61	1.9	2.2	53000000	53400000	52900000	43300000	59100000	56000000	59300000	46300000	37600000	53100000	58300000	46100000	65100000	64000000	54100000	49300000	50100000	1.23:1.22:1.00:1.37:1.29:1.37:1.07:0.87:1.22:1.35:1.06:1.50:1.48:1.25:1.14:1.16	52200000	49800000	55700000	54400000	1.00:0.95:1.07:1.04	1.12	1	P63260|ACTG_MOUSE:P68033|ACTC_MOUSE
EAFQNAYLELGGLGER	35.61	2.17	2.1	18100000	12000000	21400000	16400000	23600000	29300000	19100000	16300000	10400000	16500000	17000000	18700000	22900000	11600000	14700000	20200000	19800000	0.74:1.31:1.00:1.44:1.79:1.17:1.00:0.63:1.01:1.04:1.14:1.40:0.71:0.90:1.24:1.21	18400000	18800000	18800000	16600000	1.00:1.02:1.02:0.90	1.13	2	Q6PIC6|AT1A3_MOUSE
MSVEEVC(+57.02)R	35.6	6.41	0.4	5580000	5100000	4340000	4810000	5670000	5400000	6250000	6120000	3060000	6310000	5030000	7110000	8230000	6550000	5660000	3450000	6220000	1.06:0.90:1.00:1.18:1.12:1.30:1.27:0.64:1.31:1.04:1.48:1.71:1.36:1.18:0.72:1.29	4980000	5210000	6670000	5470000	1.00:1.05:1.34:1.10	1.34	1	Q6PIC6|AT1A3_MOUSE	Carbamidomethylation
NSVFQQGMK	35.6	13.43	0.9	4080000	2670000	2650000	3140000	3470000	5000000	5710000	6880000	1090000	4740000	2520000	4610000	7510000	4840000	4270000	2080000	4100000	0.85:0.84:1.00:1.10:1.59:1.82:2.19:0.35:1.51:0.80:1.47:2.39:1.54:1.36:0.66:1.30	2980000	4670000	4850000	3820000	1.00:1.57:1.63:1.28	1.63	1	Q6PIC6|AT1A3_MOUSE:Q6PIE5|AT1A2_MOUSE:Q8VDN2|AT1A1_MOUSE
C(+57.02)LEDNLGIDK	35.59	9.9	0.7	13400000	12300000	13900000	13400000	16200000	14500000	10800000	4950000	10200000	13800000	14600000	14300000	17400000	17000000	13500000	13500000	13700000	0.92:1.04:1.00:1.21:1.08:0.81:0.37:0.76:1.03:1.09:1.07:1.30:1.27:1.01:1.01:1.02	14000000	10100000	15100000	14400000	1.00:0.73:1.08:1.03	1.49	1	P43006|EAA2_MOUSE	Carbamidomethylation
AVLFC(+57.02)LSEDK	35.55	4.58	0.5	8490000	7320000	9690000	8160000	9140000	8220000	7280000	9370000	6770000	8440000	10600000	9150000	10600000	7910000	6400000	8030000	8680000	0.90:1.19:1.00:1.12:1.01:0.89:1.15:0.83:1.03:1.30:1.12:1.30:0.97:0.78:0.98:1.06	8580000	7910000	9710000	7750000	1.00:0.92:1.13:0.90	1.25	1	P18760|COF1_MOUSE	Carbamidomethylation
EYQDLLNVK	35.44	7.6	0.8	8500000	0	10800000	8540000	8150000	8570000	10500000	21300000	5700000	7900000	11000000	9340000	9260000	10600000	5680000	0	8600000	0:1.26:1.00:0.95:1.00:1.22:2.49:0.67:0.92:1.29:1.09:1.08:1.25:0.66:0:1.01	9160000	11500000	9370000	8310000	1.00:1.26:1.02:0.91	1.39	1	P08553|NFM_MOUSE:P08551|NFL_MOUSE:P46660|AINX_MOUSE:P03995|GFAP_MOUSE:P20152|VIME_MOUSE:P19246|NFH_MOUSE
VAGILTVK	35.41	1.11	0.9	2360000	1940000	2710000	1690000	2850000	2290000	2410000	2940000	1700000	2160000	2720000	2350000	2630000	2540000	2040000	2410000	2390000	1.15:1.60:1.00:1.69:1.36:1.42:1.74:1.01:1.28:1.61:1.39:1.55:1.50:1.21:1.43:1.42	2300000	2330000	2460000	2350000	1.00:1.02:1.07:1.02	1.07	1	Q99KI0|ACON_MOUSE
TQLGDC(+57.02)SGIGDPTHYGYSTGQPC(+57.02)VFIK	35.33	25.59	1.2	8090000	5140000	7710000	8360000	6970000	8080000	14400000	21200000	3300000	6680000	8630000	7640000	8440000	6260000	3940000	6770000	5970000	0.61:0.92:1.00:0.83:0.97:1.72:2.54:0.40:0.80:1.03:0.91:1.01:0.75:0.47:0.81:0.71	7040000	11700000	7850000	5730000	1.00:1.67:1.11:0.81	2.05	1	P14231|AT1B2_MOUSE	Carbamidomethylation
ITPFEEK	35.32	2.6	1	5510000	5090000	4560000	4770000	5710000	5710000	5700000	6980000	3480000	5840000	4990000	5980000	6150000	6430000	5880000	4340000	6590000	1.07:0.96:1.00:1.20:1.20:1.19:1.46:0.73:1.22:1.04:1.25:1.29:1.35:1.23:0.91:1.38	5030000	5470000	5740000	5810000	1.00:1.09:1.14:1.15	1.15	1	P08249|MDHM_MOUSE
EEGLNAFYK	35.26	1.22	0.7	5960000	4600000	6540000	6380000	6200000	5950000	6880000	6910000	4520000	5320000	7080000	5970000	6230000	5880000	4880000	6060000	6000000	0.72:1.03:1.00:0.97:0.93:1.08:1.08:0.71:0.83:1.11:0.94:0.98:0.92:0.76:0.95:0.94	5930000	6060000	6150000	5710000	1.00:1.02:1.04:0.96	1.08	1	Q8VEM8|MPCP_MOUSE
DVNAAIATIK	53.52	6.17	1.1	38700000	27000000	40700000	37400000	47900000	39100000	35500000	24000000	31100000	36400000	46900000	42100000	45400000	43500000	37200000	42700000	41800000	0.72:1.09:1.00:1.28:1.05:0.95:0.64:0.83:0.97:1.25:1.13:1.21:1.16:1.00:1.14:1.12	38200000	32400000	42700000	41300000	1.00:0.85:1.12:1.08	1.32	1	P68369|TBA1A_MOUSE
APIQWEER	35.22	2.24	1.1	3690000	3000000	4140000	2270000	4700000	4940000	2820000	3870000	2200000	3910000	3250000	4130000	4210000	4230000	3500000	3890000	4070000	1.33:1.83:1.00:2.07:2.18:1.24:1.71:0.97:1.73:1.44:1.82:1.86:1.87:1.54:1.72:1.80	3530000	3460000	3870000	3920000	1.00:0.98:1.10:1.11	1.13	1	Q9D6R2|IDH3A_MOUSE
TPYTDVNIVTIR	35.18	5.62	0.6	6490000	5010000	7280000	4360000	6860000	6550000	6580000	7200000	5170000	6150000	8330000	7570000	8480000	5150000	5460000	6150000	7590000	1.15:1.67:1.00:1.57:1.50:1.51:1.65:1.19:1.41:1.91:1.74:1.94:1.18:1.25:1.41:1.74	5880000	6370000	7630000	6090000	1.00:1.08:1.30:1.04	1.3	1	Q9D6R2|IDH3A_MOUSE
IYANFFPYGDASK	35.18	5.19	0.9	5830000	4130000	8030000	3830000	9070000	6500000	5930000	4150000	4030000	5880000	6310000	6700000	7470000	4720000	4360000	5720000	6390000	1.08:2.10:1.00:2.37:1.70:1.55:1.08:1.05:1.53:1.65:1.75:1.95:1.23:1.14:1.49:1.67	6270000	5150000	6590000	5300000	1.00:0.82:1.05:0.85	1.28	1	P84075|HPCA_MOUSE:P62748|HPCL1_MOUSE
VLEVPPIVYLR	35.12	3.03	0.6	3020000	2100000	3340000	2160000	4090000	4170000	3100000	2980000	2550000	2640000	4020000	3260000	2970000	1860000	2490000	3380000	3230000	0.97:1.55:1.00:1.89:1.93:1.44:1.38:1.18:1.22:1.86:1.51:1.38:0.86:1.15:1.57:1.50	2920000	3200000	3220000	2740000	1.00:1.10:1.10:0.94	1.18	1	Q91V12|BACH_MOUSE
TDLNPDNLQGGDDLDPNYVLSSR	35.09	13.78	0.7	28900000	19500000	31500000	27500000	29700000	34900000	38600000	54700000	22200000	24600000	33200000	25500000	27500000	19400000	22600000	26000000	24500000	0.71:1.14:1.00:1.08:1.27:1.40:1.99:0.81:0.89:1.21:0.93:1.00:0.70:0.82:0.95:0.89	27100000	37600000	27700000	23100000	1.00:1.39:1.02:0.86	1.62	2	Q04447|KCRB_MOUSE
VVVDALSGLK	35.02	5.85	0.9	4950000	4050000	4460000	4270000	4050000	5220000	5710000	5560000	4460000	4880000	5710000	5490000	5910000	4790000	4660000	4420000	5480000	0.95:1.04:1.00:0.95:1.22:1.34:1.30:1.05:1.14:1.34:1.28:1.38:1.12:1.09:1.03:1.28	4210000	5240000	5500000	4840000	1.00:1.24:1.31:1.15	1.31	1	P30275|KCRU_MOUSE
STVAQLVK	35.02	8.37	0.7	4680000	4160000	3090000	3950000	4170000	6500000	6030000	6270000	2920000	5200000	4580000	5350000	5720000	5700000	4550000	2790000	3950000	1.05:0.78:1.00:1.06:1.64:1.53:1.59:0.74:1.32:1.16:1.36:1.45:1.44:1.15:0.71:1.00	3840000	5430000	5210000	4250000	1.00:1.41:1.36:1.10	1.41	1	Q03265|ATPA_MOUSE
SQLLILDR	34.99	5.04	0.5	4610000	4550000	5420000	4530000	4240000	4450000	5690000	7270000	4520000	4740000	5540000	4990000	4800000	3670000	0	4300000	4980000	1.00:1.19:1.00:0.94:0.98:1.25:1.60:1.00:1.05:1.22:1.10:1.06:0.81:0:0.95:1.10	4680000	5480000	5020000	4310000	1.00:1.17:1.07:0.92	1.27	1	O08599|STXB1_MOUSE
VISSIEQK	34.97	3.59	0.8	14100000	15200000	10600000	11400000	14000000	14200000	19900000	15000000	8990000	18500000	13300000	11000000	12300000	19000000	16200000	10800000	15600000	1.33:0.92:1.00:1.23:1.24:1.75:1.32:0.79:1.62:1.17:0.96:1.08:1.67:1.42:0.95:1.37	12800000	14500000	13800000	15400000	1.00:1.14:1.08:1.20	1.2	1	P68510|1433F_MOUSE:Q9CQV8|1433B_MOUSE:P68254|1433T_MOUSE:P61982|1433G_MOUSE
MVIPGGIDVHTR	34.94	6.65	0.8	7720000	5860000	2720000	7850000	8280000	8020000	8630000	7120000	4630000	7650000	9780000	9180000	11500000	9930000	8030000	5890000	8450000	0.75:0.35:1.00:1.05:1.02:1.10:0.91:0.59:0.97:1.25:1.17:1.46:1.26:1.02:0.75:1.08	7500000	7100000	9530000	8080000	1.00:0.95:1.27:1.08	1.34	2	O08553|DPYL2_MOUSE
TAVAPIER	34.89	3.2	1.4	15500000	15200000	13900000	13700000	16300000	13800000	21400000	24400000	9810000	16900000	14300000	13100000	23300000	19600000	15300000	0	17600000	1.10:1.01:1.00:1.19:1.00:1.56:1.78:0.71:1.23:1.04:0.96:1.70:1.43:1.12:0:1.28	14800000	17400000	16900000	17500000	1.00:1.17:1.15:1.18	1.18	1	P48962|ADT1_MOUSE:P51881|ADT2_MOUSE:Q3V132|ADT4_MOUSE
YITPDQLADLYK	34.87	4.34	1.7	18900000	14700000	20700000	17500000	13700000	27900000	20100000	19000000	15400000	16900000	26700000	18600000	19300000	14500000	17000000	20500000	19500000	0.84:1.18:1.00:0.78:1.60:1.15:1.09:0.88:0.96:1.53:1.07:1.11:0.83:0.97:1.17:1.12	16600000	20600000	20400000	17900000	1.00:1.24:1.22:1.07	1.24	1	P17182|ENOA_MOUSE
SELDTIDSQHR	34.79	13.86	1.5	21300000	20900000	17000000	15500000	22800000	20200000	21600000	9280000	15300000	12000000	17500000	29800000	32600000	31100000	25100000	17700000	32700000	1.35:1.09:1.00:1.47:1.30:1.40:0.60:0.99:0.78:1.13:1.92:2.10:2.01:1.62:1.14:2.11	19100000	16600000	27000000	26600000	1.00:0.87:1.42:1.40	1.62	2	P43006|EAA2_MOUSE
YETSGIGEAR	34.78	5.73	1.2	5370000	5830000	4220000	4580000	4400000	5110000	7620000	8140000	3900000	6000000	4520000	4120000	5940000	6310000	6170000	4630000	4390000	1.27:0.92:1.00:0.96:1.12:1.66:1.78:0.85:1.31:0.99:0.90:1.30:1.38:1.35:1.01:0.96	4760000	6190000	5140000	5380000	1.00:1.30:1.08:1.13	1.3	1	O08599|STXB1_MOUSE
FTVLTESAAK	34.75	8.76	0.6	3670000	2230000	3900000	2440000	4310000	3990000	3960000	8240000	2160000	2880000	4020000	3810000	3970000	4220000	2150000	3250000	3220000	0.92:1.60:1.00:1.77:1.64:1.63:3.38:0.89:1.18:1.65:1.56:1.63:1.73:0.88:1.33:1.32	3220000	4590000	3670000	3210000	1.00:1.42:1.14:1.00	1.43	1	P08551|NFL_MOUSE
VLETAEDIQER	34.72	5.34	1.2	3710000	3750000	2870000	2830000	3270000	4530000	4100000	3980000	2170000	4070000	3120000	4440000	4660000	4490000	3980000	3040000	4080000	1.32:1.01:1.00:1.16:1.60:1.45:1.41:0.77:1.44:1.10:1.57:1.65:1.59:1.40:1.07:1.44	3180000	3700000	4070000	3900000	1.00:1.16:1.28:1.23	1.28	1	P16546|SPTN1_MOUSE
VEIIANDQGNR	34.71	4.41	0.8	13300000	14000000	9840000	10700000	12300000	13100000	15300000	15100000	6810000	12900000	11500000	16800000	16800000	16500000	14400000	10300000	16900000	1.31:0.92:1.00:1.16:1.23:1.43:1.41:0.64:1.21:1.07:1.57:1.57:1.54:1.34:0.96:1.58	11700000	12600000	14500000	14500000	1.00:1.07:1.24:1.24	1.24	1	P63017|HSP7C_MOUSE:P20029|BIP_MOUSE:P17156|HSP72_MOUSE:Q61696|HS71A_MOUSE
QIFLGGVDK	34.65	1.77	0.5	5970000	4790000	6650000	6500000	6520000	4960000	6960000	7540000	4240000	5490000	6710000	5940000	6720000	5850000	4850000	5890000	5850000	0.74:1.02:1.00:1.00:0.76:1.07:1.16:0.65:0.84:1.03:0.91:1.03:0.90:0.75:0.91:0.90	6110000	5920000	6210000	5610000	1.00:0.97:1.02:0.92	1.11	1	P51881|ADT2_MOUSE
GILAADESTGSIAK	34.64	4.36	0.8	24100000	22500000	24500000	21800000	31700000	24900000	21500000	16700000	19300000	21500000	27600000	25000000	27800000	26200000	22700000	25600000	26200000	1.03:1.12:1.00:1.46:1.14:0.99:0.77:0.89:0.99:1.27:1.15:1.28:1.20:1.05:1.18:1.20	25100000	20600000	25500000	25200000	1.00:0.82:1.01:1.00	1.24	1	P05064|ALDOA_MOUSE
SLSQNYGVLK	34.64	3.84	0.9	4530000	3900000	5140000	4820000	6100000	5980000	5110000	5340000	2490000	4100000	3330000	4480000	4610000	4840000	4150000	4110000	4030000	0.81:1.07:1.00:1.27:1.24:1.06:1.11:0.52:0.85:0.69:0.93:0.96:1.00:0.86:0.85:0.84	4990000	4730000	4130000	4280000	1.00:0.95:0.83:0.86	1.21	1	Q61171|PRDX2_MOUSE
DNSIQHEFSLTR	34.63	10.63	1.3	11200000	10000000	12700000	10200000	11400000	10400000	10300000	5140000	9940000	11500000	14000000	13000000	14600000	14000000	10400000	9590000	12300000	0.99:1.25:1.00:1.12:1.02:1.01:0.51:0.98:1.13:1.38:1.28:1.44:1.38:1.02:0.94:1.22	11100000	8930000	13300000	11600000	1.00:0.81:1.20:1.04	1.49	2	P01831|THY1_MOUSE
IDTIEIITDR	34.59	7.14	0.6	4940000	3660000	5780000	3970000	4570000	4080000	6680000	8940000	3680000	4730000	5090000	4680000	5940000	3410000	3850000	4660000	5350000	0.92:1.46:1.00:1.15:1.03:1.68:2.25:0.93:1.19:1.28:1.18:1.50:0.86:0.97:1.17:1.35	4500000	5840000	5110000	4320000	1.00:1.30:1.14:0.96	1.35	1	O88569|ROA2_MOUSE
EAAENSLVAYK	34.59	5.4	0.8	8620000	9110000	6280000	6040000	8020000	11700000	10600000	8650000	5030000	9130000	7510000	10200000	10800000	10900000	8310000	6530000	9120000	1.51:1.04:1.00:1.33:1.93:1.76:1.43:0.83:1.51:1.24:1.69:1.79:1.81:1.38:1.08:1.51	7360000	8990000	9420000	8720000	1.00:1.22:1.28:1.18	1.28	1	P62259|1433E_MOUSE
VLAAVYK	34.57	1.43	0.9	7730000	6900000	6260000	6220000	8570000	7760000	8540000	9560000	5150000	7200000	7480000	8630000	8210000	9400000	7650000	7080000	9040000	1.11:1.01:1.00:1.38:1.25:1.37:1.54:0.83:1.16:1.20:1.39:1.32:1.51:1.23:1.14:1.45	6990000	7750000	7880000	8300000	1.00:1.11:1.13:1.19	1.19	1	P05064|ALDOA_MOUSE:P05063|ALDOC_MOUSE
EFNGLGDC(+57.02)LTK	34.54	1.68	1.2	13100000	10600000	14300000	13600000	11200000	12500000	14600000	16000000	10000000	12800000	15900000	14800000	15700000	15600000	11100000	9680000	12000000	0.78:1.06:1.00:0.82:0.92:1.08:1.17:0.74:0.94:1.17:1.09:1.15:1.15:0.82:0.71:0.89	12400000	13300000	14800000	12100000	1.00:1.07:1.19:0.97	1.22	1	P48962|ADT1_MOUSE	Carbamidomethylation
NQALNTDNYGHDLASVQALQR	34.51	2.37	0.7	5260000	4250000	6070000	4520000	5050000	4880000	5780000	5420000	3810000	5400000	6750000	6050000	6970000	3830000	4640000	4890000	5920000	0.94:1.34:1.00:1.12:1.08:1.28:1.20:0.84:1.19:1.49:1.34:1.54:0.85:1.03:1.08:1.31	4970000	4970000	6290000	4820000	1.00:1.00:1.27:0.97	1.3	1	P16546|SPTN1_MOUSE
TGQAAGFSYTDANK	34.51	2.81	1	6000000	5340000	4380000	5040000	5610000	7210000	7330000	9430000	3690000	5550000	4450000	6190000	6720000	7290000	5570000	4950000	7240000	1.06:0.87:1.00:1.11:1.43:1.45:1.87:0.73:1.10:0.88:1.23:1.33:1.45:1.10:0.98:1.44	5090000	6920000	5730000	6260000	1.00:1.36:1.12:1.23	1.36	1	P62897|CYC_MOUSE
IISSIEQK	34.5	2.5	0.7	6420000	6650000	4260000	5170000	5570000	5870000	8130000	7290000	3990000	7060000	5560000	6220000	8430000	8920000	7660000	5050000	6960000	1.28:0.82:1.00:1.08:1.13:1.57:1.41:0.77:1.37:1.07:1.20:1.63:1.72:1.48:0.98:1.34	5410000	6320000	6820000	7150000	1.00:1.17:1.26:1.32	1.32	1	P62259|1433E_MOUSE
LVDVIC(+57.02)EK	34.47	1.52	1.1	7690000	7110000	8240000	5590000	10300000	9780000	8220000	5120000	4300000	7720000	5940000	8370000	9340000	9170000	6990000	8570000	8170000	1.27:1.47:1.00:1.84:1.75:1.47:0.92:0.77:1.38:1.06:1.50:1.67:1.64:1.25:1.53:1.46	7810000	6860000	7850000	8230000	1.00:0.88:1.00:1.05	1.2	1	P63011|RAB3A_MOUSE	Carbamidomethylation
AAVPDAVGK	34.38	2	1.9	11300000	10200000	8210000	10200000	11400000	11700000	15000000	15500000	8110000	13100000	9770000	11100000	9860000	12700000	11000000	9500000	12800000	1.00:0.81:1.00:1.12:1.15:1.48:1.52:0.80:1.29:0.96:1.09:0.97:1.25:1.08:0.93:1.26	10000000	12600000	11000000	11500000	1.00:1.26:1.10:1.15	1.26	1	Q6PIC6|AT1A3_MOUSE:Q6PIE5|AT1A2_MOUSE:Q8VDN2|AT1A1_MOUSE
DLKPENLLLASK	34.38	4.53	0.7	15500000	14500000	19500000	13100000	18000000	18900000	15100000	4190000	15000000	17700000	21600000	20000000	20200000	14700000	10400000	12600000	13300000	1.11:1.49:1.00:1.37:1.44:1.15:0.32:1.15:1.35:1.65:1.52:1.54:1.12:0.79:0.96:1.01	16300000	13300000	19900000	12700000	1.00:0.82:1.22:0.78	1.56	2	P28652|KCC2B_MOUSE:P11798|KCC2A_MOUSE:Q6PHZ2|KCC2D_MOUSE:Q923T9|KCC2G_MOUSE
TTHYGSLPQK	34.34	5.53	0.8	30800000	25400000	23600000	18700000	20900000	22000000	41400000	72300000	12600000	37700000	27800000	29100000	26800000	57800000	22800000	21600000	31900000	1.36:1.26:1.00:1.11:1.17:2.21:3.86:0.67:2.01:1.49:1.55:1.43:3.09:1.22:1.15:1.70	22100000	37100000	30300000	33500000	1.00:1.67:1.37:1.51	1.67	1	P04370|MBP_MOUSE
VAVSADPNVPNVIVTR	34.34	1.68	0.7	5290000	4060000	5380000	4750000	5830000	5310000	5670000	4790000	4460000	5370000	6610000	6060000	6330000	4250000	5650000	4520000	5590000	0.86:1.13:1.00:1.23:1.12:1.19:1.01:0.94:1.13:1.39:1.28:1.33:0.89:1.19:0.95:1.18	5000000	5060000	6090000	5000000	1.00:1.01:1.22:1.00	1.22	1	Q99PT1|GDIR1_MOUSE
VLLVIDEPHTDWAK	34.27	3.84	0.6	4360000	2280000	3410000	3890000	5620000	4380000	3880000	3600000	2670000	4510000	5720000	4300000	6950000	3540000	4860000	4880000	5260000	0.59:0.87:1.00:1.44:1.12:1.00:0.93:0.69:1.16:1.47:1.11:1.78:0.91:1.25:1.25:1.35	3800000	3630000	5370000	4640000	1.00:0.96:1.41:1.22	1.48	1	O88935|SYN1_MOUSE
TSC(+57.02)EFTGDILR	34.26	1.9	0.8	5260000	4580000	6070000	4380000	5360000	5420000	5020000	3950000	4650000	5150000	6470000	5990000	6110000	5340000	4880000	5020000	5720000	1.05:1.39:1.00:1.22:1.24:1.15:0.90:1.06:1.18:1.48:1.37:1.40:1.22:1.11:1.15:1.31	5100000	4760000	5930000	5240000	1.00:0.93:1.16:1.03	1.25	1	P62814|VATB2_MOUSE	Carbamidomethylation
INVYYNEATGGK	34.15	1.3	2.2	13500000	13300000	15300000	10200000	18300000	16200000	14600000	12600000	5960000	12900000	10100000	15200000	16800000	16800000	14400000	9560000	13900000	1.31:1.51:1.00:1.80:1.59:1.44:1.24:0.59:1.27:0.99:1.49:1.65:1.65:1.42:0.94:1.37	14300000	12400000	13700000	13700000	1.00:0.87:0.96:0.96	1.15	1	P68372|TBB4B_MOUSE
GVGIISEGNETVEDIAAR	34.14	1.3	0.7	34600000	26500000	40200000	29300000	36700000	36700000	39500000	29900000	26700000	33600000	44800000	35400000	39600000	29700000	31200000	33900000	39300000	0.90:1.37:1.00:1.25:1.25:1.35:1.02:0.91:1.14:1.53:1.21:1.35:1.01:1.06:1.16:1.34	33200000	33200000	38300000	33500000	1.00:1.00:1.15:1.01	1.15	2	Q6PIC6|AT1A3_MOUSE:Q6PIE5|AT1A2_MOUSE:Q8VDN2|AT1A1_MOUSE
EITALAPSTMK	34.08	5.51	2.1	26700000	19300000	28000000	28300000	33400000	34700000	0	23600000	10200000	31200000	33700000	31400000	49400000	31700000	28500000	17100000	26700000	0.68:0.99:1.00:1.18:1.22:0:0.84:0.36:1.10:1.19:1.11:1.74:1.12:1.01:0.60:0.94	27300000	22800000	36400000	26000000	1.00:0.84:1.34:0.95	1.6	1	P63260|ACTG_MOUSE:P68033|ACTC_MOUSE
FTDEYQLYEDIGK	34.08	3.36	1.7	4180000	3130000	4850000	3370000	4320000	5000000	4540000	3050000	2120000	4210000	5930000	4580000	5520000	3460000	3840000	3920000	5080000	0.93:1.44:1.00:1.28:1.48:1.35:0.91:0.63:1.25:1.76:1.36:1.64:1.03:1.14:1.16:1.51	3920000	3680000	5060000	4080000	1.00:0.94:1.29:1.04	1.38	1	P28652|KCC2B_MOUSE
MHDSHLSSDEPK	34.06	5.85	0.6	6630000	6860000	8080000	4350000	9150000	5490000	4680000	2080000	6270000	7660000	6810000	7730000	7960000	8590000	6110000	7590000	6670000	1.58:1.86:1.00:2.10:1.26:1.07:0.48:1.44:1.76:1.56:1.77:1.83:1.97:1.40:1.74:1.53	7110000	4630000	7540000	7240000	1.00:0.65:1.06:1.02	1.63	1	P43006|EAA2_MOUSE
YQLDPTASISAK	34.05	0.76	2.8	7500000	5700000	8090000	8090000	7870000	6880000	8490000	8780000	5280000	7050000	8420000	7710000	8570000	7430000	6390000	7600000	7640000	0.70:1.00:1.00:0.97:0.85:1.05:1.08:0.65:0.87:1.04:0.95:1.06:0.92:0.79:0.94:0.94	7440000	7360000	7940000	7260000	1.00:0.99:1.07:0.98	1.09	1	Q60930|VDAC2_MOUSE
TVISQSLSK	34.05	2.2	0.8	3000000	3160000	2380000	2360000	3230000	3030000	3370000	2290000	1850000	3280000	2470000	3630000	3830000	3840000	3260000	2470000	3510000	1.34:1.01:1.00:1.37:1.28:1.43:0.97:0.79:1.39:1.05:1.54:1.62:1.63:1.38:1.05:1.49	2780000	2630000	3300000	3270000	1.00:0.95:1.19:1.18	1.25	1	P50516|VATA_MOUSE
SC(+57.02)NC(+57.02)LLLK	34.05	0.89	0.8	6870000	6120000	6830000	6200000	9500000	8870000	7410000	7870000	3550000	6120000	5310000	6890000	7540000	9510000	5360000	6740000	6130000	0.99:1.10:1.00:1.53:1.43:1.20:1.27:0.57:0.99:0.86:1.11:1.22:1.53:0.87:1.09:0.99	7160000	6920000	6470000	6940000	1.00:0.97:0.90:0.97	1.11	1	P17182|ENOA_MOUSE	Carbamidomethylation
TIAQDYGVLK	34.02	1.13	2.4	2310000	1710000	2390000	2390000	2560000	2450000	2450000	2930000	2000000	2050000	2780000	2150000	2370000	2160000	2200000	2170000	2120000	0.72:1.00:1.00:1.07:1.02:1.02:1.22:0.83:0.85:1.16:0.90:0.99:0.90:0.92:0.91:0.89	2260000	2460000	2340000	2160000	1.00:1.09:1.03:0.96	1.13	1	P35700|PRDX1_MOUSE
FLSQIESDR	33.98	1.7	0.8	3460000	3500000	3860000	2810000	4460000	3890000	3610000	2650000	2060000	3640000	2870000	3680000	4110000	3840000	3390000	3400000	3620000	1.25:1.37:1.00:1.59:1.38:1.28:0.94:0.73:1.30:1.02:1.31:1.46:1.37:1.21:1.21:1.29	3660000	3050000	3580000	3560000	1.00:0.83:0.98:0.97	1.2	1	P17710|HXK1_MOUSE
LFEVGGSPANTR	33.95	4.65	0.9	9450000	7630000	11200000	8180000	13300000	9950000	7580000	3740000	7070000	9170000	11700000	10000000	11800000	9980000	8450000	11100000	10300000	0.93:1.36:1.00:1.62:1.22:0.93:0.46:0.86:1.12:1.43:1.22:1.45:1.22:1.03:1.36:1.26	10100000	7080000	10700000	9970000	1.00:0.70:1.06:0.99	1.51	1	P63328|PP2BA_MOUSE:P48453|PP2BB_MOUSE
GISPVPINLR	33.92	1.88	0.5	5140000	4250000	5900000	3910000	5170000	5020000	5170000	4280000	4560000	5050000	6280000	5860000	6010000	5060000	4970000	4850000	5840000	1.09:1.51:1.00:1.32:1.28:1.32:1.10:1.17:1.29:1.61:1.50:1.54:1.29:1.27:1.24:1.49	4810000	4760000	5800000	5180000	1.00:0.99:1.21:1.08	1.22	1	P39053|DYN1_MOUSE:P39054|DYN2_MOUSE
EQLQGLNDR	33.92	5.02	0.7	6910000	4450000	5820000	4860000	6710000	5550000	8240000	16700000	3190000	6770000	5750000	7020000	8520000	8500000	5440000	5290000	7760000	0.92:1.20:1.00:1.38:1.14:1.70:3.44:0.66:1.39:1.18:1.44:1.75:1.75:1.12:1.09:1.60	5460000	8430000	7010000	6750000	1.00:1.54:1.28:1.24	1.54	1	P08553|NFM_MOUSE:P46660|AINX_MOUSE
LLDYVPIGPR	33.89	3.45	1.3	5590000	5080000	6830000	5360000	6260000	6180000	4130000	3500000	5360000	5750000	6750000	6830000	7230000	5150000	4570000	4910000	5480000	0.95:1.28:1.00:1.17:1.15:0.77:0.65:1.00:1.07:1.26:1.27:1.35:0.96:0.85:0.92:1.02	5880000	4800000	6640000	5030000	1.00:0.82:1.13:0.85	1.38	1	P46460|NSF_MOUSE
ELIIGDR	33.89	1.14	1	5260000	4610000	6190000	4390000	6740000	6200000	6240000	6840000	3020000	4890000	4480000	5320000	5560000	5490000	4640000	4180000	5330000	1.05:1.41:1.00:1.53:1.41:1.42:1.56:0.69:1.11:1.02:1.21:1.27:1.25:1.06:0.95:1.21	5480000	5580000	5060000	4910000	1.00:1.02:0.92:0.90	1.14	1	Q03265|ATPA_MOUSE
QELEDLTADIK	33.87	4.2	0.8	4570000	3920000	4980000	4460000	3890000	4070000	6560000	8460000	3270000	4160000	4930000	4510000	4690000	3070000	4270000	3520000	4450000	0.88:1.12:1.00:0.87:0.91:1.47:1.90:0.73:0.93:1.11:1.01:1.05:0.69:0.96:0.79:1.00	4310000	5590000	4570000	3830000	1.00:1.30:1.06:0.89	1.46	1	P61264|STX1B_MOUSE
VANVELYYK	33.85	1.57	1.1	3560000	3270000	3930000	3490000	4030000	3800000	2720000	3190000	3270000	3420000	4160000	3640000	4140000	3980000	3070000	3580000	3270000	0.94:1.12:1.00:1.15:1.09:0.78:0.91:0.93:0.98:1.19:1.04:1.18:1.14:0.88:1.02:0.94	3680000	3240000	3840000	3470000	1.00:0.88:1.04:0.94	1.18	1	Q68FD5|CLH1_MOUSE
DGNGYISAAELR	33.8	3.4	1.3	25600000	17700000	29100000	24700000	31800000	20000000	25400000	19200000	19500000	26500000	30900000	27800000	31000000	28000000	22400000	28200000	27700000	0.72:1.18:1.00:1.29:0.81:1.03:0.78:0.79:1.07:1.25:1.13:1.25:1.13:0.91:1.14:1.12	25800000	21000000	29000000	26600000	1.00:0.82:1.12:1.03	1.38	1	P0DP27|CALM2_MOUSE
EMLTLPTFPVVVK	33.77	3.76	1.3	3980000	2080000	4490000	3450000	5350000	6600000	4080000	1480000	1540000	3410000	5270000	4040000	6670000	4190000	3890000	3350000	3770000	0.60:1.30:1.00:1.55:1.91:1.18:0.43:0.45:0.99:1.53:1.17:1.93:1.22:1.13:0.97:1.09	3840000	3420000	4850000	3800000	1.00:0.89:1.26:0.99	1.42	1	Q64332|SYN2_MOUSE
DIVEAHYR	33.71	2.59	0.5	4150000	3830000	3540000	3670000	4960000	4620000	3780000	2850000	3300000	3970000	4550000	4960000	5370000	5240000	2720000	4390000	4650000	1.04:0.96:1.00:1.35:1.26:1.03:0.78:0.90:1.08:1.24:1.35:1.46:1.43:0.74:1.20:1.27	4000000	3640000	4710000	4250000	1.00:0.91:1.18:1.06	1.3	1	P15105|GLNA_MOUSE
TTTNEELEDMLESGK	33.67	4.32	0.6	5380000	3460000	5980000	5480000	4290000	5090000	8180000	10500000	2880000	4930000	6180000	5500000	5510000	3620000	5030000	4090000	5320000	0.63:1.09:1.00:0.78:0.93:1.49:1.92:0.53:0.90:1.13:1.00:1.00:0.66:0.92:0.75:0.97	4800000	6660000	5530000	4520000	1.00:1.39:1.15:0.94	1.47	1	P61264|STX1B_MOUSE
GSPLVVISQGK	33.64	1.33	1.3	13600000	12700000	14800000	13000000	13300000	15400000	12700000	10300000	11300000	12200000	15800000	14600000	14900000	14200000	13400000	14600000	14300000	0.98:1.14:1.00:1.03:1.19:0.98:0.79:0.87:0.94:1.22:1.12:1.15:1.09:1.03:1.12:1.10	13400000	12400000	14400000	14100000	1.00:0.92:1.07:1.05	1.16	1	O08553|DPYL2_MOUSE:P97427|DPYL1_MOUSE
VC(+57.02)NPIITK	33.61	1.75	1.1	7220000	7920000	5980000	6200000	7290000	8870000	8900000	8860000	4720000	0	6310000	9090000	9320000	9470000	8040000	6010000	8550000	1.28:0.96:1.00:1.18:1.43:1.44:1.43:0.76:0:1.02:1.47:1.50:1.53:1.30:0.97:1.38	6850000	7840000	8240000	8020000	1.00:1.14:1.20:1.17	1.2	1	P63017|HSP7C_MOUSE	Carbamidomethylation
FTVTPSTTQVVGILK	33.58	1.68	0.9	3030000	2430000	3550000	1950000	3800000	4380000	2770000	1680000	2800000	2890000	3850000	3360000	3570000	2330000	2630000	3100000	3370000	1.24:1.82:1.00:1.95:2.24:1.42:0.86:1.43:1.48:1.97:1.72:1.83:1.19:1.34:1.58:1.73	2930000	2910000	3420000	2860000	1.00:0.99:1.16:0.97	1.2	1	P47754|CAZA2_MOUSE
VGAFTVVC(+57.02)K	33.57	0.83	0.8	8350000	7780000	8540000	8510000	10300000	8580000	8410000	8190000	6790000	7470000	8000000	8680000	9470000	9030000	7040000	8200000	8590000	0.91:1.00:1.00:1.21:1.01:0.99:0.96:0.80:0.88:0.94:1.02:1.11:1.06:0.83:0.96:1.01	8790000	7990000	8410000	8220000	1.00:0.91:0.96:0.93	1.1	1	P05202|AATM_MOUSE	Carbamidomethylation
VGLQVVAVK	33.56	1.96	0.5	2740000	2380000	2980000	2640000	3120000	2430000	2820000	2690000	1740000	2710000	3200000	2900000	3060000	2860000	2510000	2910000	2930000	0.90:1.13:1.00:1.18:0.92:1.07:1.02:0.66:1.03:1.21:1.10:1.16:1.09:0.95:1.10:1.11	2780000	2420000	2970000	2800000	1.00:0.87:1.07:1.01	1.23	1	P63038|CH60_MOUSE
EVC(+57.02)FAC(+57.02)VDGK	33.55	1.68	0.5	4170000	3770000	4330000	4160000	5360000	4120000	4580000	3750000	2290000	4160000	3200000	4400000	5040000	4690000	3960000	4260000	4710000	0.91:1.04:1.00:1.29:0.99:1.10:0.90:0.55:1.00:0.77:1.06:1.21:1.13:0.95:1.03:1.13	4400000	3680000	4200000	4410000	1.00:0.84:0.95:1.00	1.2	1	Q68FD5|CLH1_MOUSE	Carbamidomethylation
VLDSGAPIK	33.55	3.77	0.9	8750000	8040000	6860000	5740000	7730000	8670000	12400000	14100000	5140000	8270000	7170000	10500000	8860000	9940000	9700000	6150000	10700000	1.40:1.19:1.00:1.35:1.51:2.15:2.45:0.90:1.44:1.25:1.84:1.54:1.73:1.69:1.07:1.86	7090000	10100000	8710000	9120000	1.00:1.42:1.23:1.29	1.42	1	P56480|ATPB_MOUSE
LC(+57.02)TSATESEVTR	33.55	3.47	0.7	4050000	3670000	3140000	2990000	3310000	3650000	5540000	5840000	2340000	4600000	3130000	4900000	5560000	4810000	3880000	2910000	4530000	1.23:1.05:1.00:1.11:1.22:1.85:1.95:0.78:1.54:1.05:1.64:1.86:1.61:1.30:0.97:1.52	3280000	4340000	4550000	4030000	1.00:1.33:1.39:1.23	1.39	1	Q9CZ13|QCR1_MOUSE	Carbamidomethylation
ENFSC(+57.02)LTR	33.54	1.82	0.8	5740000	5390000	4010000	4460000	6510000	8540000	4750000	6070000	3740000	6120000	4940000	6700000	6910000	7160000	5710000	4560000	6320000	1.21:0.90:1.00:1.46:1.92:1.07:1.36:0.84:1.37:1.11:1.50:1.55:1.61:1.28:1.02:1.42	5090000	5780000	6170000	5940000	1.00:1.13:1.21:1.17	1.21	1	P14152|MDHC_MOUSE	Carbamidomethylation
SQGGEPTYNVAVGR	33.54	2.74	1	5070000	5260000	4380000	3920000	5520000	7410000	5670000	3140000	3520000	5810000	5090000	6900000	7220000	6540000	5950000	4780000	0	1.34:1.12:1.00:1.41:1.89:1.44:0.80:0.90:1.48:1.30:1.76:1.84:1.67:1.52:1.22:0	4770000	4930000	6260000	5760000	1.00:1.03:1.31:1.21	1.31	1	Q9JJV2|PROF2_MOUSE
FIIPNIVK	33.52	0.84	0.6	2690000	2310000	2890000	2250000	3170000	3680000	2340000	1660000	2770000	2620000	3470000	2650000	2770000	2100000	2540000	2880000	2940000	1.03:1.29:1.00:1.41:1.64:1.04:0.74:1.23:1.17:1.55:1.18:1.23:0.94:1.13:1.28:1.31	2650000	2610000	2880000	2620000	1.00:0.98:1.08:0.99	1.1	1	P06151|LDHA_MOUSE
VEDLFLTFAK	33.48	1.17	1.1	2500000	1920000	3330000	1580000	2980000	3150000	2130000	2440000	1910000	2310000	3620000	2410000	2630000	2010000	1770000	3180000	2710000	1.22:2.11:1.00:1.89:1.99:1.35:1.54:1.21:1.46:2.29:1.52:1.67:1.27:1.12:2.02:1.72	2450000	2410000	2740000	2420000	1.00:0.98:1.12:0.99	1.14	1	P16546|SPTN1_MOUSE
LTFDSSFSPNTGK	33.44	0.99	1.3	16300000	13700000	17700000	16700000	15300000	15600000	18100000	15700000	13900000	12700000	20300000	18000000	19800000	17900000	15600000	12500000	17900000	0.82:1.06:1.00:0.91:0.93:1.08:0.94:0.83:0.76:1.21:1.08:1.18:1.07:0.93:0.75:1.07	15900000	15800000	17700000	16000000	1.00:1.00:1.12:1.01	1.12	1	Q60932|VDAC1_MOUSE
LLVSASQDGK	33.4	2.69	1.4	10700000	11300000	8420000	8830000	8880000	9520000	13100000	9360000	6900000	13000000	9690000	13100000	13100000	12900000	13400000	8360000	11600000	1.28:0.95:1.00:1.01:1.08:1.48:1.06:0.78:1.47:1.10:1.48:1.49:1.46:1.52:0.95:1.32	9360000	9710000	12200000	11600000	1.00:1.04:1.31:1.24	1.31	1	P62874|GBB1_MOUSE:P62880|GBB2_MOUSE:P29387|GBB4_MOUSE
C(+57.02)NEIISWLDK	33.4	2.41	0.7	5420000	4380000	6600000	3590000	4650000	7820000	5660000	5460000	3750000	5440000	7180000	5840000	6060000	4160000	4770000	5500000	5800000	1.22:1.84:1.00:1.29:2.18:1.58:1.52:1.04:1.51:2.00:1.62:1.69:1.16:1.33:1.53:1.61	4810000	5670000	6130000	5050000	1.00:1.18:1.28:1.05	1.28	1	P63017|HSP7C_MOUSE	Carbamidomethylation
NLINQMLTINPAK	33.38	2.13	0.5	4940000	3330000	5790000	3730000	6150000	7670000	4670000	3330000	2800000	4920000	6890000	4890000	6310000	3950000	4420000	4890000	5280000	0.89:1.55:1.00:1.65:2.05:1.25:0.89:0.75:1.32:1.84:1.31:1.69:1.06:1.18:1.31:1.41	4750000	4620000	5750000	4640000	1.00:0.97:1.21:0.98	1.25	1	P28652|KCC2B_MOUSE:Q923T9|KCC2G_MOUSE
LELAQYR	33.34	1.26	1.2	7650000	6800000	8770000	5470000	9360000	9660000	9340000	10000000	4210000	7160000	5930000	7540000	8300000	8510000	6630000	7080000	7660000	1.24:1.60:1.00:1.71:1.76:1.71:1.83:0.77:1.31:1.08:1.38:1.52:1.55:1.21:1.29:1.40	7600000	8310000	7230000	7470000	1.00:1.09:0.95:0.98	1.15	1	Q03265|ATPA_MOUSE
EIAQDFK	33.28	14.68	0.5	7640000	4470000	6610000	7410000	4680000	4790000	17700000	28400000	3090000	5760000	5360000	6230000	6080000	6090000	4450000	5250000	5860000	0.60:0.89:1.00:0.63:0.65:2.39:3.83:0.42:0.78:0.72:0.84:0.82:0.82:0.60:0.71:0.79	5790000	13500000	5860000	5410000	1.00:2.33:1.01:0.93	2.49	1	P84244|H33_MOUSE
AC(+57.02)ADATLSQITNNIDPVGR	33.26	1.59	1.4	13200000	11400000	14100000	12100000	11800000	18000000	13500000	10500000	11800000	12100000	17500000	13900000	15200000	10700000	12200000	13100000	13900000	0.94:1.17:1.00:0.98:1.49:1.11:0.87:0.98:1.00:1.45:1.15:1.25:0.88:1.01:1.09:1.15	12400000	13500000	14700000	12500000	1.00:1.09:1.19:1.01	1.19	2	P62874|GBB1_MOUSE	Carbamidomethylation
LWGDSGIQEC(+57.02)FNR	33.25	4.42	1.2	5800000	4860000	6910000	5150000	5540000	5780000	6710000	5380000	4080000	6060000	7910000	7080000	7860000	5480000	4450000	4430000	5130000	0.94:1.34:1.00:1.08:1.12:1.30:1.04:0.79:1.18:1.54:1.38:1.53:1.07:0.87:0.86:1.00	5610000	5490000	7230000	4880000	1.00:0.98:1.29:0.87	1.48	1	P18872|GNAO_MOUSE	Carbamidomethylation
C(+57.02)IEEAIDK	33.2	4.48	0.7	3380000	3610000	2760000	2620000	3060000	2890000	3340000	2590000	1980000	3670000	3100000	4620000	4680000	4670000	2900000	2930000	4580000	1.38:1.05:1.00:1.17:1.10:1.27:0.99:0.76:1.40:1.18:1.76:1.78:1.78:1.11:1.12:1.75	3010000	2700000	4020000	3770000	1.00:0.90:1.33:1.25	1.49	1	P15105|GLNA_MOUSE	Carbamidomethylation
LLYNNVSNFGR	33.2	1.67	2.6	7090000	5960000	7830000	6180000	6510000	7470000	7210000	6710000	6690000	7310000	8620000	7540000	8150000	6530000	6760000	6250000	7740000	0.96:1.27:1.00:1.05:1.21:1.17:1.09:1.08:1.18:1.40:1.22:1.32:1.06:1.09:1.01:1.25	6620000	7020000	7910000	6820000	1.00:1.06:1.19:1.03	1.19	1	Q68FD5|CLH1_MOUSE
GQFSTDELVAEVEK	33.17	1.62	1.4	7990000	6770000	8620000	7740000	7450000	7900000	9140000	7430000	6160000	8110000	9670000	8710000	9730000	6140000	7930000	6710000	9670000	0.87:1.11:1.00:0.96:1.02:1.18:0.96:0.80:1.05:1.25:1.13:1.26:0.79:1.03:0.87:1.25	7650000	7660000	9050000	7610000	1.00:1.00:1.18:1.00	1.19	1	Q68FD5|CLH1_MOUSE
GLGDC(+57.02)LVK	33.12	0.9	1.4	4160000	3400000	5020000	3610000	5400000	3840000	5020000	5470000	2380000	3820000	3520000	4280000	4100000	4500000	3500000	4340000	4320000	0.94:1.39:1.00:1.50:1.07:1.39:1.52:0.66:1.06:0.98:1.19:1.14:1.25:0.97:1.20:1.20	4360000	4180000	3930000	4160000	1.00:0.96:0.90:0.96	1.11	1	P51881|ADT2_MOUSE	Carbamidomethylation
SPYLYPLYGLGELPQGFAR	33.09	2.62	1	6530000	3450000	6020000	5810000	6860000	8840000	7020000	7600000	3700000	5850000	8470000	7330000	7070000	7380000	6090000	7230000	5800000	0.59:1.04:1.00:1.18:1.52:1.21:1.31:0.64:1.01:1.46:1.26:1.22:1.27:1.05:1.24:1.00	5540000	6790000	7180000	6620000	1.00:1.23:1.30:1.20	1.3	2	P50396|GDIA_MOUSE:Q61598|GDIB_MOUSE
EEIPEEELNEDVEEIDHAER	33.05	8.69	1.1	3300000	2010000	3930000	3390000	2370000	3590000	5410000	8690000	1760000	2850000	3180000	2550000	2890000	2070000	2370000	2850000	2910000	0.59:1.16:1.00:0.70:1.06:1.60:2.56:0.52:0.84:0.94:0.75:0.85:0.61:0.70:0.84:0.86	2920000	4860000	2870000	2550000	1.00:1.66:0.98:0.87	1.91	1	Q9R0K7|AT2B2_MOUSE
DLIGVQNLLK	33.03	0.92	1.3	2340000	1890000	2580000	2020000	2600000	3020000	2250000	2200000	2130000	2150000	2930000	2390000	2350000	1800000	1920000	2620000	2510000	0.93:1.28:1.00:1.29:1.50:1.11:1.09:1.05:1.07:1.45:1.18:1.17:0.89:0.95:1.30:1.24	2270000	2400000	2460000	2210000	1.00:1.06:1.08:0.97	1.11	1	P16546|SPTN1_MOUSE
TGTAEMSSILEER	33.02	2.56	1.5	11400000	8230000	12900000	11300000	10900000	13200000	15700000	16100000	7580000	11900000	14300000	0	15800000	11400000	11100000	9200000	12100000	0.73:1.15:1.00:0.97:1.17:1.39:1.42:0.67:1.05:1.27:0:1.40:1.01:0.99:0.82:1.08	10800000	13100000	14000000	11000000	1.00:1.21:1.29:1.01	1.29	1	Q03265|ATPA_MOUSE
ALANSLAC(+57.02)QGK	32.96	2.93	0.8	10100000	10400000	8030000	6930000	11000000	13100000	11100000	8780000	7230000	11400000	10100000	12800000	13800000	13900000	7280000	6790000	8220000	1.50:1.16:1.00:1.59:1.89:1.60:1.27:1.04:1.65:1.46:1.84:1.99:2.01:1.05:0.98:1.19	9080000	10000000	12000000	9050000	1.00:1.11:1.32:1.00	1.33	1	P05064|ALDOA_MOUSE	Carbamidomethylation
LVQAFQFTDK	32.94	1.97	0.7	3380000	2570000	3830000	2720000	3250000	3590000	4010000	4710000	2870000	3150000	3940000	3400000	3580000	3200000	2970000	2900000	3390000	0.94:1.41:1.00:1.19:1.32:1.47:1.73:1.05:1.16:1.45:1.25:1.32:1.18:1.09:1.07:1.24	3090000	3790000	3520000	3110000	1.00:1.23:1.14:1.01	1.23	1	P35700|PRDX1_MOUSE
QTVAVGVIK	32.93	0.47	0.6	4550000	4430000	4700000	3740000	5880000	5710000	4820000	4630000	2580000	4730000	3430000	4980000	5380000	5240000	4420000	3460000	4710000	1.18:1.26:1.00:1.57:1.53:1.29:1.24:0.69:1.26:0.92:1.33:1.44:1.40:1.18:0.92:1.26	4690000	4430000	4630000	4460000	1.00:0.95:0.99:0.95	1.06	1	P62631|EF1A2_MOUSE:P10126|EF1A1_MOUSE
NTTGVTEEALK	32.88	2.42	0.8	3100000	3090000	2710000	2200000	2670000	3120000	3510000	3510000	1730000	3430000	2450000	3770000	3930000	3670000	3090000	2500000	4260000	1.40:1.23:1.00:1.21:1.42:1.59:1.60:0.79:1.56:1.11:1.72:1.79:1.67:1.40:1.14:1.94	2660000	2970000	3400000	3380000	1.00:1.11:1.27:1.27	1.27	1	P16546|SPTN1_MOUSE
IITEGASILR	32.87	3.56	0.6	5870000	4510000	6930000	5750000	7830000	6360000	5020000	2440000	4640000	5700000	7140000	6520000	6370000	6680000	4930000	6610000	6430000	0.78:1.20:1.00:1.36:1.10:0.87:0.42:0.81:0.99:1.24:1.13:1.11:1.16:0.86:1.15:1.12	6250000	4610000	6430000	6160000	1.00:0.74:1.03:0.99	1.39	1	P63328|PP2BA_MOUSE
IREEFPDR	32.87	5.28	1.4	3620000	3680000	2580000	1870000	2570000	2600000	5070000	7260000	1850000	3620000	2550000	5130000	4670000	4530000	3270000	2470000	4220000	1.96:1.38:1.00:1.38:1.39:2.71:3.88:0.99:1.93:1.36:2.74:2.50:2.42:1.75:1.32:2.25	2680000	4200000	3990000	3620000	1.00:1.57:1.49:1.35	1.57	1	Q9D6F9|TBB4A_MOUSE
ADFSEAYK	32.84	4.97	0.6	4840000	3120000	4510000	3250000	4590000	3890000	4380000	6260000	2200000	5020000	5390000	6840000	6520000	6550000	3350000	5030000	6580000	0.96:1.39:1.00:1.41:1.20:1.35:1.93:0.68:1.55:1.66:2.11:2.01:2.02:1.03:1.55:2.03	3870000	4180000	5940000	5380000	1.00:1.08:1.54:1.39	1.54	1	P16330|CN37_MOUSE
AGGAFDPYTLVR	32.84	2.08	0.9	5150000	4320000	5780000	5030000	5260000	5180000	5470000	3950000	4370000	5410000	6380000	5700000	5990000	4220000	5060000	4650000	5690000	0.86:1.15:1.00:1.05:1.03:1.09:0.79:0.87:1.08:1.27:1.13:1.19:0.84:1.01:0.92:1.13	5100000	4740000	5870000	4900000	1.00:0.93:1.15:0.96	1.24	1	O55100|SNG1_MOUSE
ASLYPC(+57.02)PETPQER	32.84	1.77	0.6	3290000	2820000	3600000	3070000	4560000	4220000	3250000	2260000	1920000	3070000	2500000	3290000	4020000	3410000	3250000	3670000	3690000	0.92:1.17:1.00:1.48:1.37:1.06:0.73:0.63:1.00:0.81:1.07:1.31:1.11:1.06:1.19:1.20	3510000	2910000	3220000	3500000	1.00:0.83:0.92:1.00	1.21	1	Q9Z1G4|VPP1_MOUSE	Carbamidomethylation
AC(+57.02)VIHGTDLK	32.77	4.98	0.5	6640000	7240000	3900000	3860000	5530000	5290000	7410000	7750000	3450000	7600000	4740000	9760000	9520000	9740000	6790000	4060000	9650000	1.88:1.01:1.00:1.43:1.37:1.92:2.01:0.89:1.97:1.23:2.53:2.47:2.52:1.76:1.05:2.50	5130000	5980000	7900000	7560000	1.00:1.16:1.54:1.47	1.54	1	Q6PIC6|AT1A3_MOUSE	Carbamidomethylation
LYQQIK	32.74	4.22	0.9	8060000	9410000	7330000	6650000	8990000	8980000	8600000	2650000	5160000	10400000	8470000	7330000	7820000	10100000	10100000	6890000	10000000	1.42:1.10:1.00:1.35:1.35:1.29:0.40:0.78:1.56:1.27:1.10:1.18:1.52:1.52:1.04:1.51	8100000	6350000	8500000	9280000	1.00:0.78:1.05:1.15	1.46	1	P28652|KCC2B_MOUSE:P11798|KCC2A_MOUSE:Q6PHZ2|KCC2D_MOUSE:Q923T9|KCC2G_MOUSE
EATESFASDPILYRPVAVALDTK	32.64	2.79	0.9	28600000	23200000	34300000	25600000	22000000	43500000	31500000	31400000	17600000	26200000	40900000	28300000	34200000	15600000	22900000	32400000	27600000	0.91:1.34:1.00:0.86:1.70:1.23:1.23:0.69:1.03:1.60:1.11:1.34:0.61:0.89:1.27:1.08	26300000	31000000	32400000	24600000	1.00:1.18:1.23:0.94	1.32	2	P52480|KPYM_MOUSE
NFSGAELEGLVR	32.63	3.75	1.3	5500000	4400000	6250000	5090000	5970000	5510000	5400000	3290000	4430000	5550000	7590000	6550000	6640000	4460000	4880000	5100000	6860000	0.87:1.23:1.00:1.17:1.08:1.06:0.65:0.87:1.09:1.49:1.29:1.31:0.88:0.96:1.00:1.35	5430000	4660000	6590000	5320000	1.00:0.86:1.21:0.98	1.41	1	P46460|NSF_MOUSE
LNIPVNQVNPR	32.63	2.78	0.8	7180000	5810000	7330000	7230000	5660000	5530000	9680000	13700000	5260000	6530000	7520000	6500000	7180000	6680000	7020000	6740000	6400000	0.80:1.01:1.00:0.78:0.76:1.34:1.90:0.73:0.90:1.04:0.90:0.99:0.92:0.97:0.93:0.89	6510000	8550000	6930000	6710000	1.00:1.31:1.07:1.03	1.31	1	Q8VDN2|AT1A1_MOUSE
IVYGHLDDPANQEIER	32.62	1.84	0.8	13300000	9480000	15200000	12600000	10900000	13800000	15400000	17000000	10000000	13200000	15600000	13400000	16200000	12700000	10600000	13500000	13100000	0.75:1.21:1.00:0.86:1.09:1.22:1.35:0.79:1.05:1.24:1.06:1.29:1.01:0.84:1.07:1.04	12000000	14000000	14600000	12400000	1.00:1.17:1.21:1.03	1.21	2	Q99KI0|ACON_MOUSE
APPSVFAQVPQAPPVLVFK	32.61	1.44	1.2	8130000	5650000	8130000	5920000	9930000	11000000	7860000	7730000	8100000	7510000	9930000	7520000	8280000	8240000	7070000	8670000	8610000	0.96:1.38:1.00:1.68:1.85:1.33:1.31:1.37:1.27:1.68:1.27:1.40:1.39:1.20:1.47:1.46	7410000	8660000	8310000	8150000	1.00:1.17:1.12:1.10	1.17	2	P05201|AATC_MOUSE
AVAQGNLSSADVQAAK	32.61	2.48	1.1	5570000	5020000	4580000	4730000	4630000	5330000	6840000	7800000	3420000	5850000	4950000	6220000	7290000	6210000	5280000	4500000	6530000	1.06:0.97:1.00:0.98:1.13:1.45:1.65:0.72:1.24:1.05:1.31:1.54:1.31:1.12:0.95:1.38	4740000	5850000	6080000	5630000	1.00:1.23:1.28:1.19	1.28	1	Q9DB77|QCR2_MOUSE
FIWNSEK	32.58	2.02	0.7	8860000	6830000	10100000	8080000	10300000	8710000	7810000	7430000	7560000	8590000	11300000	9700000	9310000	9140000	7480000	9970000	9480000	0.85:1.25:1.00:1.28:1.08:0.97:0.92:0.94:1.06:1.39:1.20:1.15:1.13:0.93:1.23:1.17	8830000	7880000	9710000	9020000	1.00:0.89:1.10:1.02	1.23	1	P14094|AT1B1_MOUSE
FHVEEEGK	32.54	1.25	1.3	2490000	2460000	2470000	2200000	3070000	3290000	1950000	1960000	1940000	2210000	2910000	2880000	2050000	3360000	2200000	2200000	2720000	1.12:1.12:1.00:1.40:1.50:0.89:0.89:0.88:1.01:1.32:1.31:0.93:1.53:1.00:1.00:1.24	2550000	2280000	2510000	2620000	1.00:0.90:0.99:1.03	1.15	1	P09411|PGK1_MOUSE
VVNGPEILNK	32.53	2.54	0.6	3690000	3390000	4040000	2660000	5170000	4800000	3570000	2120000	1990000	3600000	2950000	4160000	4490000	4330000	3480000	4130000	4150000	1.27:1.52:1.00:1.94:1.80:1.34:0.80:0.75:1.35:1.11:1.56:1.69:1.63:1.31:1.55:1.56	3820000	3120000	3800000	4020000	1.00:0.82:1.00:1.05	1.29	1	P46460|NSF_MOUSE
RNPGGWVEK	32.46	0.56	0.6	5050000	5340000	5300000	3810000	5850000	5890000	4700000	4100000	4700000	5420000	5590000	4590000	4190000	6210000	4580000	5340000	5120000	1.40:1.39:1.00:1.53:1.54:1.23:1.07:1.23:1.42:1.47:1.20:1.10:1.63:1.20:1.40:1.34	5070000	4850000	4950000	5310000	1.00:0.96:0.97:1.05	1.1	1	Q6PIC6|AT1A3_MOUSE
GVVPLAGTDGETTTQGLDGLLER	32.45	6.18	1.1	10800000	6800000	11400000	7020000	10400000	13800000	16600000	27100000	7160000	8940000	12300000	9520000	10200000	6890000	6710000	9220000	9190000	0.97:1.63:1.00:1.48:1.97:2.36:3.86:1.02:1.27:1.75:1.36:1.45:0.98:0.96:1.31:1.31	8920000	16200000	10200000	8000000	1.00:1.81:1.15:0.90	2.02	2	P05063|ALDOC_MOUSE
VLTPTQVMNRPSSISWDGLDPGK	32.41	4.83	1.4	4570000	3040000	5120000	3740000	5660000	7890000	6670000	5800000	1330000	4180000	6040000	4830000	6720000	4490000	2340000	2780000	2510000	0.81:1.37:1.00:1.51:2.11:1.78:1.55:0.36:1.12:1.61:1.29:1.80:1.20:0.63:0.74:0.67	4390000	5420000	5440000	3030000	1.00:1.24:1.24:0.69	1.8	1	P70296|PEBP1_MOUSE
EVDEQMLAIQSK	32.36	1.43	1.2	5010000	3820000	4840000	5270000	5170000	5420000	5790000	4550000	2790000	5130000	5540000	5310000	7060000	5790000	5120000	3810000	4700000	0.73:0.92:1.00:0.98:1.03:1.10:0.86:0.53:0.97:1.05:1.01:1.34:1.10:0.97:0.72:0.89	4780000	4640000	5760000	4850000	1.00:0.97:1.21:1.02	1.24	1	Q9ERD7|TBB3_MOUSE
GDYPLEAVR	32.35	0.31	1	6680000	5980000	6870000	5050000	8770000	6530000	6950000	7080000	5500000	6060000	7510000	6900000	7000000	7090000	6090000	6760000	6660000	1.18:1.36:1.00:1.74:1.29:1.38:1.40:1.09:1.20:1.49:1.37:1.39:1.40:1.21:1.34:1.32	6670000	6520000	6870000	6650000	1.00:0.98:1.03:1.00	1.05	1	P52480|KPYM_MOUSE
ADTLTPEEC(+57.02)QQFK	32.3	0.96	1.2	4440000	4060000	4700000	3620000	5110000	5870000	4720000	4280000	2650000	3780000	3300000	4510000	5050000	5200000	4520000	4810000	4830000	1.12:1.30:1.00:1.41:1.62:1.31:1.18:0.73:1.05:0.91:1.25:1.40:1.44:1.25:1.33:1.34	4370000	4380000	4160000	4840000	1.00:1.00:0.95:1.11	1.16	1	O55131|SEPT7_MOUSE	Carbamidomethylation
VLLPEYGGTK	32.29	0.58	0.9	3810000	3320000	4260000	4050000	4390000	3890000	4100000	3860000	2700000	3580000	4300000	3890000	3940000	3970000	3360000	3730000	3670000	0.82:1.05:1.00:1.08:0.96:1.01:0.95:0.67:0.88:1.06:0.96:0.97:0.98:0.83:0.92:0.91	4000000	3640000	3930000	3680000	1.00:0.91:0.98:0.92	1.1	1	Q64433|CH10_MOUSE
VTIAQGGVLPNIQAVLLPK	35.25	46.24	0.7	13100000	2840000	17900000	10900000	7960000	8760000	17300000	60800000	7110000	11400000	14300000	8400000	7970000	5530000	6170000	14200000	8390000	0.26:1.64:1.00:0.73:0.80:1.59:5.57:0.65:1.04:1.31:0.77:0.73:0.51:0.57:1.30:0.77	9900000	23500000	10500000	8580000	1.00:2.38:1.06:0.87	2.74	1	P27661|H2AX_MOUSE
LPFPIIDDK	32.28	0.83	1.1	3670000	2990000	4600000	3430000	4060000	5170000	3330000	3170000	3780000	3420000	4120000	3690000	3480000	2610000	3310000	4010000	3610000	0.87:1.34:1.00:1.19:1.51:0.97:0.92:1.10:1.00:1.20:1.08:1.02:0.76:0.96:1.17:1.05	3770000	3860000	3680000	3380000	1.00:1.02:0.98:0.90	1.14	1	O08709|PRDX6_MOUSE
ILAC(+57.02)DDLDEAAK	32.28	0.55	0.7	3230000	2890000	3460000	3400000	3780000	3420000	3590000	3900000	2410000	2830000	2880000	3260000	3390000	3320000	2690000	3140000	3290000	0.85:1.02:1.00:1.11:1.01:1.06:1.15:0.71:0.83:0.85:0.96:1.00:0.98:0.79:0.92:0.97	3380000	3330000	3090000	3110000	1.00:0.99:0.91:0.92	1.09	1	Q9Z2I9|SUCB1_MOUSE	Carbamidomethylation
YGASFGEFIDK	32.25	1.29	0.6	2610000	1920000	3520000	2230000	2330000	2350000	1830000	3110000	2150000	2600000	3460000	2600000	2840000	1720000	2900000	2390000	3860000	0.86:1.58:1.00:1.04:1.05:0.82:1.40:0.96:1.17:1.55:1.17:1.27:0.77:1.30:1.07:1.73	2500000	2360000	2880000	2720000	1.00:0.94:1.15:1.09	1.22	1	Q9CQQ7|AT5F1_MOUSE
LLFEGAGSNPGDK	32.23	1.04	1.3	4740000	4300000	5190000	4220000	6190000	4840000	4800000	3420000	3860000	4350000	4590000	4860000	5340000	5330000	4700000	4940000	4870000	1.02:1.23:1.00:1.47:1.15:1.14:0.81:0.91:1.03:1.09:1.15:1.26:1.26:1.11:1.17:1.15	4980000	4230000	4790000	4960000	1.00:0.85:0.96:1.00	1.18	1	P51863|VA0D1_MOUSE
GLIPQLIGVAPEK	32.22	1.24	0.5	2590000	1880000	3050000	2590000	3010000	3400000	2520000	2530000	2510000	2340000	3240000	2640000	2730000	1780000	1980000	2780000	2530000	0.72:1.18:1.00:1.16:1.31:0.97:0.98:0.97:0.90:1.25:1.02:1.05:0.69:0.76:1.07:0.97	2630000	2740000	2740000	2270000	1.00:1.04:1.04:0.86	1.21	1	Q8BH59|CMC1_MOUSE
TSGNQDEILVIR	32.21	1.49	1.1	8000000	5370000	9520000	6950000	8250000	7380000	7530000	6290000	7500000	7870000	10100000	9490000	8420000	8320000	7680000	7930000	9420000	0.77:1.37:1.00:1.19:1.06:1.08:0.91:1.08:1.13:1.45:1.37:1.21:1.20:1.11:1.14:1.36	7520000	7180000	8970000	8340000	1.00:0.95:1.19:1.11	1.25	1	P39053|DYN1_MOUSE
NSVVEASEAAYK	32.21	2.46	0.9	4770000	4320000	3340000	3460000	4120000	6940000	5830000	5870000	2870000	5010000	4180000	5550000	5520000	5630000	4760000	3470000	5370000	1.25:0.96:1.00:1.19:2.00:1.68:1.69:0.83:1.45:1.21:1.60:1.60:1.62:1.38:1.00:1.55	3810000	5380000	5070000	4810000	1.00:1.41:1.33:1.26	1.41	1	P68510|1433F_MOUSE
VSLAVLNPYIK	32.21	1.83	0.7	4830000	3600000	5570000	4360000	5280000	5950000	5390000	6310000	4160000	4370000	6090000	4500000	5080000	3430000	3660000	4860000	4740000	0.83:1.28:1.00:1.21:1.36:1.24:1.45:0.95:1.00:1.40:1.03:1.16:0.79:0.84:1.11:1.09	4700000	5450000	5010000	4170000	1.00:1.16:1.07:0.89	1.31	1	Q9DB20|ATPO_MOUSE
LQSIGTENTEENR	32.18	1.56	1.3	5500000	5990000	4500000	4270000	6340000	6450000	5360000	4420000	3940000	7080000	5310000	5190000	7880000	6100000	6910000	3730000	4480000	1.40:1.06:1.00:1.48:1.51:1.26:1.04:0.92:1.66:1.24:1.22:1.85:1.43:1.62:0.87:1.05	5270000	5040000	6360000	5300000	1.00:0.96:1.21:1.01	1.26	1	P05064|ALDOA_MOUSE
DTDSEEEIREAFR	32.17	1.18	1.1	32300000	27300000	37800000	31200000	27900000	33500000	34200000	24700000	26000000	29600000	36900000	36600000	39000000	40800000	26400000	31000000	34300000	0.88:1.21:1.00:0.89:1.07:1.10:0.79:0.83:0.95:1.18:1.17:1.25:1.31:0.85:0.99:1.10	31100000	29600000	35500000	33100000	1.00:0.95:1.14:1.07	1.2	2	P0DP27|CALM2_MOUSE
QVVDSAYEVIK	32.13	2.1	0.6	4850000	4680000	4300000	4380000	5110000	4690000	4390000	3050000	3870000	4660000	5460000	5420000	6080000	6370000	5090000	5170000	4950000	1.07:0.98:1.00:1.16:1.07:1.00:0.70:0.88:1.06:1.25:1.24:1.39:1.45:1.16:1.18:1.13	4620000	4000000	5400000	5400000	1.00:0.87:1.17:1.17	1.35	1	P06151|LDHA_MOUSE
GVNLPGAAVDLPAVSEK	32.12	0.76	1.4	19900000	16200000	21300000	17800000	23500000	18800000	21800000	24700000	12300000	18400000	24400000	20900000	22300000	15800000	19100000	19500000	21700000	0.91:1.19:1.00:1.32:1.06:1.22:1.38:0.69:1.03:1.37:1.17:1.25:0.89:1.07:1.10:1.22	19700000	19400000	21500000	19000000	1.00:0.99:1.09:0.97	1.13	1	P52480|KPYM_MOUSE
IAATILTSPDLR	32.12	2.47	0.6	7870000	5630000	9070000	7760000	9240000	7960000	7350000	8380000	6770000	8900000	10900000	8450000	8990000	4980000	7960000	5390000	8090000	0.73:1.17:1.00:1.19:1.03:0.95:1.08:0.87:1.15:1.41:1.09:1.16:0.64:1.02:0.69:1.04	7930000	7620000	9320000	6600000	1.00:0.96:1.18:0.83	1.41	1	P05202|AATM_MOUSE
VDQDQNVVHPQLLSLTSQLK	32.07	2.07	0.9	3250000	2370000	3670000	2570000	3280000	4590000	3330000	4220000	2760000	3310000	3960000	3160000	3680000	2320000	2940000	2850000	2950000	0.92:1.43:1.00:1.28:1.79:1.30:1.64:1.08:1.29:1.54:1.23:1.43:0.90:1.15:1.11:1.15	2970000	3720000	3530000	2770000	1.00:1.25:1.19:0.93	1.35	1	Q91V14|S12A5_MOUSE
LLC(+57.02)GLLSDR	32.05	2.21	1.7	3940000	3420000	4410000	3630000	4100000	4320000	4630000	4720000	3730000	3720000	4660000	4230000	4670000	3180000	2870000	3110000	3540000	0.94:1.22:1.00:1.13:1.19:1.28:1.30:1.03:1.03:1.28:1.17:1.29:0.88:0.79:0.86:0.98	3890000	4350000	4320000	3180000	1.00:1.12:1.11:0.82	1.37	1	P34884|MIF_MOUSE	Carbamidomethylation
FYSVNVDYSK	32.05	0.76	2.3	7150000	5310000	7830000	7210000	6570000	7310000	7050000	9350000	5400000	6890000	8140000	7320000	8070000	6890000	5610000	7860000	7560000	0.74:1.09:1.00:0.91:1.01:0.98:1.30:0.75:0.96:1.13:1.02:1.12:0.96:0.78:1.09:1.05	6730000	7280000	7610000	6980000	1.00:1.08:1.13:1.04	1.13	1	Q62425|NDUA4_MOUSE
SIQFVDWC(+57.02)PTGFK	32.04	1.8	1	41900000	32500000	59200000	28800000	54700000	57200000	39000000	35500000	25200000	37100000	58100000	45400000	50200000	33000000	33700000	34900000	45100000	1.13:2.05:1.00:1.90:1.98:1.35:1.23:0.88:1.29:2.02:1.58:1.74:1.14:1.17:1.21:1.57	43800000	39200000	47700000	36700000	1.00:0.90:1.09:0.84	1.3	2	P68368|TBA4A_MOUSE	Carbamidomethylation
YLIANATNPESK	32.03	0.42	1.8	5950000	5320000	6590000	4760000	7890000	5980000	7070000	7610000	3070000	5700000	4060000	6400000	6750000	6710000	6110000	4660000	6500000	1.12:1.38:1.00:1.66:1.26:1.49:1.60:0.65:1.20:0.85:1.34:1.42:1.41:1.28:0.98:1.36	6140000	5930000	5730000	5990000	1.00:0.97:0.93:0.98	1.07	1	P68254|1433T_MOUSE
YEEEVLSR	32.02	3.94	0.9	2380000	1670000	2000000	1710000	2040000	2040000	2810000	6180000	1210000	2370000	2350000	2640000	2730000	2810000	1730000	1490000	2350000	0.98:1.17:1.00:1.19:1.20:1.65:3.62:0.71:1.39:1.37:1.54:1.60:1.64:1.01:0.87:1.37	1850000	3060000	2520000	2090000	1.00:1.65:1.36:1.13	1.65	1	P08551|NFL_MOUSE
VIGSGC(+57.02)NLDSAR	32.02	1.9	0.8	11300000	11200000	7760000	9190000	9930000	11000000	12800000	19300000	7180000	12500000	9170000	13800000	11200000	14700000	10500000	8370000	12200000	1.22:0.84:1.00:1.08:1.19:1.39:2.10:0.78:1.36:1.00:1.50:1.22:1.60:1.15:0.91:1.32	9510000	12500000	11700000	11500000	1.00:1.32:1.23:1.20	1.32	1	P16125|LDHB_MOUSE:P06151|LDHA_MOUSE	Carbamidomethylation
EANELQQWITEK	32.01	1.56	0.8	3440000	2690000	3840000	3230000	3320000	3230000	3670000	3540000	2650000	3500000	4530000	3920000	4130000	2440000	3370000	3100000	3840000	0.83:1.19:1.00:1.03:1.00:1.14:1.10:0.82:1.09:1.41:1.22:1.28:0.76:1.04:0.96:1.19	3270000	3270000	4020000	3190000	1.00:1.00:1.23:0.97	1.26	1	P16546|SPTN1_MOUSE
QLIC(+57.02)DPSYIPDR	32	0.85	2.1	4470000	3980000	4530000	4060000	4030000	4520000	5010000	4430000	3680000	4130000	5110000	4590000	5210000	4830000	4420000	3870000	5070000	0.98:1.12:1.00:0.99:1.11:1.23:1.09:0.91:1.02:1.26:1.13:1.28:1.19:1.09:0.95:1.25	4150000	4410000	4760000	4550000	1.00:1.06:1.15:1.10	1.15	1	P50396|GDIA_MOUSE	Carbamidomethylation
ALGFPLERPK	31.96	1.45	0.9	2170000	1890000	2380000	1570000	1880000	1600000	2250000	2340000	1830000	2120000	2550000	2570000	2360000	2560000	1920000	2310000	2650000	1.20:1.51:1.00:1.20:1.02:1.43:1.49:1.17:1.35:1.62:1.64:1.50:1.63:1.22:1.47:1.69	1930000	2010000	2400000	2360000	1.00:1.04:1.24:1.22	1.24	1	Q9CZU6|CISY_MOUSE
EIIDLVLDR	32.29	3.42	1.1	10500000	7430000	13200000	8060000	11600000	11100000	5220000	7710000	8850000	9190000	15200000	8140000	11400000	6620000	12400000	15900000	16500000	0.92:1.64:1.00:1.44:1.38:0.65:0.96:1.10:1.14:1.88:1.01:1.42:0.82:1.54:1.98:2.05	10100000	8220000	11000000	12900000	1.00:0.82:1.09:1.28	1.57	1	P68369|TBA1A_MOUSE
VTNGAFTGEISPGMIK	31.94	1.99	0.6	3520000	2280000	3410000	3210000	3660000	3810000	4540000	4580000	1680000	3190000	4180000	3730000	5590000	2940000	3610000	2440000	3540000	0.71:1.06:1.00:1.14:1.19:1.41:1.43:0.52:0.99:1.30:1.16:1.74:0.91:1.12:0.76:1.10	3140000	3650000	4170000	3130000	1.00:1.16:1.33:1.00	1.33	1	P17751|TPIS_MOUSE
AIFTGYYGK	31.93	2.83	0.7	6430000	3300000	8030000	4930000	7370000	5010000	4920000	7160000	3990000	5940000	9260000	7850000	7930000	7160000	3850000	8610000	7530000	0.67:1.63:1.00:1.50:1.02:1.00:1.45:0.81:1.21:1.88:1.59:1.61:1.45:0.78:1.75:1.53	5910000	5270000	7750000	6790000	1.00:0.89:1.31:1.15	1.47	1	P16330|CN37_MOUSE
QLIVGVNK	31.85	1.34	1	4160000	4210000	2750000	3350000	4320000	5270000	4580000	4920000	2220000	4220000	3420000	4990000	5320000	5150000	4270000	3060000	4530000	1.26:0.82:1.00:1.29:1.57:1.37:1.47:0.66:1.26:1.02:1.49:1.59:1.54:1.27:0.91:1.35	3660000	4250000	4490000	4250000	1.00:1.16:1.23:1.16	1.23	1	P62631|EF1A2_MOUSE:P10126|EF1A1_MOUSE
AILVDLEPGTM(+15.99)DSVR	31.84	1.26	0.9	8810000	7980000	8990000	6250000	10800000	9390000	7520000	3770000	12800000	7910000	11700000	10600000	10000000	7070000	7930000	9830000	8370000	1.28:1.44:1.00:1.74:1.50:1.20:0.60:2.05:1.27:1.87:1.70:1.61:1.13:1.27:1.57:1.34	8510000	8360000	10100000	8300000	1.00:0.98:1.18:0.97	1.21	1	Q7TMM9|TBB2A_MOUSE:Q9CWF2|TBB2B_MOUSE:P99024|TBB5_MOUSE:Q9ERD7|TBB3_MOUSE	Oxidation (M)
TTPTGWTLDQC(+57.02)IQTGVDNPGHPFIK	31.83	1.75	1.1	8720000	4800000	8250000	6730000	10700000	12200000	9550000	11300000	4180000	7570000	11900000	7820000	12200000	6320000	7730000	8780000	9560000	0.71:1.23:1.00:1.59:1.82:1.42:1.68:0.62:1.13:1.77:1.16:1.81:0.94:1.15:1.31:1.42	7620000	9310000	9870000	8100000	1.00:1.22:1.29:1.06	1.29	1	P30275|KCRU_MOUSE	Carbamidomethylation
AEEEFNIEK	31.83	1.12	0.6	4090000	4120000	4780000	3120000	5690000	5280000	4130000	3100000	2370000	3760000	3430000	4410000	4940000	4700000	4210000	2820000	4560000	1.32:1.53:1.00:1.82:1.69:1.32:0.99:0.76:1.20:1.10:1.41:1.58:1.51:1.35:0.90:1.46	4430000	3720000	4130000	4070000	1.00:0.84:0.93:0.92	1.19	1	P50518|VATE1_MOUSE
RITAAEALK	31.79	1.36	0.5	2430000	2510000	1970000	2030000	2200000	2670000	2830000	3300000	1910000	2360000	2440000	1920000	2830000	3130000	2150000	2310000	2280000	1.23:0.97:1.00:1.08:1.31:1.39:1.62:0.94:1.16:1.20:0.95:1.39:1.54:1.06:1.13:1.12	2180000	2680000	2390000	2470000	1.00:1.23:1.10:1.13	1.23	1	P11798|KCC2A_MOUSE
YYVTIIDAPGHR	31.76	2.42	0.9	2200000	1710000	2910000	1980000	2440000	2020000	1760000	2070000	1420000	2020000	3030000	2140000	3020000	2260000	1720000	2270000	2440000	0.86:1.47:1.00:1.23:1.02:0.89:1.04:0.72:1.02:1.53:1.08:1.52:1.14:0.87:1.15:1.23	2260000	1820000	2550000	2170000	1.00:0.80:1.13:0.96	1.4	1	P10126|EF1A1_MOUSE
SIYYITGESK	31.76	0.63	1.4	3360000	3240000	3720000	3360000	3700000	3550000	3290000	2940000	2880000	2870000	3960000	3400000	3660000	3550000	2830000	3560000	3280000	0.96:1.11:1.00:1.10:1.06:0.98:0.87:0.86:0.85:1.18:1.01:1.09:1.06:0.84:1.06:0.98	3510000	3160000	3470000	3300000	1.00:0.90:0.99:0.94	1.11	1	P11499|HS90B_MOUSE
VGASFLQR	31.75	0.61	0.8	5580000	4960000	5980000	5040000	7150000	6980000	5710000	5910000	3150000	5510000	4420000	5730000	5880000	6300000	4990000	5940000	5640000	0.98:1.19:1.00:1.42:1.38:1.13:1.17:0.62:1.09:0.88:1.14:1.17:1.25:0.99:1.18:1.12	5780000	5440000	5380000	5720000	1.00:0.94:0.93:0.99	1.07	1	P05202|AATM_MOUSE
VC(+57.02)NYGLTFTQK	31.71	1.26	0.8	4310000	3720000	4760000	4460000	4160000	4050000	4960000	4690000	3220000	4010000	4890000	4330000	5450000	4740000	3970000	3300000	4250000	0.83:1.07:1.00:0.93:0.91:1.11:1.05:0.72:0.90:1.10:0.97:1.22:1.06:0.89:0.74:0.95	4270000	4230000	4670000	4060000	1.00:0.99:1.09:0.95	1.15	1	Q60931|VDAC3_MOUSE	Carbamidomethylation
DNALLAQLIQDK	31.63	3.23	0.7	7430000	6390000	9890000	6260000	7510000	9640000	8600000	9440000	7090000	6560000	8490000	6770000	6600000	5230000	6260000	7170000	6890000	1.02:1.58:1.00:1.20:1.54:1.37:1.51:1.13:1.05:1.35:1.08:1.05:0.84:1.00:1.15:1.10	7520000	8690000	7100000	6390000	1.00:1.16:0.95:0.85	1.36	1	O08599|STXB1_MOUSE
VGDAIPSVEVFEGEPGK	31.58	1.84	1.2	8670000	5030000	9500000	8290000	8510000	8410000	10600000	12700000	6290000	8010000	10400000	7030000	10400000	6850000	8370000	8650000	9590000	0.61:1.15:1.00:1.03:1.02:1.28:1.53:0.76:0.97:1.26:0.85:1.26:0.83:1.01:1.04:1.16	7830000	9490000	8980000	8360000	1.00:1.21:1.15:1.07	1.21	1	P99029|PRDX5_MOUSE
YFPTQALNFAFK	31.55	3.72	0.7	18900000	10100000	27600000	13500000	23000000	25700000	15500000	25800000	11600000	20500000	30900000	17700000	18200000	12200000	14200000	18000000	17500000	0.75:2.04:1.00:1.70:1.90:1.15:1.91:0.86:1.52:2.29:1.31:1.35:0.90:1.05:1.33:1.30	18500000	19600000	21800000	15500000	1.00:1.06:1.18:0.83	1.41	1	P48962|ADT1_MOUSE:P51881|ADT2_MOUSE:Q3V132|ADT4_MOUSE
LTGSLSGWTSPK	31.53	1.35	1.4	5850000	4050000	6630000	6030000	5570000	4840000	6380000	7570000	4350000	5650000	6930000	6160000	7050000	6240000	4950000	5030000	6170000	0.67:1.10:1.00:0.92:0.80:1.06:1.26:0.72:0.94:1.15:1.02:1.17:1.03:0.82:0.84:1.02	5570000	5780000	6450000	5600000	1.00:1.04:1.16:1.01	1.16	1	Q99KI0|ACON_MOUSE
AILVDLEPGTMDSVR	31.52	2.85	1.4	43500000	33600000	51300000	39200000	41800000	69400000	44100000	22200000	21000000	43300000	48200000	49000000	66500000	38700000	44200000	35900000	47000000	0.86:1.31:1.00:1.07:1.77:1.12:0.57:0.54:1.10:1.23:1.25:1.70:0.99:1.13:0.91:1.20	41500000	39200000	51800000	41400000	1.00:0.94:1.25:1.00	1.32	2	Q7TMM9|TBB2A_MOUSE:Q9CWF2|TBB2B_MOUSE:P99024|TBB5_MOUSE:Q9ERD7|TBB3_MOUSE
DLTNVQNLQK	31.49	1.08	0.6	3060000	2800000	3630000	2270000	3800000	3730000	3170000	3060000	1480000	3300000	2410000	3410000	3790000	3350000	3100000	2270000	3450000	1.23:1.60:1.00:1.67:1.64:1.40:1.34:0.65:1.45:1.06:1.50:1.67:1.47:1.36:1.00:1.52	3130000	2860000	3230000	3040000	1.00:0.91:1.03:0.97	1.13	1	P16546|SPTN1_MOUSE
SC(+57.02)AEFVSGSQLR	31.45	0.47	0.9	4760000	3920000	5410000	3880000	5980000	5960000	5070000	6280000	2140000	4360000	3880000	4590000	5570000	5100000	4100000	4980000	4990000	1.01:1.39:1.00:1.54:1.53:1.31:1.62:0.55:1.12:1.00:1.18:1.44:1.31:1.06:1.28:1.28	4800000	4860000	4600000	4790000	1.00:1.01:0.96:1.00	1.06	1	Q9DCX2|ATP5H_MOUSE	Carbamidomethylation
EESESVLTLK	31.45	3.63	1	4300000	3750000	5160000	4560000	6650000	4170000	3750000	0	2990000	4460000	5800000	4540000	5580000	4580000	4360000	4630000	3880000	0.82:1.13:1.00:1.46:0.91:0.82:0:0.65:0.98:1.27:1.00:1.22:1.00:0.96:1.02:0.85	5030000	3640000	5100000	4360000	1.00:0.72:1.01:0.87	1.4	1	P63328|PP2BA_MOUSE:P48453|PP2BB_MOUSE
LHQVYFDAPSC(+57.02)VK	31.43	2.66	1.3	17000000	12700000	19700000	15800000	18400000	17200000	16900000	8520000	15000000	16400000	20800000	19000000	18700000	18900000	16500000	18200000	18500000	0.81:1.25:1.00:1.17:1.09:1.07:0.54:0.95:1.04:1.32:1.21:1.19:1.20:1.04:1.15:1.17	16700000	14400000	18700000	18000000	1.00:0.86:1.13:1.08	1.3	2	Q62277|SYPH_MOUSE	Carbamidomethylation
STAGDTHLGGEDFDNR	31.42	2.53	0.8	17000000	15700000	13000000	12700000	15100000	22600000	19100000	18200000	10900000	17900000	13500000	19900000	21400000	20100000	17600000	14300000	20300000	1.24:1.03:1.00:1.19:1.78:1.51:1.44:0.86:1.41:1.06:1.57:1.69:1.58:1.39:1.12:1.60	14100000	17700000	18200000	18100000	1.00:1.25:1.29:1.28	1.29	2	P63017|HSP7C_MOUSE:P17156|HSP72_MOUSE
VVDLMAYMASK	31.38	6.12	0.8	4780000	2640000	5420000	4300000	5890000	8230000	5490000	6350000	1280000	4710000	5820000	4760000	7690000	4530000	3470000	3200000	2720000	0.61:1.26:1.00:1.37:1.91:1.28:1.48:0.30:1.10:1.35:1.11:1.79:1.05:0.81:0.74:0.63	4560000	5340000	5740000	3480000	1.00:1.17:1.26:0.76	1.65	1	P16858|G3P_MOUSE
LSILYPATTGR	31.37	1.01	0.6	3500000	2740000	4070000	3340000	3890000	3710000	4350000	3090000	3440000	3270000	4010000	3530000	3580000	3380000	3190000	2980000	3460000	0.82:1.22:1.00:1.16:1.11:1.30:0.93:1.03:0.98:1.20:1.06:1.07:1.01:0.96:0.89:1.04	3510000	3650000	3600000	3250000	1.00:1.04:1.02:0.93	1.12	1	O08709|PRDX6_MOUSE
LGAEVYHTLK	31.36	1.56	0.6	3560000	3480000	2050000	2460000	4640000	5080000	4080000	3930000	1820000	3670000	2520000	4220000	4420000	4370000	3540000	2320000	4350000	1.41:0.83:1.00:1.88:2.07:1.66:1.60:0.74:1.49:1.02:1.71:1.80:1.78:1.44:0.94:1.77	3160000	3730000	3710000	3640000	1.00:1.18:1.17:1.15	1.18	1	P17183|ENOG_MOUSE
LYTLVLTDPDAPSRK	31.36	1.46	0.7	6430000	5410000	6860000	5730000	6350000	5910000	6690000	7380000	5530000	6020000	7220000	7220000	8060000	5430000	4850000	6740000	7410000	0.95:1.20:1.00:1.11:1.03:1.17:1.29:0.97:1.05:1.26:1.26:1.41:0.95:0.85:1.18:1.29	6090000	6380000	7130000	6110000	1.00:1.05:1.17:1.00	1.17	2	P70296|PEBP1_MOUSE
NTGIIC(+57.02)TIGPASR	31.36	1.34	1.3	15300000	11600000	17000000	15000000	19100000	15100000	16700000	16400000	11700000	14000000	17300000	16100000	18100000	15200000	12100000	15000000	14300000	0.77:1.13:1.00:1.27:1.00:1.11:1.09:0.78:0.93:1.15:1.07:1.20:1.01:0.80:1.00:0.95	15700000	15000000	16400000	14200000	1.00:0.95:1.05:0.90	1.16	1	P52480|KPYM_MOUSE	Carbamidomethylation
YLATASTM(+15.99)DHAR	31.35	2.8	0.7	4140000	3220000	3500000	3880000	3830000	3680000	3630000	6990000	2580000	2970000	4700000	3730000	4620000	6830000	3430000	5240000	3480000	0.83:0.90:1.00:0.99:0.95:0.93:1.80:0.66:0.77:1.21:0.96:1.19:1.76:0.88:1.35:0.90	3610000	4220000	4000000	4750000	1.00:1.17:1.11:1.32	1.32	1	P04370|MBP_MOUSE	Oxidation (M)
ITLDNAYMEK	31.29	1.88	0.9	5190000	3440000	5340000	4860000	5680000	6140000	6140000	6000000	2540000	5100000	5860000	5320000	7240000	5680000	4950000	3920000	4870000	0.71:1.10:1.00:1.17:1.27:1.26:1.24:0.52:1.05:1.21:1.10:1.49:1.17:1.02:0.81:1.00	4830000	5210000	5880000	4850000	1.00:1.08:1.22:1.00	1.22	1	P52480|KPYM_MOUSE
IIAEGANGPTTPEADK	31.28	2.18	1.1	4770000	4960000	3780000	4080000	4300000	4340000	5990000	6130000	2730000	4910000	4320000	5640000	6520000	5370000	4420000	3570000	5320000	1.21:0.93:1.00:1.05:1.06:1.47:1.50:0.67:1.20:1.06:1.38:1.60:1.31:1.08:0.87:1.30	4280000	4800000	5350000	4670000	1.00:1.12:1.25:1.09	1.25	1	P26443|DHE3_MOUSE
SAADIIALAR	31.26	1.91	0.7	2140000	1810000	2380000	1990000	1980000	2200000	2290000	1740000	1690000	1950000	2690000	2490000	2530000	1900000	2110000	2030000	2390000	0.91:1.20:1.00:1.00:1.11:1.15:0.88:0.85:0.98:1.36:1.25:1.28:0.96:1.06:1.02:1.21	2040000	1980000	2420000	2110000	1.00:0.97:1.19:1.03	1.22	1	P97427|DPYL1_MOUSE
VVETDPSPYC(+57.02)IVAPDTVIHC(+57.02)EGEPIK	31.21	2.41	1.2	3760000	2960000	3890000	3640000	4400000	5520000	3870000	3990000	2410000	3410000	4860000	3790000	4430000	2880000	3300000	3150000	3620000	0.81:1.07:1.00:1.21:1.51:1.06:1.10:0.66:0.94:1.33:1.04:1.22:0.79:0.91:0.87:0.99	3720000	3940000	4120000	3240000	1.00:1.06:1.11:0.87	1.27	1	Q01853|TERA_MOUSE	Carbamidomethylation
NALANPLYC(+57.02)PDYR	31.2	1.67	0.6	4520000	3090000	5300000	4480000	4160000	4480000	5130000	5740000	3760000	4310000	5410000	4830000	5160000	3320000	4010000	4280000	4900000	0.69:1.18:1.00:0.93:1.00:1.14:1.28:0.84:0.96:1.21:1.08:1.15:0.74:0.90:0.95:1.09	4260000	4780000	4930000	4130000	1.00:1.12:1.16:0.97	1.19	1	Q9DB77|QCR2_MOUSE	Carbamidomethylation
LLIIGTTSR	31.2	5.25	0.9	2070000	1640000	2800000	1780000	2260000	1830000	1500000	1300000	1630000	2080000	2750000	2060000	2900000	2290000	1820000	1830000	2630000	0.92:1.57:1.00:1.27:1.03:0.84:0.73:0.91:1.17:1.54:1.15:1.63:1.29:1.02:1.03:1.48	2120000	1560000	2450000	2140000	1.00:0.74:1.15:1.01	1.56	1	P46460|NSF_MOUSE
MQIFVK	31.17	3.09	1.2	4860000	3590000	3760000	4340000	4450000	4510000	6570000	7150000	2590000	4900000	4570000	5230000	7010000	5580000	4780000	3750000	5030000	0.83:0.87:1.00:1.02:1.04:1.51:1.65:0.60:1.13:1.05:1.20:1.61:1.29:1.10:0.86:1.16	4040000	5200000	5430000	4790000	1.00:1.29:1.35:1.19	1.35	1	P62983|RS27A_MOUSE
VIPELNGK	31.16	1.05	1.6	9690000	9730000	7180000	9320000	11000000	13900000	11300000	11600000	7100000	10000000	10200000	11200000	11200000	12300000	10400000	8610000	0	1.04:0.77:1.00:1.18:1.49:1.21:1.24:0.76:1.07:1.09:1.20:1.20:1.32:1.11:0.92:0	9310000	11000000	10600000	10400000	1.00:1.18:1.14:1.12	1.18	1	P16858|G3P_MOUSE
IIAPPERK	31.16	2.96	0.6	4630000	6430000	2890000	3500000	3300000	3580000	6950000	3830000	2280000	5370000	3090000	4040000	4850000	8470000	6540000	4520000	4470000	1.84:0.83:1.00:0.94:1.02:1.99:1.10:0.65:1.54:0.88:1.16:1.39:2.42:1.87:1.29:1.28	4030000	4160000	4340000	6000000	1.00:1.03:1.08:1.49	1.49	1	P63260|ACTG_MOUSE:P68033|ACTC_MOUSE
VNLAELFK	31.12	1.56	0.8	2470000	1760000	2980000	2270000	2930000	3260000	2330000	3290000	2350000	2240000	2740000	2100000	2430000	1780000	1930000	2660000	2520000	0.77:1.31:1.00:1.29:1.44:1.03:1.45:1.04:0.98:1.21:0.92:1.07:0.79:0.85:1.17:1.11	2490000	2810000	2380000	2220000	1.00:1.13:0.96:0.89	1.26	1	P99029|PRDX5_MOUSE
EQGVLSFWR	31.12	1.93	1.4	4260000	2470000	6440000	3440000	4940000	5400000	3780000	6140000	3140000	3960000	6110000	3950000	4440000	2660000	3030000	4360000	3920000	0.72:1.87:1.00:1.43:1.57:1.10:1.79:0.91:1.15:1.78:1.15:1.29:0.77:0.88:1.27:1.14	4320000	4620000	4620000	3490000	1.00:1.07:1.07:0.81	1.32	1	P51881|ADT2_MOUSE
HTGPGILSMANAGPNTNGSQFFIC(+57.02)TAK	31.1	6.06	0.7	7560000	5090000	9680000	6630000	10800000	12500000	10700000	9530000	2520000	0	10200000	8810000	13000000	8030000	4970000	5620000	2760000	0.77:1.46:1.00:1.63:1.89:1.61:1.44:0.38:0:1.55:1.33:1.96:1.21:0.75:0.85:0.42	8050000	8820000	10700000	5350000	1.00:1.10:1.33:0.66	2	1	P17742|PPIA_MOUSE	Carbamidomethylation
C(+57.02)AVVDVPFGGAK	31.05	1.14	0.5	3030000	2890000	3180000	2950000	2690000	2450000	3260000	3530000	2190000	2880000	3500000	3260000	3980000	2980000	2620000	2840000	3330000	0.98:1.08:1.00:0.91:0.83:1.10:1.19:0.74:0.97:1.19:1.11:1.35:1.01:0.89:0.96:1.13	2930000	2860000	3410000	2940000	1.00:0.98:1.16:1.01	1.19	1	P26443|DHE3_MOUSE	Carbamidomethylation
GMEDLIPLVNR	31.05	1.68	1.2	3350000	2470000	3760000	2910000	3850000	4710000	3510000	2570000	1970000	3250000	4460000	3570000	4340000	2640000	3100000	3070000	3370000	0.85:1.29:1.00:1.32:1.62:1.21:0.88:0.68:1.12:1.53:1.23:1.49:0.91:1.07:1.06:1.16	3250000	3190000	3910000	3050000	1.00:0.98:1.20:0.94	1.28	1	P39053|DYN1_MOUSE
VFEGNRPTNSIVFTK	31.05	1.19	1.1	8540000	6010000	9560000	7060000	9960000	8260000	6430000	8090000	8290000	7920000	10700000	8970000	9790000	9140000	6820000	9610000	10000000	0.85:1.35:1.00:1.41:1.17:0.91:1.15:1.17:1.12:1.51:1.27:1.39:1.29:0.97:1.36:1.42	8150000	7770000	9330000	8890000	1.00:0.95:1.15:1.09	1.2	2	P06745|G6PI_MOUSE
IC(+57.02)TASENFLR	31.01	0.99	1.6	18600000	17600000	20300000	19000000	19700000	18800000	18500000	13700000	15900000	18700000	23100000	19200000	15300000	21700000	19000000	19000000	18400000	0.93:1.07:1.00:1.03:0.99:0.97:0.72:0.83:0.98:1.21:1.01:0.80:1.14:1.00:1.00:0.97	19200000	16700000	19100000	19500000	1.00:0.87:1.00:1.02	1.17	1	P35802|GPM6A_MOUSE	Carbamidomethylation
RYEEIVK	30.99	0.43	1.1	4450000	4770000	4090000	3890000	4210000	5060000	5090000	5100000	2630000	5320000	4800000	3940000	4030000	5750000	4280000	3860000	4330000	1.23:1.05:1.00:1.08:1.30:1.31:1.31:0.68:1.37:1.24:1.01:1.04:1.48:1.10:0.99:1.11	4240000	4470000	4520000	4550000	1.00:1.05:1.07:1.07	1.07	1	P10126|EF1A1_MOUSE
FNPETDFLTGK	30.98	1.65	0.8	6890000	5380000	7950000	6890000	6580000	6250000	8270000	8770000	5350000	6770000	8490000	7240000	8220000	4980000	5720000	5760000	7600000	0.78:1.15:1.00:0.96:0.91:1.20:1.27:0.78:0.98:1.23:1.05:1.19:0.72:0.83:0.84:1.10	6700000	7160000	7680000	6010000	1.00:1.07:1.15:0.90	1.28	1	Q99KI0|ACON_MOUSE
EAIDSYIK	30.98	1.22	0.6	2490000	2370000	2560000	2290000	3170000	2920000	2600000	2220000	1400000	2400000	1970000	2380000	2550000	2940000	2580000	2790000	2720000	1.04:1.12:1.00:1.38:1.28:1.13:0.97:0.61:1.05:0.86:1.04:1.11:1.28:1.13:1.22:1.19	2600000	2290000	2320000	2760000	1.00:0.88:0.89:1.06	1.21	1	Q68FD5|CLH1_MOUSE
LGESQTLQQFSR	30.96	1.01	0.9	4510000	3870000	4680000	4090000	5170000	4160000	4820000	4240000	3320000	4050000	5250000	4590000	5470000	4890000	3790000	4980000	4840000	0.95:1.14:1.00:1.26:1.02:1.18:1.04:0.81:0.99:1.28:1.12:1.34:1.20:0.93:1.22:1.18	4450000	4140000	4840000	4630000	1.00:0.93:1.09:1.04	1.17	1	P16546|SPTN1_MOUSE
RYDEIVK	30.96	1.31	0.9	2890000	3070000	2400000	2150000	2760000	2990000	3660000	4070000	1960000	3150000	2680000	2780000	2700000	3520000	3320000	2410000	2690000	1.43:1.12:1.00:1.29:1.39:1.70:1.89:0.91:1.46:1.25:1.29:1.25:1.64:1.54:1.12:1.25	2600000	3170000	2830000	2980000	1.00:1.22:1.09:1.15	1.22	1	P62631|EF1A2_MOUSE
YNQILR	30.94	1.92	0.9	4990000	4740000	3460000	3830000	4700000	4840000	5860000	5470000	3380000	5110000	4300000	6090000	5960000	6630000	5300000	3890000	6290000	1.24:0.91:1.00:1.23:1.27:1.53:1.43:0.88:1.34:1.12:1.59:1.56:1.73:1.38:1.02:1.64	4180000	4890000	5370000	5520000	1.00:1.17:1.28:1.32	1.32	1	P17182|ENOA_MOUSE
LSLEEFIR	30.91	2.79	0.8	3910000	2780000	5400000	2930000	5910000	5800000	2830000	869000	2970000	3660000	5750000	4250000	4560000	3030000	2770000	4660000	4440000	0.95:1.84:1.00:2.02:1.98:0.97:0.30:1.02:1.25:1.97:1.45:1.56:1.04:0.95:1.59:1.52	4250000	3120000	4560000	3730000	1.00:0.73:1.07:0.88	1.46	1	P84075|HPCA_MOUSE:Q91X97|NCALD_MOUSE
IYIDSNNNPER	30.91	1.6	1	6520000	6480000	5000000	4930000	5960000	6140000	8000000	7000000	4100000	6890000	5620000	7810000	7980000	7620000	7430000	4970000	8360000	1.31:1.01:1.00:1.21:1.24:1.62:1.42:0.83:1.40:1.14:1.58:1.62:1.54:1.51:1.01:1.70	5590000	6310000	7080000	7100000	1.00:1.13:1.27:1.27	1.27	1	Q68FD5|CLH1_MOUSE
GASPVPESSLTADLLSVDAFAAPSPASTASPAK	30.86	1.13	2.1	2320000	1660000	2390000	2160000	2530000	3310000	2170000	1970000	1600000	2500000	2860000	2220000	2840000	1940000	2360000	2380000	2190000	0.77:1.11:1.00:1.17:1.53:1.00:0.91:0.74:1.16:1.32:1.03:1.31:0.90:1.09:1.10:1.01	2190000	2260000	2610000	2220000	1.00:1.04:1.19:1.01	1.19	1	Q61548|AP180_MOUSE
AQEEWTTGAWK	30.85	2.54	1.1	2850000	2260000	3240000	2560000	2610000	2980000	2610000	1540000	2510000	2750000	4200000	3160000	3600000	3070000	2840000	2570000	3140000	0.88:1.27:1.00:1.02:1.16:1.02:0.60:0.98:1.08:1.64:1.23:1.41:1.20:1.11:1.00:1.23	2670000	2410000	3430000	2900000	1.00:0.90:1.28:1.09	1.42	1	Q9JKD3|SCAM5_MOUSE
YYLDSLDR	30.82	0.96	0.5	6080000	5660000	6840000	5850000	5950000	6780000	6100000	4670000	5320000	6080000	6360000	5670000	5380000	6390000	6330000	7090000	6760000	0.97:1.17:1.00:1.02:1.16:1.04:0.80:0.91:1.04:1.09:0.97:0.92:1.09:1.08:1.21:1.15	6080000	5720000	5870000	6640000	1.00:0.94:0.97:1.09	1.16	1	P18872|GNAO_MOUSE
ITQSNAILR	30.75	1.76	0.6	4510000	4460000	3320000	3230000	4340000	4510000	5980000	6380000	3000000	4650000	3940000	5130000	5650000	5070000	4000000	3770000	4670000	1.38:1.03:1.00:1.34:1.39:1.85:1.97:0.93:1.44:1.22:1.59:1.75:1.57:1.24:1.17:1.44	3840000	4970000	4840000	4380000	1.00:1.29:1.26:1.14	1.29	1	P10649|GSTM1_MOUSE:P48774|GSTM5_MOUSE
GGQDNIPVLK	30.75	0.77	0.7	13300000	11900000	14000000	12900000	16600000	14400000	12400000	11800000	10500000	12500000	11700000	13700000	15000000	14800000	11400000	14300000	14700000	0.93:1.08:1.00:1.29:1.11:0.96:0.91:0.81:0.97:0.91:1.06:1.16:1.14:0.88:1.11:1.14	13900000	12300000	13200000	13800000	1.00:0.88:0.95:0.99	1.13	1	Q6PIC6|AT1A3_MOUSE
QVHPDTGISSK	30.71	8.38	1.4	21700000	16100000	20100000	25600000	15500000	14600000	42400000	72200000	10300000	14600000	16900000	13200000	13700000	21800000	15000000	18400000	17000000	0.63:0.78:1.00:0.60:0.57:1.66:2.82:0.40:0.57:0.66:0.51:0.53:0.85:0.59:0.72:0.66	19300000	34900000	14600000	18000000	1.00:1.81:0.76:0.93	2.39	2	Q64475|H2B1B_MOUSE:Q9D2U9|H2B3A_MOUSE
DGYAQILR	30.7	1.23	0.6	3640000	0	3980000	3370000	4990000	5590000	4420000	4140000	2930000	3060000	3400000	3190000	4990000	3870000	2910000	3430000	3930000	0:1.18:1.00:1.48:1.66:1.31:1.23:0.87:0.91:1.01:0.95:1.48:1.15:0.86:1.02:1.17	4120000	4270000	3660000	3530000	1.00:1.04:0.89:0.86	1.21	1	Q99KI0|ACON_MOUSE
AQSELSGAADEAAR	30.68	2.26	1.4	5250000	4580000	4120000	3820000	4540000	5220000	7430000	7890000	2940000	5120000	4890000	6290000	6770000	5700000	4940000	4290000	5440000	1.20:1.08:1.00:1.19:1.37:1.94:2.07:0.77:1.34:1.28:1.65:1.77:1.49:1.29:1.12:1.42	4260000	5870000	5770000	5100000	1.00:1.38:1.35:1.19	1.38	1	Q9D3D9|ATPD_MOUSE
IIHEDGFSGEDVK	30.64	1.76	1.6	11300000	12300000	8140000	8620000	8850000	15700000	12100000	10000000	7000000	13300000	6940000	13900000	15000000	13200000	12700000	9040000	14000000	1.43:0.95:1.00:1.03:1.83:1.40:1.16:0.81:1.54:0.81:1.61:1.74:1.53:1.47:1.05:1.63	9470000	11200000	12300000	12200000	1.00:1.18:1.29:1.29	1.29	2	P18872|GNAO_MOUSE
YNTDC(+57.02)VQGLTHSK	30.58	2.46	0.7	17500000	16000000	12700000	12600000	16300000	21100000	20100000	18500000	10200000	19400000	14000000	22100000	25600000	24100000	15400000	12700000	19400000	1.27:1.00:1.00:1.29:1.67:1.59:1.47:0.81:1.53:1.11:1.75:2.03:1.91:1.22:1.01:1.54	14400000	17500000	20300000	17900000	1.00:1.21:1.41:1.25	1.41	2	Q6PIC6|AT1A3_MOUSE	Carbamidomethylation
ESYSVYVYK	30.57	8.95	1.6	18600000	9640000	21000000	20300000	13600000	13700000	36000000	66500000	8990000	12900000	16500000	12200000	15400000	11300000	9620000	16000000	13400000	0.48:1.04:1.00:0.67:0.68:1.78:3.28:0.44:0.64:0.81:0.60:0.76:0.56:0.47:0.79:0.66	16100000	31300000	14200000	12600000	1.00:1.94:0.88:0.78	2.49	1	Q64475|H2B1B_MOUSE
NWSAAGNAFC(+57.02)QAAK	30.55	1.62	1.2	2240000	2090000	2490000	1760000	2400000	2450000	2220000	1490000	1850000	1910000	2850000	2560000	2850000	2530000	1820000	2350000	2160000	1.19:1.41:1.00:1.36:1.39:1.26:0.84:1.05:1.09:1.62:1.45:1.62:1.44:1.03:1.34:1.22	2190000	2000000	2540000	2210000	1.00:0.92:1.16:1.01	1.27	1	P28663|SNAB_MOUSE	Carbamidomethylation
VDLVDESGYVPGYK	30.53	3.11	0.8	5280000	4400000	6230000	4500000	5410000	5520000	4300000	2200000	4730000	5040000	7170000	6230000	6910000	5470000	5400000	4810000	6170000	0.98:1.38:1.00:1.20:1.23:0.96:0.49:1.05:1.12:1.59:1.38:1.53:1.21:1.20:1.07:1.37	5140000	4190000	6340000	5460000	1.00:0.82:1.23:1.06	1.51	1	Q7TQD2|TPPP_MOUSE
SLMDEVVK	30.53	1.32	0.8	2030000	1310000	1900000	2010000	2190000	2320000	2210000	2210000	1110000	2000000	2190000	2170000	2690000	2650000	1920000	1740000	1920000	0.65:0.95:1.00:1.09:1.15:1.10:1.10:0.55:1.00:1.09:1.08:1.34:1.32:0.96:0.87:0.96	1850000	1960000	2260000	2060000	1.00:1.06:1.22:1.11	1.22	1	P09411|PGK1_MOUSE
FAC(+57.02)FER	30.52	1.53	0.9	3170000	2720000	2530000	2780000	2840000	3950000	3730000	4090000	1890000	3250000	2850000	3640000	3660000	3890000	2800000	2480000	3620000	0.98:0.91:1.00:1.02:1.42:1.34:1.47:0.68:1.17:1.03:1.31:1.32:1.40:1.01:0.89:1.30	2720000	3420000	3350000	3200000	1.00:1.26:1.23:1.18	1.26	1	Q8VEM8|MPCP_MOUSE	Carbamidomethylation
FANLNEQAAR	30.48	3.86	1.5	3000000	1930000	2430000	2220000	2680000	2710000	3380000	7340000	1700000	2920000	2470000	3550000	3530000	3870000	2120000	2080000	3160000	0.87:1.09:1.00:1.21:1.22:1.52:3.31:0.77:1.32:1.11:1.60:1.59:1.74:0.96:0.94:1.42	2310000	3780000	3120000	2810000	1.00:1.64:1.35:1.21	1.64	1	P46660|AINX_MOUSE
ANPIQGFSAK	30.48	0.67	1.3	5070000	4410000	5250000	3980000	5880000	6220000	6100000	6720000	2600000	4860000	3520000	5240000	5800000	5460000	4370000	5440000	5280000	1.11:1.32:1.00:1.48:1.56:1.53:1.69:0.65:1.22:0.88:1.32:1.46:1.37:1.10:1.37:1.32	4880000	5410000	4850000	5140000	1.00:1.11:0.99:1.05	1.11	1	P19783|COX41_MOUSE
SNFAVGYR	30.47	2.22	0.8	2440000	2190000	1870000	1950000	2220000	3660000	3070000	3240000	1320000	2410000	2030000	2690000	2850000	2770000	2280000	1870000	2560000	1.12:0.96:1.00:1.14:1.87:1.57:1.66:0.68:1.23:1.04:1.37:1.46:1.42:1.16:0.95:1.31	2060000	2820000	2500000	2370000	1.00:1.37:1.21:1.15	1.37	1	Q60930|VDAC2_MOUSE
ALYEQEIR	30.45	3.19	0.7	2820000	1860000	2240000	2290000	3000000	3100000	3140000	6740000	1370000	2530000	2290000	3230000	2860000	3620000	1930000	2090000	2810000	0.81:0.98:1.00:1.31:1.35:1.37:2.94:0.60:1.11:1.00:1.41:1.25:1.58:0.84:0.91:1.23	2350000	3590000	2730000	2610000	1.00:1.53:1.16:1.11	1.53	1	P08551|NFL_MOUSE
VFLLPDK	30.44	1.06	0.9	3620000	3050000	3770000	3660000	3780000	3570000	3900000	2740000	3360000	3770000	4430000	3810000	3990000	3310000	3700000	3180000	3950000	0.83:1.03:1.00:1.03:0.97:1.06:0.75:0.92:1.03:1.21:1.04:1.09:0.90:1.01:0.87:1.08	3570000	3390000	4000000	3540000	1.00:0.95:1.12:0.99	1.18	1	P46096|SYT1_MOUSE:P46097|SYT2_MOUSE
SADTLWDIQK	30.42	2.35	0.8	5120000	3560000	5330000	4760000	5070000	4320000	6660000	9410000	4480000	4750000	5610000	5300000	4750000	4350000	4480000	4020000	5030000	0.75:1.12:1.00:1.07:0.91:1.40:1.98:0.94:1.00:1.18:1.11:1.00:0.91:0.94:0.84:1.06	4680000	6220000	5100000	4470000	1.00:1.33:1.09:0.95	1.39	1	P16125|LDHB_MOUSE
QGAIVAVTGDGVNDSPALK	30.42	1.23	1	33500000	26600000	36900000	34000000	23200000	34900000	39100000	40500000	21300000	30300000	37700000	36400000	41400000	39200000	30100000	30900000	33700000	0.78:1.09:1.00:0.68:1.03:1.15:1.19:0.63:0.89:1.11:1.07:1.22:1.15:0.88:0.91:0.99	30200000	33900000	36500000	33400000	1.00:1.12:1.21:1.11	1.21	3	Q6PIC6|AT1A3_MOUSE:Q6PIE5|AT1A2_MOUSE:Q8VDN2|AT1A1_MOUSE
LTLTFNR	30.41	1.04	0.8	2380000	1740000	2530000	2200000	2930000	2030000	2900000	3060000	1890000	2130000	2920000	2350000	2780000	2590000	1940000	1730000	2400000	0.79:1.15:1.00:1.33:0.92:1.32:1.39:0.86:0.97:1.32:1.07:1.26:1.18:0.88:0.78:1.09	2350000	2470000	2550000	2170000	1.00:1.05:1.08:0.92	1.18	1	Q91VR2|ATPG_MOUSE
NEVAALTAAGK	30.4	2.26	0.7	3110000	3000000	2210000	2400000	2700000	4070000	3990000	4350000	1790000	3240000	2670000	3410000	3730000	3700000	3000000	2180000	3260000	1.25:0.92:1.00:1.12:1.69:1.66:1.81:0.74:1.35:1.11:1.42:1.55:1.54:1.25:0.91:1.36	2580000	3550000	3260000	3030000	1.00:1.38:1.27:1.18	1.38	1	Q91VR2|ATPG_MOUSE
GEVPC(+57.02)TVTTASPLDDAVLSELK	30.37	1.59	2.1	9800000	6550000	11900000	7120000	11300000	13300000	10100000	13200000	6680000	9080000	12300000	9340000	11800000	7070000	8340000	8970000	9740000	0.92:1.68:1.00:1.59:1.87:1.41:1.85:0.94:1.28:1.73:1.31:1.66:0.99:1.17:1.26:1.37	9230000	10800000	10600000	8530000	1.00:1.17:1.15:0.92	1.27	2	Q9DB20|ATPO_MOUSE	Carbamidomethylation
VLYPNDNFFEGK	30.35	1.59	1.1	2610000	1760000	3140000	2570000	3140000	2750000	3040000	2640000	2210000	2450000	3170000	2770000	3040000	1860000	1950000	2610000	2600000	0.69:1.22:1.00:1.22:1.07:1.18:1.03:0.86:0.95:1.23:1.08:1.18:0.72:0.76:1.02:1.01	2650000	2660000	2860000	2260000	1.00:1.00:1.08:0.85	1.27	1	Q8CI94|PYGB_MOUSE:Q9WUB3|PYGM_MOUSE
EITALAPSTM(+15.99)K	30.34	1.8	0.9	7380000	7210000	4820000	6120000	6980000	12400000	7010000	5680000	4100000	8180000	6850000	8310000	9310000	8510000	7490000	5950000	9120000	1.18:0.79:1.00:1.14:2.03:1.14:0.93:0.67:1.34:1.12:1.36:1.52:1.39:1.22:0.97:1.49	6280000	7310000	8170000	7770000	1.00:1.16:1.30:1.24	1.3	1	P63260|ACTG_MOUSE:P68033|ACTC_MOUSE	Oxidation (M)
GQGAAAADGKGK	30.32	2.67	1.2	4020000	2930000	3490000	2690000	3280000	3170000	4540000	8220000	1960000	4640000	4600000	4020000	4560000	6170000	2990000	3480000	3610000	1.09:1.30:1.00:1.22:1.18:1.68:3.05:0.73:1.72:1.71:1.49:1.69:2.29:1.11:1.29:1.34	3100000	4470000	4450000	4060000	1.00:1.44:1.44:1.31	1.44	1	Q62311|TAF6_MOUSE
NTIVTSYNR	30.3	1.15	1.1	3590000	3080000	2880000	3230000	3520000	3210000	4760000	5100000	2110000	3880000	2960000	3830000	4310000	4000000	3160000	3250000	4110000	0.95:0.89:1.00:1.09:0.99:1.47:1.58:0.65:1.20:0.91:1.18:1.33:1.24:0.98:1.00:1.27	3180000	3800000	3740000	3630000	1.00:1.19:1.18:1.14	1.19	1	Q99KI0|ACON_MOUSE
LLPVQENFLLK	30.29	22.6	0.7	5190000	2920000	5120000	5990000	2680000	3350000	14400000	26700000	2310000	1350000	3100000	2120000	2310000	2290000	2620000	3410000	2320000	0.49:0.85:1.00:0.45:0.56:2.40:4.46:0.39:0.22:0.52:0.35:0.39:0.38:0.44:0.57:0.39	4180000	11700000	2220000	2660000	1.00:2.80:0.53:0.64	5.27	1	P12658|CALB1_MOUSE:Q08331|CALB2_MOUSE
TGPNLHGLFGR	30.29	1.85	1.1	6430000	4780000	8050000	5930000	6840000	5380000	6440000	9090000	5750000	6530000	8200000	6760000	7250000	5650000	4710000	5040000	6540000	0.81:1.36:1.00:1.15:0.91:1.08:1.53:0.97:1.10:1.38:1.14:1.22:0.95:0.79:0.85:1.10	6400000	6660000	7180000	5490000	1.00:1.04:1.12:0.86	1.31	2	P62897|CYC_MOUSE
IDDLQMVLNQTEDHR	30.26	2.43	0.6	2240000	1870000	2620000	2020000	2480000	2630000	2470000	1750000	1380000	2420000	2990000	2410000	3090000	2160000	1750000	1910000	1960000	0.92:1.30:1.00:1.22:1.30:1.22:0.87:0.68:1.19:1.48:1.19:1.53:1.07:0.86:0.94:0.97	2250000	2060000	2730000	1940000	1.00:0.92:1.21:0.86	1.4	1	Q9Z1G4|VPP1_MOUSE
LVQDVANNTNEEAGDGTTTATVLAR	30.16	1.25	1.2	4190000	3220000	4620000	4200000	3900000	3750000	4600000	4180000	2980000	4120000	4690000	4420000	5530000	4490000	3910000	4260000	4180000	0.77:1.10:1.00:0.93:0.89:1.10:0.99:0.71:0.98:1.12:1.05:1.32:1.07:0.93:1.01:0.99	3980000	3880000	4690000	4210000	1.00:0.97:1.18:1.06	1.21	1	P63038|CH60_MOUSE
LSEDVEQVK	30.15	2.74	0.9	5120000	4740000	3720000	4730000	4150000	4150000	7890000	10100000	3100000	4880000	3910000	5010000	5520000	5600000	4870000	4510000	5090000	1.00:0.79:1.00:0.88:0.88:1.67:2.13:0.66:1.03:0.83:1.06:1.17:1.19:1.03:0.95:1.08	4330000	6300000	4830000	5020000	1.00:1.45:1.11:1.16	1.45	1	P61264|STX1B_MOUSE
FSAVALC(+57.02)K	30.1	1.01	1	3930000	4150000	3350000	2890000	5820000	5880000	4130000	2410000	2470000	3980000	2790000	3720000	4120000	4910000	4590000	3880000	3730000	1.44:1.16:1.00:2.01:2.04:1.43:0.83:0.86:1.38:0.97:1.29:1.43:1.70:1.59:1.35:1.29	4050000	3720000	3650000	4280000	1.00:0.92:0.90:1.06	1.17	1	Q9R0P9|UCHL1_MOUSE	Carbamidomethylation
GLTSVINQK	30.09	2.27	1.1	4120000	3490000	3920000	3270000	4640000	4630000	5490000	7920000	2420000	3860000	2880000	3740000	4380000	4520000	3970000	2650000	4130000	1.07:1.20:1.00:1.42:1.42:1.68:2.42:0.74:1.18:0.88:1.14:1.34:1.39:1.22:0.81:1.27	3830000	5120000	3720000	3820000	1.00:1.34:0.97:1.00	1.38	1	P16125|LDHB_MOUSE
TDLTDYLNR	30.08	0.98	0.7	3000000	2220000	3320000	3040000	2670000	2840000	3400000	3620000	2480000	2910000	3670000	3100000	3440000	3240000	2630000	2500000	2970000	0.73:1.09:1.00:0.88:0.93:1.12:1.19:0.82:0.96:1.20:1.02:1.13:1.06:0.86:0.82:0.98	2810000	3080000	3280000	2830000	1.00:1.10:1.17:1.01	1.17	1	Q9CZ13|QCR1_MOUSE
IVEIPFNSTNK	30.01	2.85	1	6160000	5060000	6130000	5630000	4280000	4720000	8790000	12400000	5070000	5870000	6370000	5490000	6020000	5750000	6240000	4870000	5790000	0.90:1.09:1.00:0.76:0.84:1.56:2.21:0.90:1.04:1.13:0.98:1.07:1.02:1.11:0.87:1.03	5280000	7750000	5940000	5660000	1.00:1.47:1.13:1.07	1.47	1	Q8VDN2|AT1A1_MOUSE
EMLSSTTYPVVVK	29.98	3.3	0.7	5260000	3730000	5150000	5140000	5310000	6180000	5820000	3030000	2550000	5870000	6670000	5860000	8700000	5290000	5900000	3700000	5250000	0.73:1.00:1.00:1.03:1.20:1.13:0.59:0.49:1.14:1.30:1.14:1.69:1.03:1.15:0.72:1.02	4840000	4390000	6770000	5040000	1.00:0.91:1.40:1.04	1.54	1	O88935|SYN1_MOUSE
VAAYAAQLEQYQK	29.98	1.38	0.9	3420000	3100000	3500000	2740000	4310000	3980000	3330000	2170000	2760000	2970000	4340000	3750000	4010000	3710000	2950000	3590000	3440000	1.13:1.28:1.00:1.57:1.45:1.21:0.79:1.01:1.08:1.58:1.37:1.46:1.35:1.08:1.31:1.25	3410000	3060000	3770000	3420000	1.00:0.90:1.10:1.00	1.23	1	P28663|SNAB_MOUSE
SQLSC(+57.02)VVVDDIER	29.94	1.91	1.7	7550000	6510000	8810000	6730000	8820000	8170000	7170000	4520000	6240000	7050000	9990000	8730000	8610000	6880000	6590000	6860000	9090000	0.97:1.31:1.00:1.31:1.21:1.06:0.67:0.93:1.05:1.48:1.30:1.28:1.02:0.98:1.02:1.35	7720000	6520000	8600000	7350000	1.00:0.85:1.11:0.95	1.32	1	P46460|NSF_MOUSE	Carbamidomethylation
NVTAIQGPGGK	29.83	1.5	0.7	3180000	2890000	2590000	2480000	3100000	2760000	4000000	4270000	1970000	3760000	2590000	2820000	4670000	3950000	3320000	2610000	3080000	1.16:1.04:1.00:1.25:1.11:1.61:1.72:0.79:1.51:1.04:1.14:1.88:1.59:1.34:1.05:1.24	2760000	3250000	3460000	3240000	1.00:1.18:1.25:1.17	1.25	1	Q9D6R2|IDH3A_MOUSE
FNALFAQGNYSEAAK	29.82	1.87	0.9	5700000	4720000	6110000	4580000	5650000	6070000	6320000	5440000	5270000	5870000	7490000	6260000	7060000	4370000	4970000	5060000	5930000	1.03:1.33:1.00:1.23:1.33:1.38:1.19:1.15:1.28:1.63:1.37:1.54:0.95:1.09:1.11:1.29	5260000	5780000	6670000	5080000	1.00:1.10:1.27:0.97	1.31	1	Q68FD5|CLH1_MOUSE
ALYDFEPENEGELGFK	29.79	0.7	2.1	5690000	4390000	6460000	4920000	6580000	8360000	4930000	5880000	3590000	5130000	7420000	5970000	5700000	4820000	4620000	6240000	5960000	0.89:1.31:1.00:1.34:1.70:1.00:1.19:0.73:1.04:1.51:1.21:1.16:0.98:0.94:1.27:1.21	5590000	5690000	6060000	5410000	1.00:1.02:1.08:0.97	1.12	1	Q62420|SH3G2_MOUSE
LALFNPDVSWDR	29.78	2.6	1.2	5300000	3810000	7850000	4790000	6760000	7400000	5080000	7560000	3130000	5660000	8420000	5420000	5670000	3500000	4630000	5080000	0	0.79:1.64:1.00:1.41:1.54:1.06:1.58:0.65:1.18:1.76:1.13:1.18:0.73:0.97:1.06:0	5800000	5790000	6290000	4400000	1.00:1.00:1.08:0.76	1.43	1	Q62425|NDUA4_MOUSE
ITGTNAEVMPAQWEFQIGPC(+57.02)EGIR	29.77	4.19	0.6	2800000	1780000	3860000	1830000	3640000	4050000	2280000	2510000	734000	2810000	4770000	2670000	4900000	2550000	1610000	2120000	2710000	0.97:2.10:1.00:1.99:2.21:1.24:1.37:0.40:1.54:2.61:1.46:2.68:1.39:0.88:1.16:1.48	2780000	2390000	3790000	2250000	1.00:0.86:1.37:0.81	1.69	1	P15105|GLNA_MOUSE	Carbamidomethylation
FVEGLPINDFSR	29.76	1.79	0.7	15300000	12700000	16700000	14700000	18100000	22500000	17500000	20700000	784000	14800000	19400000	16400000	16000000	11700000	10900000	16500000	16100000	0.86:1.13:1.00:1.23:1.52:1.19:1.40:0.05:1.00:1.31:1.11:1.08:0.79:0.74:1.12:1.09	15500000	15400000	16600000	13800000	1.00:0.99:1.07:0.89	1.21	1	P14152|MDHC_MOUSE
EAFQEALAAAGDK	29.76	1.05	0.7	3670000	2840000	3620000	3570000	3820000	4280000	3870000	3610000	2400000	3320000	4260000	4060000	3940000	4120000	3410000	3890000	3700000	0.80:1.01:1.00:1.07:1.20:1.09:1.01:0.67:0.93:1.19:1.14:1.10:1.16:0.95:1.09:1.04	3460000	3540000	3890000	3780000	1.00:1.02:1.12:1.09	1.12	1	P10639|THIO_MOUSE
LYEQLSGK	29.74	2.6	1.3	3800000	3650000	2750000	2730000	3600000	3700000	4900000	4600000	2530000	3850000	3080000	4660000	4280000	4510000	3970000	3250000	4720000	1.34:1.01:1.00:1.32:1.35:1.80:1.68:0.93:1.41:1.13:1.71:1.57:1.65:1.45:1.19:1.73	3180000	3930000	3970000	4110000	1.00:1.24:1.25:1.29	1.29	1	P70296|PEBP1_MOUSE
C(+57.02)VVVGDGAVGK	29.72	2.59	0.6	4070000	4680000	2950000	3590000	3530000	3270000	3780000	4910000	2320000	4020000	3460000	4470000	5750000	6350000	4270000	2850000	4950000	1.30:0.82:1.00:0.98:0.91:1.05:1.37:0.65:1.12:0.96:1.25:1.60:1.77:1.19:0.79:1.38	3690000	3570000	4420000	4610000	1.00:0.97:1.20:1.25	1.29	1	P60766|CDC42_MOUSE:P63001|RAC1_MOUSE:P84096|RHOG_MOUSE	Carbamidomethylation
DFTPVC(+57.02)TTELGR	29.67	0.96	0.7	3620000	2850000	4130000	3570000	3840000	4050000	4520000	3290000	3240000	3190000	4250000	3690000	3730000	3790000	3050000	3100000	3610000	0.80:1.16:1.00:1.08:1.14:1.27:0.92:0.91:0.89:1.19:1.03:1.05:1.06:0.86:0.87:1.01	3600000	3770000	3710000	3390000	1.00:1.05:1.03:0.94	1.11	1	O08709|PRDX6_MOUSE	Carbamidomethylation
VLEDNSVPQVK	29.67	3.24	1.2	3370000	3230000	2600000	2840000	2970000	4830000	4540000	4520000	1920000	3910000	2990000	4210000	4660000	0	3780000	2690000	4180000	1.14:0.92:1.00:1.05:1.70:1.60:1.59:0.68:1.38:1.05:1.48:1.64:0:1.33:0.95:1.47	2910000	3950000	3940000	3550000	1.00:1.36:1.36:1.22	1.36	1	Q9D051|ODPB_MOUSE
TAAYVNAIEK	29.67	1.5	0.7	2560000	2790000	1910000	2150000	2350000	2930000	3210000	3150000	1520000	2710000	2130000	2750000	3160000	3110000	2310000	1930000	2800000	1.29:0.89:1.00:1.09:1.36:1.49:1.46:0.70:1.26:0.99:1.28:1.47:1.45:1.07:0.90:1.30	2300000	2700000	2690000	2540000	1.00:1.17:1.17:1.10	1.17	1	P26443|DHE3_MOUSE
GVLFGVPGAFTPGC(+57.02)SK	29.66	4.32	1.1	5240000	3770000	6010000	4920000	6110000	7520000	6620000	5730000	4290000	4890000	6620000	5320000	5500000	4590000	3260000	4850000	3780000	0.77:1.22:1.00:1.24:1.53:1.35:1.17:0.87:0.99:1.35:1.08:1.12:0.93:0.66:0.99:0.77	5200000	6040000	5580000	4120000	1.00:1.16:1.07:0.79	1.47	1	P99029|PRDX5_MOUSE	Carbamidomethylation
RPPPAQAPAPQPAPQPAPTPSVGSSFFSSLSQAVK	29.63	7.23	1.2	18300000	12200000	21500000	15500000	23800000	21500000	13000000	6890000	9990000	18200000	25800000	21500000	25100000	18800000	16300000	22400000	21200000	0.79:1.39:1.00:1.53:1.38:0.84:0.44:0.64:1.17:1.66:1.39:1.62:1.21:1.05:1.45:1.37	18300000	12900000	22600000	19700000	1.00:0.71:1.24:1.08	1.75	3	Q64332|SYN2_MOUSE
VAQLC(+57.02)DFNPK	29.63	0.81	0.5	2490000	2470000	2720000	2240000	2770000	2450000	2690000	2570000	1900000	2290000	2820000	2580000	2770000	2670000	2170000	2350000	2350000	1.10:1.21:1.00:1.24:1.09:1.20:1.15:0.85:1.02:1.26:1.15:1.23:1.19:0.97:1.05:1.05	2550000	2400000	2620000	2390000	1.00:0.94:1.03:0.94	1.1	1	Q6IRU5|CLCB_MOUSE	Carbamidomethylation
LNIPVSQVNPR	29.62	1.67	0.6	41400000	32300000	46800000	35300000	35400000	43200000	41600000	45700000	31600000	38500000	49400000	42100000	48800000	46600000	35600000	43700000	45700000	0.92:1.33:1.00:1.01:1.23:1.18:1.30:0.90:1.09:1.40:1.19:1.38:1.32:1.01:1.24:1.30	37500000	40500000	44700000	42900000	1.00:1.08:1.19:1.15	1.19	2	Q6PIC6|AT1A3_MOUSE:Q6PIE5|AT1A2_MOUSE
LGVTADDVK	29.62	3.59	1	7010000	6520000	4720000	5400000	6210000	6380000	9960000	11000000	4520000	6990000	5600000	7660000	8010000	8130000	7800000	4970000	8270000	1.21:0.87:1.00:1.15:1.18:1.84:2.04:0.84:1.29:1.04:1.42:1.48:1.51:1.44:0.92:1.53	5710000	7970000	7070000	7290000	1.00:1.40:1.24:1.28	1.4	1	P14152|MDHC_MOUSE
ITPELLTR	29.59	0.98	1.1	3050000	2830000	3150000	2970000	3150000	3530000	3090000	2270000	2640000	2810000	3540000	3150000	3380000	3130000	2950000	3060000	3180000	0.95:1.06:1.00:1.06:1.19:1.04:0.76:0.89:0.94:1.19:1.06:1.14:1.05:0.99:1.03:1.07	3030000	2880000	3220000	3080000	1.00:0.95:1.06:1.02	1.12	1	P17710|HXK1_MOUSE
LNWDDR	29.59	2.02	1.1	4540000	4330000	3910000	3810000	4070000	5860000	4320000	4390000	3130000	4470000	4450000	5550000	5370000	5810000	4620000	3500000	5130000	1.14:1.03:1.00:1.07:1.54:1.13:1.15:0.82:1.17:1.17:1.46:1.41:1.53:1.21:0.92:1.35	4030000	4420000	4960000	4760000	1.00:1.10:1.23:1.18	1.23	1	Q6PIC6|AT1A3_MOUSE
VFVGYNSTGAELR	29.56	4.28	1.6	7540000	6460000	7880000	7560000	7570000	8730000	6440000	1980000	7170000	8120000	9610000	8520000	9390000	8930000	7640000	6650000	7980000	0.86:1.04:1.00:1.00:1.16:0.85:0.26:0.95:1.07:1.27:1.13:1.24:1.18:1.01:0.88:1.06	7370000	6080000	8910000	7800000	1.00:0.83:1.21:1.06	1.47	1	P46096|SYT1_MOUSE
NMMAAC(+57.02)DPR	29.51	4.7	0.5	3480000	2860000	2590000	3520000	3460000	3640000	4110000	3130000	1030000	4360000	2070000	3670000	7860000	4610000	3890000	1780000	3170000	0.81:0.73:1.00:0.98:1.03:1.17:0.89:0.29:1.24:0.59:1.04:2.23:1.31:1.10:0.51:0.90	3110000	2980000	4490000	3360000	1.00:0.96:1.44:1.08	1.51	1	Q7TMM9|TBB2A_MOUSE:Q9CWF2|TBB2B_MOUSE:P68372|TBB4B_MOUSE:P99024|TBB5_MOUSE:Q9D6F9|TBB4A_MOUSE:Q9ERD7|TBB3_MOUSE	Carbamidomethylation
EQGFLSFWR	29.48	2.63	0.6	3640000	1640000	5210000	2100000	4480000	5120000	3240000	5840000	2130000	3280000	5850000	3180000	3500000	2050000	3590000	3740000	3210000	0.78:2.48:1.00:2.13:2.44:1.54:2.78:1.02:1.56:2.78:1.51:1.67:0.98:1.71:1.78:1.53	3360000	4080000	3950000	3150000	1.00:1.22:1.18:0.94	1.3	1	P48962|ADT1_MOUSE
EIAEAYLGK	29.47	0.9	2	5090000	5730000	6160000	4550000	5060000	7000000	0	7000000	3290000	6020000	4740000	5990000	4070000	5750000	5430000	4920000	5790000	1.26:1.35:1.00:1.11:1.54:0:1.54:0.72:1.32:1.04:1.32:0.89:1.26:1.19:1.08:1.27	5370000	5760000	5200000	5470000	1.00:1.07:0.97:1.02	1.11	1	P63017|HSP7C_MOUSE
SPDC(+57.02)THDNPLETR	29.47	3.21	1.1	20800000	19800000	15800000	13600000	20700000	21900000	17900000	21300000	13300000	21900000	18800000	26800000	27200000	26600000	20400000	18200000	28800000	1.46:1.16:1.00:1.52:1.61:1.32:1.57:0.98:1.61:1.38:1.97:2.00:1.96:1.50:1.34:2.12	17500000	18600000	23700000	23500000	1.00:1.07:1.36:1.35	1.36	2	Q6PIC6|AT1A3_MOUSE	Carbamidomethylation
ESSDQNFDYMFK	29.46	4.05	0.9	3820000	2300000	4260000	3600000	3780000	4580000	4590000	2880000	1640000	4080000	5040000	4200000	6430000	2960000	3880000	2550000	4290000	0.64:1.18:1.00:1.05:1.27:1.27:0.80:0.46:1.13:1.40:1.17:1.78:0.82:1.08:0.71:1.19	3490000	3420000	4940000	3420000	1.00:0.98:1.42:0.98	1.44	1	P63011|RAB3A_MOUSE
ALQASALK	29.45	1.45	1.4	5800000	6140000	5160000	5030000	5860000	6300000	6320000	5460000	3960000	6150000	5600000	5320000	8740000	8260000	5360000	4720000	4460000	1.22:1.02:1.00:1.16:1.25:1.26:1.09:0.79:1.22:1.11:1.06:1.74:1.64:1.06:0.94:0.89	5550000	5510000	6450000	5700000	1.00:0.99:1.16:1.03	1.17	1	P05064|ALDOA_MOUSE
LLEVDNR	29.39	3.03	0.8	4200000	4010000	3150000	3350000	3410000	3900000	5680000	6490000	2570000	4440000	3480000	4800000	4790000	4830000	3940000	3160000	5130000	1.20:0.94:1.00:1.02:1.17:1.70:1.94:0.77:1.33:1.04:1.44:1.43:1.44:1.18:0.94:1.53	3480000	4660000	4380000	4260000	1.00:1.34:1.26:1.23	1.34	1	P00405|COX2_MOUSE
LYSEFLGK	29.39	2.64	1.1	2460000	1960000	2680000	2280000	2010000	2560000	3060000	3430000	2340000	2370000	2990000	2440000	2400000	2370000	1920000	2150000	2340000	0.86:1.18:1.00:0.88:1.12:1.34:1.51:1.03:1.04:1.31:1.07:1.05:1.04:0.84:0.94:1.03	2230000	2850000	2550000	2200000	1.00:1.28:1.14:0.98	1.3	1	P10649|GSTM1_MOUSE
IC(+57.02)NQVLVC(+57.02)ER	29.36	0.73	1.2	1960000	1690000	1770000	1800000	2280000	2340000	2520000	1980000	1040000	1890000	1460000	2170000	2690000	2440000	1820000	1380000	2150000	0.94:0.99:1.00:1.27:1.30:1.40:1.10:0.58:1.05:0.81:1.20:1.49:1.36:1.01:0.77:1.19	1890000	1970000	2050000	1950000	1.00:1.04:1.09:1.03	1.09	1	Q9Z2I9|SUCB1_MOUSE	Carbamidomethylation
AC(+57.02)GDSTLTQITAGLDPVGR	29.35	1.97	1.3	7790000	7060000	7410000	7480000	8610000	9950000	6960000	5000000	6760000	7630000	10100000	7960000	9420000	6660000	7560000	7870000	8190000	0.94:0.99:1.00:1.15:1.33:0.93:0.67:0.90:1.02:1.36:1.06:1.26:0.89:1.01:1.05:1.09	7640000	7170000	8790000	7570000	1.00:0.94:1.15:0.99	1.23	2	P62880|GBB2_MOUSE	Carbamidomethylation
LFDSIC(+57.02)NNK	29.34	1.82	2.3	3320000	3020000	3630000	2370000	3820000	4020000	3340000	3070000	1810000	3140000	2600000	3680000	3800000	3950000	3470000	3690000	3700000	1.28:1.53:1.00:1.61:1.70:1.41:1.30:0.76:1.33:1.10:1.56:1.61:1.67:1.47:1.56:1.56	3210000	3060000	3310000	3700000	1.00:0.95:1.03:1.15	1.21	1	P18872|GNAO_MOUSE:P08752|GNAI2_MOUSE:B2RSH2|GNAI1_MOUSE:Q9DC51|GNAI3_MOUSE	Carbamidomethylation
MDVGGLSDPYVK	29.34	3.09	0.8	5670000	4260000	5930000	4580000	5380000	5730000	6510000	4690000	3940000	6110000	6810000	6510000	7650000	6220000	5860000	4620000	5980000	0.93:1.29:1.00:1.17:1.25:1.42:1.02:0.86:1.33:1.49:1.42:1.67:1.36:1.28:1.01:1.31	5040000	5220000	6770000	5670000	1.00:1.04:1.34:1.13	1.34	1	P46096|SYT1_MOUSE:P46097|SYT2_MOUSE
HNEETGDNVGPLIIK	29.31	1.61	0.6	2470000	1940000	2540000	2000000	2640000	2310000	2870000	2610000	2160000	2400000	3090000	2500000	2840000	2610000	2170000	2560000	2270000	0.97:1.27:1.00:1.32:1.16:1.44:1.31:1.08:1.20:1.55:1.25:1.42:1.31:1.09:1.28:1.14	2280000	2490000	2710000	2400000	1.00:1.09:1.19:1.05	1.19	1	Q91WS0|CISD1_MOUSE
NLHQSNFSLSGAQIDDNNPR	29.3	3.15	1.1	3050000	2620000	3540000	2670000	3050000	2970000	3250000	2440000	2230000	3070000	4090000	3420000	4120000	2830000	2960000	2670000	2950000	0.98:1.32:1.00:1.14:1.11:1.22:0.91:0.84:1.15:1.53:1.28:1.54:1.06:1.11:1.00:1.10	2970000	2720000	3680000	2850000	1.00:0.92:1.24:0.96	1.35	1	P97427|DPYL1_MOUSE
QETVDC(+57.02)LK	29.28	7.31	1	6690000	8290000	5690000	5030000	7370000	6590000	6250000	1010000	4060000	7970000	5970000	7000000	10700000	9400000	8000000	6370000	7430000	1.65:1.13:1.00:1.47:1.31:1.24:0.20:0.81:1.59:1.19:1.39:2.12:1.87:1.59:1.27:1.48	6590000	4480000	7900000	7800000	1.00:0.68:1.20:1.18	1.76	1	P11798|KCC2A_MOUSE:Q6PHZ2|KCC2D_MOUSE	Carbamidomethylation
IPSAVGYQPTLATDMGTMQER	29.27	4.42	1.1	7340000	4010000	8050000	6410000	7590000	4400000	10700000	11900000	1780000	7550000	9460000	7890000	12400000	6070000	8140000	4180000	6830000	0.63:1.26:1.00:1.18:0.69:1.67:1.86:0.28:1.18:1.48:1.23:1.93:0.95:1.27:0.65:1.06	6520000	8460000	9330000	6300000	1.00:1.30:1.43:0.97	1.48	2	P56480|ATPB_MOUSE
LVAQLYK	29.25	0.58	1.1	3250000	2870000	3540000	3000000	3990000	3700000	3580000	3580000	1970000	3450000	2650000	3410000	3750000	3610000	2910000	2570000	3440000	0.96:1.18:1.00:1.33:1.23:1.19:1.19:0.66:1.15:0.88:1.14:1.25:1.20:0.97:0.86:1.15	3350000	3210000	3320000	3130000	1.00:0.96:0.99:0.93	1.07	1	Q9CZU6|CISY_MOUSE
ELSDIAHR	29.18	2.05	0.7	3940000	5060000	3140000	2570000	4050000	4630000	4940000	3340000	2690000	5200000	3270000	3090000	3040000	6120000	4810000	3570000	3520000	1.97:1.22:1.00:1.58:1.80:1.92:1.30:1.05:2.02:1.28:1.20:1.18:2.38:1.87:1.39:1.37	3700000	3900000	3650000	4510000	1.00:1.05:0.99:1.22	1.23	1	P05064|ALDOA_MOUSE
VLQYYQESEKPEELGSVTVQK	29.18	2.09	0.4	2230000	1520000	2850000	2320000	2130000	1910000	3250000	3420000	1060000	2120000	2630000	2130000	2560000	2180000	1760000	1870000	1980000	0.65:1.23:1.00:0.92:0.82:1.40:1.47:0.46:0.92:1.14:0.92:1.10:0.94:0.76:0.80:0.85	2200000	2410000	2360000	1950000	1.00:1.09:1.07:0.88	1.24	1	Q791V5|MTCH2_MOUSE
MSESLDTADPAVTGAK	29.18	1.42	1	8710000	7580000	9430000	8190000	10500000	12100000	9840000	6350000	3580000	8900000	7170000	9180000	11800000	9580000	9270000	8670000	7220000	0.93:1.15:1.00:1.28:1.47:1.20:0.78:0.44:1.09:0.88:1.12:1.45:1.17:1.13:1.06:0.88	8920000	7950000	9280000	8680000	1.00:0.89:1.04:0.97	1.17	1	P63011|RAB3A_MOUSE
ADIVENQVMDTR	29.16	3.04	1.1	3170000	2610000	3410000	3140000	4130000	3530000	4670000	4980000	2260000	3240000	3770000	3440000	0	3090000	2860000	2710000	2880000	0.83:1.09:1.00:1.32:1.12:1.49:1.59:0.72:1.03:1.20:1.10:0:0.98:0.91:0.86:0.92	3320000	3860000	3480000	2880000	1.00:1.16:1.05:0.87	1.34	1	P10649|GSTM1_MOUSE
LLADPTGAFGK	29.14	3.55	0.6	5830000	4260000	6140000	5630000	5780000	5850000	8010000	8890000	0	5780000	6740000	6430000	7070000	7280000	5770000	3760000	5980000	0.76:1.09:1.00:1.03:1.04:1.42:1.58:0:1.03:1.20:1.14:1.26:1.29:1.02:0.67:1.06	5450000	7580000	6500000	5700000	1.00:1.39:1.19:1.05	1.39	1	P99029|PRDX5_MOUSE
NTPIYVSSPTWENHNAVFSAAGFK	29.13	4.54	0.5	6030000	4250000	6540000	5880000	7800000	10300000	6080000	6870000	3210000	5700000	8270000	6090000	7180000	4180000	3590000	4940000	5550000	0.72:1.11:1.00:1.33:1.76:1.03:1.17:0.55:0.97:1.41:1.04:1.22:0.71:0.61:0.84:0.94	6120000	6620000	6810000	4570000	1.00:1.08:1.11:0.75	1.49	1	P05201|AATC_MOUSE
QASISGPAPTK	29.13	3.36	0.6	5100000	6600000	4730000	4720000	5570000	5960000	5010000	3550000	4060000	6480000	5170000	5190000	5410000	7380000	7020000	0	4710000	1.40:1.00:1.00:1.18:1.26:1.06:0.75:0.86:1.37:1.10:1.10:1.15:1.57:1.49:0:1.00	5410000	4650000	5560000	6370000	1.00:0.86:1.03:1.18	1.37	1	O88935|SYN1_MOUSE
QSIINPDWNFEK	29.13	4.69	0.8	5580000	4930000	6220000	4880000	5300000	5490000	5350000	3250000	4050000	5800000	7610000	6590000	7330000	4820000	5250000	5820000	6630000	1.01:1.28:1.00:1.09:1.13:1.10:0.67:0.83:1.19:1.56:1.35:1.50:0.99:1.08:1.19:1.36	5330000	4540000	6830000	5630000	1.00:0.85:1.28:1.06	1.51	1	P46460|NSF_MOUSE
NLHQSGFSLSGAQIDDNIPR	29.06	5.79	1	17600000	18000000	24800000	12000000	12000000	13600000	17300000	11800000	12700000	22600000	15900000	25000000	25900000	13900000	12500000	20300000	23000000	1.51:2.08:1.00:1.00:1.14:1.45:0.98:1.06:1.89:1.33:2.09:2.17:1.16:1.04:1.70:1.92	16700000	13800000	22400000	17400000	1.00:0.83:1.34:1.04	1.62	2	O08553|DPYL2_MOUSE
QVPAEILPSPQK	29.02	1.51	0.9	3550000	2950000	4400000	2870000	3910000	5070000	3380000	2570000	3720000	2990000	5010000	3620000	3440000	2380000	3240000	3820000	3370000	1.03:1.53:1.00:1.36:1.76:1.18:0.90:1.29:1.04:1.74:1.26:1.20:0.83:1.13:1.33:1.17	3530000	3680000	3760000	3200000	1.00:1.04:1.06:0.91	1.18	1	P70670|NACAM_MOUSE
LSQNNFALGYK	29.02	1.95	0.7	5320000	4550000	5710000	4890000	4210000	5680000	5590000	5710000	3850000	5110000	6540000	5600000	6430000	5900000	4710000	5210000	5500000	0.93:1.17:1.00:0.86:1.16:1.14:1.17:0.79:1.05:1.34:1.15:1.32:1.21:0.96:1.07:1.13	4840000	5210000	5920000	5330000	1.00:1.08:1.22:1.10	1.22	1	Q60931|VDAC3_MOUSE
NNPEPWNK	29.01	1.72	0.9	3370000	3080000	2630000	3050000	3190000	3340000	4120000	4740000	2120000	3470000	3050000	3620000	4170000	3560000	3100000	3050000	3660000	1.01:0.86:1.00:1.05:1.09:1.35:1.56:0.70:1.14:1.00:1.19:1.37:1.17:1.02:1.00:1.20	2990000	3580000	3580000	3340000	1.00:1.20:1.20:1.12	1.2	1	Q62425|NDUA4_MOUSE
ESGEGAEAEGATAEGAK	28.95	2.98	1.7	3160000	4030000	2430000	3010000	2710000	3390000	4470000	4110000	2590000	2660000	3000000	2690000	2580000	3320000	3360000	3010000	3210000	1.34:0.81:1.00:0.90:1.13:1.49:1.37:0.86:0.88:1.00:0.90:0.86:1.10:1.12:1.00:1.07	3040000	3640000	2730000	3230000	1.00:1.20:0.90:1.06	1.33	1	P26645|MARCS_MOUSE
MVC(+57.02)DVVSR	28.94	2.98	0.9	2660000	2900000	1820000	2160000	2310000	2500000	3340000	2520000	1350000	3090000	1960000	3310000	3890000	3400000	3200000	2000000	2770000	1.34:0.84:1.00:1.07:1.16:1.55:1.17:0.63:1.43:0.91:1.53:1.80:1.58:1.48:0.93:1.28	2300000	2430000	3060000	2850000	1.00:1.06:1.33:1.24	1.33	1	P18872|GNAO_MOUSE	Carbamidomethylation
VGLIGSC(+57.02)TNSSYEDMGR	28.92	3.29	1.3	3470000	1900000	3690000	3640000	3280000	4080000	4270000	4920000	1490000	3270000	4200000	3620000	5180000	3440000	2810000	2470000	3190000	0.52:1.01:1.00:0.90:1.12:1.17:1.35:0.41:0.90:1.15:0.99:1.42:0.95:0.77:0.68:0.88	3130000	3690000	4060000	2980000	1.00:1.18:1.30:0.95	1.37	1	Q99KI0|ACON_MOUSE	Carbamidomethylation
IIIPQDVGLTILK	28.92	2.36	0.8	2090000	1410000	2320000	1370000	2340000	2830000	1680000	1280000	2210000	1950000	2940000	2210000	2330000	1810000	1670000	2660000	2370000	1.03:1.69:1.00:1.71:2.06:1.23:0.94:1.61:1.42:2.14:1.61:1.70:1.32:1.22:1.94:1.73	1860000	2000000	2360000	2130000	1.00:1.08:1.27:1.14	1.27	1	Q8K0U4|HS12A_MOUSE
AGAAFDPVSFAR	28.91	4.4	0.6	4380000	4690000	4590000	4190000	4070000	4280000	4170000	1580000	4150000	4730000	5870000	5170000	5170000	3580000	4970000	3850000	5010000	1.12:1.10:1.00:0.97:1.02:0.99:0.38:0.99:1.13:1.40:1.23:1.24:0.85:1.19:0.92:1.20	4390000	3540000	5230000	4350000	1.00:0.81:1.19:0.99	1.48	1	Q8R191|SNG3_MOUSE
DLSSVQTLLTK	28.88	2.25	0.9	3110000	2500000	3590000	2860000	3050000	2780000	3320000	2980000	2430000	3240000	4090000	3480000	3650000	2440000	2970000	2790000	3550000	0.87:1.25:1.00:1.07:0.97:1.16:1.04:0.85:1.13:1.43:1.22:1.28:0.85:1.04:0.97:1.24	3000000	2880000	3610000	2940000	1.00:0.96:1.21:0.98	1.26	1	P16546|SPTN1_MOUSE
DNPGVVTC(+57.02)LDEAR	28.87	0.51	0.8	2570000	2180000	2610000	2430000	2760000	2430000	2830000	2970000	2100000	2330000	2690000	2530000	3040000	2750000	2380000	2550000	2550000	0.90:1.07:1.00:1.13:1.00:1.16:1.22:0.86:0.96:1.11:1.04:1.25:1.13:0.98:1.05:1.05	2490000	2580000	2650000	2560000	1.00:1.04:1.06:1.03	1.06	1	Q02053|UBA1_MOUSE	Carbamidomethylation
VTSLTAC(+57.02)LVNQNLR	28.85	5.06	0.9	11600000	10600000	13000000	10500000	11700000	13100000	10600000	5510000	9110000	12800000	15400000	14500000	16500000	11300000	9990000	9520000	11200000	1.01:1.24:1.00:1.12:1.25:1.01:0.53:0.87:1.22:1.47:1.38:1.58:1.08:0.95:0.91:1.07	11500000	9580000	14800000	10500000	1.00:0.84:1.29:0.92	1.54	2	P01831|THY1_MOUSE	Carbamidomethylation
EVDEQMLNVQNK	28.74	3.47	1	42600000	36300000	45200000	31100000	59800000	59200000	41600000	21200000	14900000	44800000	32400000	48700000	64800000	47900000	44600000	40700000	47800000	1.17:1.45:1.00:1.92:1.90:1.34:0.68:0.48:1.44:1.04:1.57:2.08:1.54:1.43:1.31:1.53	43100000	34400000	47700000	45200000	1.00:0.80:1.11:1.05	1.39	2	Q7TMM9|TBB2A_MOUSE:Q9CWF2|TBB2B_MOUSE:P68372|TBB4B_MOUSE:P99024|TBB5_MOUSE
LYPPSAEYPDLR	28.7	4.03	1.1	3460000	2880000	3320000	2640000	3300000	3820000	4080000	3820000	3520000	3660000	4850000	3780000	4200000	3510000	2900000	2030000	3000000	1.09:1.26:1.00:1.25:1.45:1.55:1.45:1.33:1.39:1.84:1.43:1.59:1.33:1.10:0.77:1.14	3040000	3810000	4120000	2860000	1.00:1.26:1.36:0.94	1.44	1	P30275|KCRU_MOUSE
IGADFLGR	28.65	1.13	0.8	2380000	1690000	2280000	2160000	2640000	2450000	2380000	2510000	2200000	2100000	2700000	2510000	2490000	2880000	2220000	2360000	2490000	0.78:1.05:1.00:1.22:1.13:1.10:1.16:1.02:0.97:1.25:1.16:1.15:1.33:1.03:1.09:1.15	2190000	2390000	2450000	2490000	1.00:1.09:1.12:1.13	1.13	1	P05201|AATC_MOUSE
VTLTPEEEAR	28.64	3.17	1.1	5050000	5630000	3380000	3730000	5240000	5250000	5150000	3580000	3100000	5650000	4240000	6280000	6390000	6510000	6150000	4150000	6320000	1.51:0.91:1.00:1.41:1.41:1.38:0.96:0.83:1.52:1.14:1.68:1.71:1.75:1.65:1.11:1.70	4500000	4270000	5640000	5780000	1.00:0.95:1.25:1.29	1.35	1	P06151|LDHA_MOUSE
EGIEC(+57.02)EVINLR	28.61	1.67	1.4	3740000	3470000	0	3500000	4720000	4510000	5030000	5020000	3350000	4050000	5400000	4610000	4540000	0	3440000	3530000	4750000	0.99:0:1.00:1.35:1.29:1.44:1.44:0.96:1.16:1.54:1.32:1.30:0:0.98:1.01:1.36	3890000	4480000	4650000	3910000	1.00:1.15:1.19:1.00	1.19	1	Q9D051|ODPB_MOUSE	Carbamidomethylation
SEDYAFPTYADR	28.58	3.56	0.9	4390000	3200000	4970000	4080000	4610000	4430000	4960000	5630000	4060000	4490000	6030000	4400000	5020000	3580000	3910000	2880000	3930000	0.78:1.22:1.00:1.13:1.08:1.21:1.38:0.99:1.10:1.48:1.08:1.23:0.88:0.96:0.71:0.96	4220000	4770000	4990000	3580000	1.00:1.13:1.18:0.85	1.39	1	P19783|COX41_MOUSE
YVGESEANIR	28.55	4.33	0.8	3290000	3280000	2550000	2470000	3700000	3510000	3410000	2080000	2110000	3960000	3700000	4230000	4480000	3620000	3490000	2140000	3830000	1.33:1.03:1.00:1.50:1.42:1.38:0.84:0.86:1.60:1.50:1.71:1.81:1.47:1.41:0.87:1.55	3000000	2780000	4090000	3270000	1.00:0.93:1.36:1.09	1.47	1	P46460|NSF_MOUSE
YDGATIVPGDQGADYQHFIQQC(+57.02)TDDVR	28.52	3.2	1.5	3510000	2120000	4170000	2920000	4770000	4230000	4250000	4560000	1600000	3130000	4530000	3680000	4500000	2630000	2640000	3100000	3300000	0.73:1.43:1.00:1.63:1.45:1.45:1.56:0.55:1.07:1.55:1.26:1.54:0.90:0.91:1.06:1.13	3490000	3660000	3960000	2920000	1.00:1.05:1.13:0.84	1.36	1	Q9CQI6|COTL1_MOUSE	Carbamidomethylation
AVFPSIVGRPR	28.51	2.42	0.8	35900000	30900000	40600000	32700000	31200000	34800000	37300000	25500000	31000000	34600000	40600000	42300000	46600000	46000000	27200000	33000000	39500000	0.95:1.24:1.00:0.95:1.06:1.14:0.78:0.95:1.06:1.24:1.29:1.42:1.40:0.83:1.01:1.21	33900000	32100000	41000000	36400000	1.00:0.95:1.21:1.08	1.28	2	P63260|ACTG_MOUSE:P68033|ACTC_MOUSE
LGDVISIQPC(+57.02)PDVK	28.46	1.29	0.7	2410000	2050000	2640000	2110000	2380000	2430000	2660000	2580000	1960000	2270000	2910000	2640000	2760000	2390000	2290000	1990000	2580000	0.97:1.25:1.00:1.13:1.15:1.26:1.22:0.93:1.08:1.38:1.26:1.31:1.13:1.09:0.95:1.23	2290000	2410000	2640000	2310000	1.00:1.05:1.15:1.01	1.15	1	Q01853|TERA_MOUSE	Carbamidomethylation
YPIEHGIITNWDDMEK	28.43	11.87	0.8	30800000	23500000	25600000	31000000	25000000	23100000	26100000	20100000	13700000	44000000	53600000	25000000	61900000	33800000	38300000	13700000	35000000	0.76:0.83:1.00:0.81:0.75:0.84:0.65:0.44:1.42:1.73:0.81:2.00:1.09:1.24:0.44:1.13	26300000	20800000	46100000	30200000	1.00:0.79:1.76:1.15	2.22	1	P68033|ACTC_MOUSE
ADALQAGASQFETSAAK	28.42	2.74	0.8	10500000	10200000	11900000	9780000	13300000	13200000	9640000	5950000	10300000	11400000	14900000	11700000	13200000	9750000	11200000	1550000	9330000	1.05:1.22:1.00:1.36:1.35:0.99:0.61:1.05:1.16:1.53:1.19:1.35:1.00:1.14:0.16:0.95	11300000	9770000	12800000	10000000	1.00:0.86:1.13:0.89	1.31	2	P63044|VAMP2_MOUSE
LAVNM(+15.99)VPFPR	28.37	1.09	0.9	10100000	8750000	10900000	9120000	9770000	10200000	8870000	6110000	12800000	8550000	12500000	10700000	11300000	9020000	10400000	11700000	11500000	0.96:1.20:1.00:1.07:1.12:0.97:0.67:1.41:0.94:1.36:1.17:1.23:0.99:1.14:1.28:1.26	9640000	9510000	10700000	10700000	1.00:0.99:1.11:1.11	1.13	2	Q7TMM9|TBB2A_MOUSE:Q9CWF2|TBB2B_MOUSE:P68372|TBB4B_MOUSE:P99024|TBB5_MOUSE:Q9D6F9|TBB4A_MOUSE:Q9ERD7|TBB3_MOUSE	Oxidation (M)
YIATPIFSK	28.34	2.21	1.2	3450000	2810000	3780000	3160000	3450000	3170000	4410000	4770000	3160000	3150000	3910000	3490000	3510000	2950000	2630000	3140000	3650000	0.89:1.20:1.00:1.09:1.00:1.39:1.51:1.00:1.00:1.24:1.10:1.11:0.93:0.83:0.99:1.16	3300000	3880000	3520000	3090000	1.00:1.18:1.07:0.94	1.25	1	P10649|GSTM1_MOUSE
GGASDALLYR	28.32	1.77	0.5	4280000	3770000	4400000	3550000	4980000	4980000	4120000	5490000	2830000	4100000	3430000	4430000	4800000	4620000	3730000	4670000	4550000	1.06:1.24:1.00:1.40:1.40:1.16:1.55:0.80:1.16:0.97:1.25:1.35:1.30:1.05:1.32:1.28	4180000	4350000	4190000	4390000	1.00:1.04:1.00:1.05	1.05	1	P48771|CX7A2_MOUSE
QGFVPAAYVK	28.29	12.18	0.4	2080000	1730000	2370000	1940000	2410000	1830000	2290000	1750000	1540000	2020000	2500000	2310000	2430000	2540000	1800000	1750000	2140000	0.89:1.22:1.00:1.24:0.94:1.18:0.90:0.79:1.04:1.29:1.19:1.25:1.31:0.93:0.90:1.10	2110000	1850000	2310000	2060000	1.00:0.88:1.10:0.97	1.25	1	P16546|SPTN1_MOUSE
GSTASQVLQR	28.25	11.74	0.9	6200000	6310000	4720000	5640000	5430000	5790000	9290000	8520000	3870000	6350000	5320000	5770000	8170000	7960000	6250000	4790000	4960000	1.12:0.84:1.00:0.96:1.03:1.65:1.51:0.69:1.13:0.94:1.02:1.45:1.41:1.11:0.85:0.88	5520000	6870000	6400000	5990000	1.00:1.24:1.16:1.08	1.24	1	Q8VEM8|MPCP_MOUSE
VNEVSQFAAK	28.24	8.54	0.7	2660000	2840000	2550000	2260000	2590000	3220000	3480000	0	1490000	3120000	2190000	3340000	3570000	3580000	2970000	1920000	3370000	1.26:1.13:1.00:1.14:1.42:1.54:0:0.66:1.38:0.97:1.48:1.58:1.58:1.31:0.85:1.49	2560000	2730000	3050000	2960000	1.00:1.07:1.19:1.16	1.19	1	P16546|SPTN1_MOUSE
LAPEVMEDLVK	28.23	20.65	0.7	4190000	3010000	4610000	3730000	3030000	4830000	4710000	5410000	2670000	4450000	5590000	4290000	5470000	3140000	4410000	3420000	4190000	0.81:1.24:1.00:0.81:1.29:1.26:1.45:0.72:1.19:1.50:1.15:1.47:0.84:1.18:0.92:1.12	3600000	4400000	4950000	3790000	1.00:1.22:1.38:1.05	1.38	1	P62761|VISL1_MOUSE
FEAC(+57.02)NYPLELYER	28.22	9.72	0.9	2030000	1750000	2490000	1780000	2040000	2190000	2420000	2260000	1010000	1770000	2630000	2340000	2390000	1720000	1530000	2170000	2050000	0.99:1.40:1.00:1.15:1.23:1.36:1.27:0.57:1.00:1.48:1.32:1.34:0.97:0.86:1.22:1.16	2010000	1970000	2280000	1870000	1.00:0.98:1.13:0.93	1.22	1	P63318|KPCG_MOUSE	Carbamidomethylation
AFSIQGAPSDSGPLR	28.22	17.13	1.1	3200000	2750000	3620000	2870000	2860000	3080000	3260000	2330000	2480000	3460000	4030000	3630000	3780000	3040000	3090000	3140000	3750000	0.96:1.26:1.00:1.00:1.07:1.14:0.81:0.86:1.21:1.41:1.26:1.32:1.06:1.08:1.09:1.31	3020000	2790000	3730000	3250000	1.00:0.92:1.23:1.08	1.34	1	Q7TQF7|AMPH_MOUSE
NC(+57.02)NDFQYESK	28.2	9.16	0.6	2890000	2700000	2410000	2170000	2920000	3010000	3610000	3770000	1980000	2880000	2520000	2780000	3460000	3440000	2820000	2560000	3200000	1.24:1.11:1.00:1.34:1.39:1.66:1.74:0.91:1.33:1.16:1.28:1.59:1.59:1.30:1.18:1.47	2550000	3090000	2910000	3010000	1.00:1.21:1.14:1.18	1.21	1	P68510|1433F_MOUSE	Carbamidomethylation
DTQLQQIVDK	28.18	43.55	1.5	7200000	6110000	8080000	6110000	9920000	6150000	6220000	2820000	5220000	7410000	9080000	8090000	8860000	7980000	6650000	8420000	8050000	1.00:1.32:1.00:1.62:1.01:1.02:0.46:0.86:1.21:1.49:1.32:1.45:1.31:1.09:1.38:1.32	7550000	5100000	8360000	7780000	1.00:0.68:1.11:1.03	1.64	1	Q63810|CANB1_MOUSE
GPLVFGEPIAASLGTDGTHYWSK	28.12	15.84	0.7	4130000	2560000	5110000	2830000	5370000	6040000	4570000	4470000	1440000	2450000	6520000	4210000	5940000	3590000	4010000	4340000	2680000	0.91:1.81:1.00:1.90:2.13:1.62:1.58:0.51:0.86:2.31:1.49:2.10:1.27:1.42:1.54:0.95	3970000	4130000	4780000	3650000	1.00:1.04:1.20:0.92	1.31	1	P97427|DPYL1_MOUSE
TIAMDGTEGLVR	28.11	5.67	0.9	8300000	5400000	8380000	8480000	8590000	8910000	9660000	12300000	3790000	8560000	9650000	5660000	11400000	9680000	8020000	6320000	7940000	0.64:0.99:1.00:1.01:1.05:1.14:1.45:0.45:1.01:1.14:0.67:1.34:1.14:0.95:0.75:0.94	7710000	8670000	8810000	7990000	1.00:1.12:1.14:1.04	1.14	1	P56480|ATPB_MOUSE
IMDPNIVGNEHYDVAR	28.1	8.49	0.9	15400000	10000000	16500000	15000000	14700000	14900000	21300000	23900000	7060000	16500000	17800000	12600000	18300000	17400000	14800000	9950000	15400000	0.67:1.10:1.00:0.98:0.99:1.42:1.59:0.47:1.10:1.18:0.84:1.22:1.16:0.99:0.66:1.03	14100000	16800000	16300000	14400000	1.00:1.19:1.16:1.02	1.19	2	P56480|ATPB_MOUSE
EGWPLDIR	28.08	5.69	0.7	2430000	1770000	2900000	2290000	2370000	1930000	2690000	3340000	1900000	2440000	2590000	2750000	2760000	1980000	2060000	2430000	2750000	0.77:1.27:1.00:1.03:0.84:1.17:1.46:0.83:1.06:1.13:1.20:1.20:0.86:0.90:1.06:1.20	2330000	2460000	2630000	2310000	1.00:1.06:1.13:0.99	1.14	1	Q99KI0|ACON_MOUSE
IAVAAQNC(+57.02)YK	28.06	8.54	1	5330000	5340000	4050000	4140000	5570000	4900000	6990000	7420000	3510000	5810000	4170000	4720000	7120000	6940000	5540000	3830000	5210000	1.29:0.98:1.00:1.34:1.18:1.69:1.79:0.85:1.40:1.01:1.14:1.72:1.68:1.34:0.93:1.26	4780000	5710000	5460000	5380000	1.00:1.19:1.14:1.13	1.19	1	P17751|TPIS_MOUSE	Carbamidomethylation
TVEALYK	28.06	16.56	0.8	3040000	2550000	2370000	2650000	2680000	2870000	4170000	4720000	1770000	3170000	2700000	3540000	3300000	3430000	2950000	2330000	3390000	0.96:0.89:1.00:1.01:1.08:1.57:1.78:0.67:1.19:1.02:1.34:1.24:1.29:1.11:0.88:1.28	2560000	3380000	3180000	3030000	1.00:1.32:1.24:1.18	1.32	1	Q8VEM8|MPCP_MOUSE
SPDFTNENPLETR	28.05	25.17	0.7	5580000	4260000	5800000	5560000	4000000	4610000	7750000	11100000	4570000	5370000	5900000	5000000	5540000	5230000	5320000	4220000	5060000	0.77:1.04:1.00:0.72:0.83:1.40:2.00:0.82:0.97:1.06:0.90:1.00:0.94:0.96:0.76:0.91	4900000	7010000	5460000	4960000	1.00:1.43:1.11:1.01	1.43	1	Q8VDN2|AT1A1_MOUSE
VIMVTGDHPITAK	28.05	13.08	1.7	11600000	7380000	12000000	9660000	15000000	14500000	15500000	6790000	2710000	13400000	7820000	12700000	21800000	13800000	11700000	8700000	11300000	0.76:1.24:1.00:1.55:1.50:1.60:0.70:0.28:1.39:0.81:1.31:2.26:1.43:1.21:0.90:1.17	11000000	11700000	13900000	11400000	1.00:1.06:1.27:1.03	1.27	2	Q6PIC6|AT1A3_MOUSE:Q6PIE5|AT1A2_MOUSE:Q8VDN2|AT1A1_MOUSE
HLIPAANTGESK	27.99	17.79	1.4	8320000	9740000	4400000	5860000	7330000	8350000	11100000	9380000	4990000	9770000	6640000	6960000	12100000	12100000	9220000	6410000	8780000	1.66:0.75:1.00:1.25:1.42:1.90:1.60:0.85:1.67:1.13:1.19:2.06:2.06:1.57:1.09:1.50	6830000	8460000	8860000	9120000	1.00:1.24:1.30:1.33	1.33	2	P62259|1433E_MOUSE
ADWSSLSR	27.95	2.55	0.8	2920000	2580000	3500000	2250000	3730000	2940000	3340000	3900000	1920000	2840000	2440000	2950000	3150000	3200000	2690000	2230000	3150000	1.15:1.56:1.00:1.66:1.31:1.49:1.73:0.86:1.26:1.09:1.31:1.40:1.42:1.20:0.99:1.40	3010000	3020000	2840000	2820000	1.00:1.00:0.94:0.93	1.07	1	P19783|COX41_MOUSE
MSDGLFLQK	27.94	13.74	0.7	1900000	1220000	1830000	1840000	2020000	1850000	2340000	2480000	890000	1890000	2340000	1950000	2650000	1990000	1580000	1600000	2020000	0.66:1.00:1.00:1.10:1.01:1.27:1.35:0.48:1.03:1.27:1.06:1.44:1.08:0.86:0.87:1.10	1730000	1890000	2210000	1800000	1.00:1.09:1.28:1.04	1.28	1	Q9D6R2|IDH3A_MOUSE
C(+57.02)SDFTEEIC(+57.02)R	27.91	4.52	0.6	2470000	2190000	2510000	2580000	3220000	2580000	2550000	2700000	1570000	2430000	1820000	2600000	3070000	2570000	2110000	2390000	2570000	0.85:0.97:1.00:1.25:1.00:0.99:1.04:0.61:0.94:0.71:1.01:1.19:1.00:0.82:0.93:0.99	2630000	2350000	2480000	2410000	1.00:0.89:0.94:0.92	1.12	1	Q9D6R2|IDH3A_MOUSE	Carbamidomethylation
DEDSAEALLK	27.9	6.56	1	1900000	1950000	2320000	1380000	2420000	2040000	2030000	0	1560000	2030000	2440000	2080000	2150000	2050000	1840000	2140000	2040000	1.41:1.68:1.00:1.75:1.48:1.47:0:1.13:1.47:1.77:1.50:1.56:1.48:1.33:1.55:1.48	2020000	1880000	2170000	2020000	1.00:0.93:1.08:1.00	1.16	1	P16546|SPTN1_MOUSE
IIENLHDVAYK	27.84	6.09	0.8	2690000	2230000	2680000	2500000	2960000	3130000	3190000	3140000	2150000	2520000	2900000	2700000	2880000	2600000	2340000	2750000	2430000	0.89:1.07:1.00:1.18:1.25:1.28:1.26:0.86:1.01:1.16:1.08:1.15:1.04:0.94:1.10:0.97	2590000	2900000	2750000	2530000	1.00:1.12:1.06:0.98	1.15	1	Q9DB77|QCR2_MOUSE
ELSDIALR	27.8	60	0.4	2490000	2040000	2550000	2540000	2470000	0	3920000	6530000	2010000	2120000	2510000	2320000	2350000	2180000	1850000	2380000	2140000	0.80:1.00:1.00:0.97:0:1.54:2.57:0.79:0.83:0.99:0.91:0.93:0.86:0.73:0.94:0.84	2400000	4160000	2320000	2140000	1.00:1.73:0.97:0.89	1.95	1	P05063|ALDOC_MOUSE
IAQLEEVK	27.77	17.74	1.2	3090000	2940000	2270000	2400000	2530000	2860000	4320000	4480000	1600000	3410000	2520000	3680000	3890000	3560000	3120000	2220000	3650000	1.23:0.94:1.00:1.05:1.19:1.80:1.87:0.67:1.42:1.05:1.53:1.62:1.49:1.30:0.93:1.52	2530000	3320000	3380000	3140000	1.00:1.31:1.33:1.24	1.33	1	Q9CQQ7|AT5F1_MOUSE
AENSSLNLIGK	27.73	21.68	2.8	6150000	5840000	6500000	4330000	8220000	6390000	5560000	3440000	4590000	5870000	7790000	6690000	7280000	7150000	5620000	6610000	6510000	1.35:1.50:1.00:1.90:1.48:1.28:0.79:1.06:1.36:1.80:1.55:1.68:1.65:1.30:1.53:1.50	6220000	4990000	6910000	6470000	1.00:0.80:1.11:1.04	1.38	1	P46460|NSF_MOUSE
LQVASDENYK	27.71	15.91	1.5	2990000	3070000	2250000	2350000	2610000	2570000	3520000	3330000	1790000	3340000	2530000	3630000	3970000	3680000	3010000	2810000	3390000	1.30:0.95:1.00:1.11:1.09:1.50:1.42:0.76:1.42:1.08:1.54:1.69:1.56:1.28:1.19:1.44	2570000	2800000	3370000	3220000	1.00:1.09:1.31:1.25	1.31	1	P16546|SPTN1_MOUSE
APIIAVTR	27.65	17.73	1.8	7080000	6230000	7380000	3950000	9900000	7470000	4400000	6690000	4760000	7320000	6320000	8510000	8970000	9490000	7880000	6110000	7850000	1.58:1.87:1.00:2.50:1.89:1.11:1.69:1.20:1.85:1.60:2.15:2.27:2.40:1.99:1.55:1.98	6860000	5830000	7780000	7830000	1.00:0.85:1.13:1.14	1.34	1	P52480|KPYM_MOUSE
SGEIEPVSVK	27.62	13.17	0.6	3600000	3480000	2720000	2840000	3190000	4650000	4270000	4020000	2020000	3990000	2990000	4110000	4530000	4280000	3610000	2690000	4250000	1.23:0.96:1.00:1.12:1.64:1.50:1.41:0.71:1.40:1.05:1.44:1.59:1.51:1.27:0.94:1.50	3060000	3740000	3910000	3710000	1.00:1.22:1.28:1.21	1.28	1	Q64433|CH10_MOUSE
AQFEGIVTDLIK	27.59	7.41	1.1	1920000	1410000	2300000	1350000	2460000	2950000	1900000	1910000	1440000	1700000	2520000	1930000	1960000	1370000	1590000	2020000	1980000	1.04:1.71:1.00:1.82:2.19:1.41:1.41:1.07:1.26:1.87:1.43:1.45:1.02:1.17:1.50:1.46	1880000	2050000	2030000	1740000	1.00:1.09:1.08:0.93	1.18	1	P38647|GRP75_MOUSE
QITVNDLPVGR	27.59	1.82	1.1	4980000	4700000	5350000	5110000	5490000	5810000	5880000	5980000	4190000	4670000	5690000	5580000	5720000	5690000	0	4810000	5000000	0.92:1.05:1.00:1.07:1.14:1.15:1.17:0.82:0.91:1.11:1.09:1.12:1.11:0:0.94:0.98	5160000	5470000	5420000	5160000	1.00:1.06:1.05:1.00	1.06	1	Q61171|PRDX2_MOUSE
NFITQGPYENR	27.59	8.49	1	5040000	4490000	5330000	4720000	6270000	5300000	4790000	3470000	4470000	4490000	6290000	5140000	5870000	5320000	4560000	5170000	5070000	0.95:1.13:1.00:1.33:1.12:1.01:0.73:0.95:0.95:1.33:1.09:1.24:1.13:0.97:1.09:1.07	5200000	4510000	5440000	5030000	1.00:0.87:1.05:0.97	1.21	1	P62814|VATB2_MOUSE
DC(+57.02)EEC(+57.02)IQLEPTFIK	27.58	6.97	2	1200000	1000000	1460000	1130000	997000	1560000	1120000	1240000	916000	1180000	1430000	1340000	1370000	900000	1070000	1290000	1240000	0.89:1.29:1.00:0.88:1.38:0.99:1.10:0.81:1.04:1.26:1.18:1.21:0.80:0.95:1.15:1.10	1150000	1210000	1330000	1130000	1.00:1.06:1.16:0.98	1.18	1	Q60864|STIP1_MOUSE	Carbamidomethylation
LTFDTTFSPNTGK	27.57	8.47	1.5	7430000	5630000	8750000	7650000	6800000	7320000	9350000	9580000	6010000	5660000	8910000	7760000	8840000	5390000	6900000	6470000	7940000	0.74:1.14:1.00:0.89:0.96:1.22:1.25:0.79:0.74:1.16:1.01:1.16:0.70:0.90:0.85:1.04	7210000	8060000	7790000	6680000	1.00:1.12:1.08:0.93	1.21	1	Q60930|VDAC2_MOUSE
GAVDAAVPTNIIAAK	27.56	13.03	0.5	2890000	2390000	3140000	2650000	3030000	3010000	2980000	2210000	2500000	2910000	3690000	3230000	3850000	2180000	2980000	2270000	3190000	0.90:1.19:1.00:1.14:1.14:1.12:0.83:0.95:1.10:1.39:1.22:1.45:0.82:1.12:0.86:1.21	2800000	2680000	3420000	2650000	1.00:0.95:1.22:0.95	1.29	1	Q8BVE3|VATH_MOUSE
LDPTQTSFLK	27.44	19.22	1.4	2560000	1850000	2570000	2240000	2440000	2300000	3480000	4620000	2140000	2220000	2780000	2510000	2600000	2610000	2120000	1970000	2540000	0.82:1.15:1.00:1.09:1.03:1.55:2.06:0.95:0.99:1.24:1.12:1.16:1.16:0.94:0.88:1.13	2270000	3130000	2530000	2310000	1.00:1.38:1.11:1.02	1.38	1	Q9QYG0|NDRG2_MOUSE
NPDDITQEEYGEFYK	27.4	7.79	1.3	4800000	3830000	5130000	4440000	4790000	5560000	5880000	4770000	3740000	4350000	6140000	5310000	5250000	4230000	4460000	4320000	4650000	0.86:1.16:1.00:1.08:1.25:1.33:1.08:0.84:0.98:1.39:1.20:1.18:0.95:1.00:0.97:1.05	4550000	4990000	5260000	4410000	1.00:1.10:1.16:0.97	1.19	1	P11499|HS90B_MOUSE
IVLDNSVFSEHR	27.36	11.08	0.9	6300000	5390000	6700000	5430000	5450000	4610000	6750000	6270000	6300000	6680000	7150000	7250000	7660000	7190000	6080000	4630000	7250000	0.99:1.23:1.00:1.00:0.85:1.24:1.16:1.16:1.23:1.32:1.34:1.41:1.32:1.12:0.85:1.34	5740000	5980000	7190000	6290000	1.00:1.04:1.25:1.09	1.25	2	Q68FD5|CLH1_MOUSE
ESTFLDEGPNEQEITPLQHTPR	27.34	19.97	0.6	2960000	2520000	3480000	2710000	3020000	2790000	2880000	2560000	2030000	3060000	4120000	3390000	3670000	2140000	2910000	2720000	3320000	0.93:1.29:1.00:1.12:1.03:1.06:0.95:0.75:1.13:1.52:1.25:1.35:0.79:1.08:1.01:1.23	2930000	2560000	3560000	2780000	1.00:0.87:1.21:0.95	1.39	1	Q9QYR6|MAP1A_MOUSE
LIGPNC(+57.02)PGVINPGEC(+57.02)K	27.33	3.69	0.6	3430000	2280000	3690000	3500000	3710000	3210000	4010000	4330000	2280000	3020000	4010000	3400000	4140000	3470000	2860000	3460000	3460000	0.65:1.06:1.00:1.06:0.92:1.15:1.24:0.65:0.86:1.15:0.97:1.18:0.99:0.82:0.99:0.99	3300000	3460000	3640000	3310000	1.00:1.05:1.11:1.00	1.11	1	Q9WUM5|SUCA_MOUSE	Carbamidomethylation
GMAAAGNYAWVNR	27.31	11.61	0.8	2690000	2170000	2660000	2500000	2370000	2810000	2750000	2150000	2060000	2790000	2990000	3050000	3400000	3520000	2300000	2450000	3000000	0.87:1.07:1.00:0.95:1.12:1.10:0.86:0.82:1.12:1.20:1.22:1.36:1.41:0.92:0.98:1.20	2430000	2440000	3060000	2820000	1.00:1.01:1.26:1.16	1.26	1	Q99LF4|RTCB_MOUSE
LLDAQLSTGGIVDPSK	27.3	10.69	0.7	4190000	3470000	4400000	3160000	4590000	4280000	4240000	3390000	3330000	4290000	5410000	4540000	4700000	3150000	4530000	4330000	5200000	1.10:1.39:1.00:1.45:1.36:1.34:1.07:1.05:1.36:1.71:1.44:1.49:1.00:1.43:1.37:1.65	3900000	3810000	4730000	4300000	1.00:0.98:1.21:1.10	1.24	1	Q9QXS1|PLEC_MOUSE
NINLIVQK	27.28	12.12	0.6	1930000	1790000	2090000	1830000	2310000	1660000	1860000	1330000	1740000	1860000	2410000	2000000	2050000	2070000	1880000	2040000	2010000	0.98:1.14:1.00:1.26:0.91:1.02:0.73:0.95:1.01:1.32:1.10:1.12:1.13:1.03:1.11:1.10	2010000	1650000	2080000	2000000	1.00:0.82:1.04:1.00	1.26	1	Q9DBG3|AP2B1_MOUSE:O35643|AP1B1_MOUSE
EGNDLYHEMIESGVINLK	27.26	31.23	1	5930000	2630000	6570000	4280000	6410000	8280000	9010000	8540000	3010000	5810000	7360000	5530000	8460000	3140000	4890000	4710000	6190000	0.61:1.53:1.00:1.50:1.93:2.11:1.99:0.70:1.36:1.72:1.29:1.98:0.73:1.14:1.10:1.45	4970000	7210000	6790000	4730000	1.00:1.45:1.37:0.95	1.52	2	P56480|ATPB_MOUSE
SPTWTALSR	27.25	25.61	0.5	2820000	2040000	3190000	2560000	3160000	2680000	3310000	5200000	2290000	2400000	3340000	2660000	2950000	2470000	2110000	2390000	2300000	0.80:1.25:1.00:1.24:1.05:1.30:2.04:0.90:0.94:1.31:1.04:1.16:0.97:0.83:0.93:0.90	2740000	3370000	2840000	2320000	1.00:1.23:1.04:0.85	1.46	1	Q6PIE5|AT1A2_MOUSE
SMWSVNGDSISK	27.23	22.24	1.9	6330000	4790000	7050000	5880000	6700000	5770000	5940000	7790000	4940000	6130000	7550000	6530000	6340000	0	8070000	8100000	9750000	0.82:1.20:1.00:1.14:0.98:1.01:1.32:0.84:1.04:1.28:1.11:1.08:0:1.37:1.38:1.66	6110000	6110000	6640000	8640000	1.00:1.00:1.09:1.41	1.41	1	Q8CHC4|SYNJ1_MOUSE
TVTAMDVVYALK	27.23	60	0.8	26600000	11000000	33400000	27700000	19100000	23500000	55000000	97700000	9470000	17700000	25000000	17200000	23200000	13800000	13800000	19300000	18200000	0.40:1.21:1.00:0.69:0.85:1.99:3.53:0.34:0.64:0.90:0.62:0.84:0.50:0.50:0.70:0.66	22800000	46400000	20800000	16300000	1.00:2.04:0.91:0.71	2.85	2	P62806|H4_MOUSE
IAQSDYIPTQQDVLR	27.19	10.6	1	1980000	1600000	2130000	1670000	1800000	2000000	2090000	2130000	1560000	1780000	2520000	2210000	2410000	1810000	1950000	1800000	2140000	0.96:1.28:1.00:1.08:1.20:1.25:1.28:0.94:1.06:1.51:1.32:1.45:1.08:1.17:1.08:1.28	1800000	1950000	2230000	1930000	1.00:1.08:1.24:1.07	1.24	1	P08752|GNAI2_MOUSE
TSAAPGGVPLQPQDLEFTK	27.19	5.88	1.7	5690000	4310000	6160000	5260000	5580000	6010000	6410000	6920000	4450000	5120000	6770000	6000000	6590000	4770000	4730000	6050000	5820000	0.82:1.17:1.00:1.06:1.14:1.22:1.32:0.85:0.97:1.29:1.14:1.25:0.91:0.90:1.15:1.11	5330000	5950000	6120000	5340000	1.00:1.12:1.15:1.00	1.15	1	Q9DB77|QCR2_MOUSE
QIFLGGVDR	27.18	2.85	0.7	11000000	8700000	11500000	10700000	11100000	11600000	11700000	13200000	8520000	9980000	12500000	11300000	11600000	12400000	8740000	11300000	11300000	0.82:1.08:1.00:1.04:1.09:1.10:1.24:0.80:0.94:1.17:1.06:1.09:1.17:0.82:1.07:1.07	10500000	11200000	11300000	11000000	1.00:1.07:1.08:1.05	1.08	1	P48962|ADT1_MOUSE
LLAEPVPGIK	27.15	9.25	0.5	1920000	1770000	1950000	1860000	1950000	1700000	1890000	1550000	1670000	1890000	2290000	2050000	2020000	2140000	1780000	2090000	2170000	0.95:1.05:1.00:1.05:0.91:1.02:0.83:0.90:1.02:1.23:1.10:1.08:1.15:0.95:1.12:1.16	1880000	1700000	2060000	2050000	1.00:0.90:1.09:1.09	1.21	1	P61089|UBE2N_MOUSE
TYLKPDVDK	27.13	28.94	1	3870000	3750000	2640000	3060000	4620000	4810000	3530000	2380000	2250000	3430000	3160000	4380000	4660000	3530000	5880000	3470000	6370000	1.22:0.86:1.00:1.51:1.57:1.15:0.78:0.73:1.12:1.03:1.43:1.52:1.15:1.92:1.13:2.08	3520000	3240000	3910000	4810000	1.00:0.92:1.11:1.37	1.48	1	P70169|DOC2B_MOUSE
AGAYDFPSPEWDTVTPEAK	27.13	32.23	1.2	31000000	29300000	39200000	24400000	40000000	47000000	26100000	8050000	16100000	30400000	44100000	34800000	38500000	26100000	20200000	35900000	35500000	1.20:1.61:1.00:1.64:1.93:1.07:0.33:0.66:1.25:1.81:1.43:1.58:1.07:0.83:1.47:1.45	33200000	24300000	37000000	29400000	1.00:0.73:1.11:0.88	1.52	2	P28652|KCC2B_MOUSE:P11798|KCC2A_MOUSE:Q6PHZ2|KCC2D_MOUSE:Q923T9|KCC2G_MOUSE
GYISPYFINTSK	27.1	9.1	0.5	3160000	2490000	3710000	3240000	3040000	2930000	3690000	3240000	2560000	2860000	3970000	3320000	3920000	2510000	2600000	2880000	3660000	0.77:1.15:1.00:0.94:0.91:1.14:1.00:0.79:0.88:1.23:1.03:1.21:0.78:0.80:0.89:1.13	3120000	3110000	3520000	2910000	1.00:1.00:1.13:0.93	1.21	1	P63038|CH60_MOUSE
SVGNTIEPVILFQK	27.08	8.36	0.7	1870000	1660000	2080000	1650000	2190000	2320000	1880000	1280000	1440000	1810000	2380000	1940000	2130000	1560000	1620000	2140000	1910000	1.01:1.26:1.00:1.32:1.40:1.14:0.77:0.87:1.09:1.44:1.18:1.29:0.94:0.98:1.30:1.16	1900000	1730000	2060000	1810000	1.00:0.91:1.09:0.95	1.19	1	P14873|MAP1B_MOUSE
FAVLYQPLAGNDQAK	27.07	9.01	1.1	2210000	1750000	2420000	2000000	2120000	2230000	2520000	2210000	1880000	2100000	2930000	2340000	2610000	1810000	2000000	2110000	2390000	0.88:1.21:1.00:1.06:1.12:1.26:1.10:0.94:1.05:1.47:1.17:1.30:0.91:1.00:1.06:1.19	2070000	2210000	2490000	2080000	1.00:1.07:1.20:1.00	1.2	1	B9EKR1|PRPTZ_MOUSE
GRLDSGQLGLYPANYVEAI	27.06	11.14	1.8	1890000	1430000	1870000	1410000	2200000	4880000	1650000	1190000	820000	1430000	1920000	1840000	1920000	1820000	1640000	2200000	1950000	1.01:1.32:1.00:1.56:3.46:1.17:0.84:0.58:1.01:1.36:1.30:1.36:1.29:1.16:1.55:1.38	1730000	2140000	1780000	1900000	1.00:1.24:1.03:1.10	1.24	1	Q61644|PACN1_MOUSE
LPSPTAAPQQSASQATPVTQGQGR	27.04	8.37	1.4	4320000	3640000	5080000	3350000	5520000	5320000	4580000	3580000	1890000	4190000	3040000	4890000	6190000	4570000	4450000	4350000	4560000	1.09:1.52:1.00:1.65:1.59:1.36:1.07:0.56:1.25:0.91:1.46:1.85:1.36:1.33:1.30:1.36	4400000	3840000	4580000	4480000	1.00:0.87:1.04:1.02	1.19	1	O88935|SYN1_MOUSE
ILQDYK	27.01	12.33	1.1	3900000	3500000	3490000	3260000	3740000	4020000	5410000	5810000	2350000	4220000	3500000	3970000	3830000	4400000	4250000	3280000	3380000	1.07:1.07:1.00:1.15:1.23:1.66:1.78:0.72:1.29:1.07:1.22:1.18:1.35:1.30:1.01:1.03	3500000	4400000	3880000	3830000	1.00:1.26:1.11:1.09	1.26	1	P56480|ATPB_MOUSE
LIIWDSYTTNK	27.01	15.97	0.8	8290000	7100000	10100000	6950000	8260000	7550000	7560000	8280000	6080000	8050000	11100000	8330000	11100000	6570000	8130000	7780000	9620000	1.02:1.45:1.00:1.19:1.09:1.09:1.19:0.87:1.16:1.60:1.20:1.60:0.95:1.17:1.12:1.38	8100000	7370000	9650000	8020000	1.00:0.91:1.19:0.99	1.31	1	P62874|GBB1_MOUSE:P62880|GBB2_MOUSE:P29387|GBB4_MOUSE
NTNDANSC(+57.02)QIIIPQNQVNRK	27	16.6	2.3	4090000	3430000	4210000	2960000	4770000	4850000	4410000	3930000	2000000	3060000	2600000	4310000	5110000	5190000	3590000	5600000	5490000	1.16:1.42:1.00:1.61:1.64:1.49:1.33:0.67:1.03:0.88:1.46:1.73:1.75:1.21:1.89:1.85	3840000	3800000	3770000	4960000	1.00:0.99:0.98:1.29	1.32	1	P50396|GDIA_MOUSE:Q61598|GDIB_MOUSE	Carbamidomethylation
AVTEQGAELSNEER	27	5.44	2.4	6170000	6620000	4910000	5210000	5780000	5900000	7630000	7550000	3990000	5880000	5350000	6650000	7570000	6960000	6000000	5820000	6830000	1.27:0.94:1.00:1.11:1.13:1.46:1.45:0.76:1.13:1.03:1.28:1.45:1.33:1.15:1.12:1.31	5630000	6270000	6360000	6400000	1.00:1.11:1.13:1.14	1.14	1	P68254|1433T_MOUSE
TSATWFALSR	26.99	38.44	0.9	2270000	1780000	2600000	2130000	1770000	1840000	3030000	4860000	2000000	2120000	2590000	2100000	2100000	1650000	1800000	1910000	2080000	0.84:1.22:1.00:0.83:0.87:1.42:2.28:0.94:0.99:1.21:0.99:0.99:0.78:0.84:0.90:0.97	2070000	2930000	2230000	1860000	1.00:1.42:1.08:0.90	1.58	1	Q8VDN2|AT1A1_MOUSE
VLAGQEYAAK	26.97	58.54	1.3	12000000	14000000	11000000	9340000	14800000	11900000	10600000	660000	8160000	13900000	12300000	10700000	19200000	15800000	13200000	11900000	13700000	1.50:1.18:1.00:1.59:1.28:1.14:0.07:0.87:1.48:1.31:1.14:2.06:1.69:1.41:1.28:1.47	12300000	7850000	14000000	13700000	1.00:0.64:1.14:1.11	1.78	1	P11798|KCC2A_MOUSE
LSGPGGSGSFR	26.96	40.28	1.2	2460000	1600000	1930000	1970000	2220000	2260000	2930000	5940000	1220000	2230000	2080000	2850000	2540000	3100000	1840000	1860000	2760000	0.81:0.98:1.00:1.13:1.15:1.49:3.02:0.62:1.13:1.06:1.45:1.29:1.58:0.93:0.94:1.40	1930000	3090000	2430000	2390000	1.00:1.60:1.26:1.24	1.6	1	P46660|AINX_MOUSE
IGPASQGLQK	26.95	15.58	0.5	2790000	2390000	2060000	2020000	2720000	2390000	3140000	4510000	1600000	2910000	2410000	2350000	4330000	3990000	2720000	2250000	2870000	1.18:1.02:1.00:1.35:1.18:1.55:2.23:0.79:1.44:1.19:1.16:2.14:1.97:1.34:1.11:1.42	2300000	2910000	3000000	2960000	1.00:1.27:1.31:1.29	1.31	1	P00920|CAH2_MOUSE
SPEFTHENPLETR	26.94	21.07	0.6	8380000	5980000	9750000	8090000	8860000	8400000	10700000	15500000	5910000	7060000	8780000	7190000	8430000	7600000	5970000	8120000	7680000	0.74:1.20:1.00:1.09:1.04:1.33:1.91:0.73:0.87:1.09:0.89:1.04:0.94:0.74:1.00:0.95	8170000	10100000	7870000	7340000	1.00:1.24:0.96:0.90	1.38	2	Q6PIE5|AT1A2_MOUSE
YLGLYNDPNSNPK	26.92	5.13	0.8	2110000	1590000	2400000	2370000	2120000	2040000	2290000	2220000	1540000	2070000	2540000	2060000	2410000	2130000	1660000	2210000	2070000	0.67:1.02:1.00:0.89:0.86:0.97:0.94:0.65:0.87:1.07:0.87:1.02:0.90:0.70:0.93:0.88	2120000	2020000	2270000	2020000	1.00:0.95:1.07:0.95	1.13	1	Q8BH59|CMC1_MOUSE
ALEHFTDLYDIK	26.91	15.33	0.8	5660000	4740000	6490000	4820000	6440000	5720000	5680000	5190000	3650000	5830000	7400000	6390000	6490000	4190000	5130000	5840000	6560000	0.98:1.35:1.00:1.33:1.19:1.18:1.08:0.76:1.21:1.53:1.32:1.35:0.87:1.06:1.21:1.36	5620000	5060000	6530000	5430000	1.00:0.90:1.16:0.97	1.29	2	Q68FD5|CLH1_MOUSE
VVLAYEPVWAIGTGK	26.9	7.7	0.8	14700000	11200000	16700000	10700000	20000000	19900000	16400000	17700000	11300000	13200000	12100000	14700000	15800000	11800000	12600000	16400000	15100000	1.04:1.56:1.00:1.87:1.86:1.53:1.65:1.06:1.23:1.13:1.37:1.48:1.10:1.17:1.54:1.41	14600000	16300000	13900000	14000000	1.00:1.11:0.95:0.95	1.17	2	P17751|TPIS_MOUSE
NTNDANSC(+57.02)QIIIPQNQVNR	26.9	12.8	0.8	5040000	4340000	5080000	4940000	6450000	5110000	4900000	5070000	4110000	4620000	6150000	5060000	6800000	4680000	5060000	4060000	4260000	0.88:1.03:1.00:1.31:1.03:0.99:1.03:0.83:0.93:1.24:1.02:1.38:0.95:1.02:0.82:0.86	5200000	4800000	5660000	4510000	1.00:0.92:1.09:0.87	1.25	2	P50396|GDIA_MOUSE:Q61598|GDIB_MOUSE	Carbamidomethylation
LSILSEER	26.89	4.12	1	2070000	1920000	2170000	1450000	2480000	2240000	1920000	1970000	1700000	1990000	2340000	2150000	2180000	2090000	2060000	2310000	2180000	1.32:1.49:1.00:1.71:1.55:1.33:1.36:1.17:1.37:1.62:1.48:1.51:1.44:1.42:1.59:1.51	2000000	1960000	2170000	2160000	1.00:0.98:1.08:1.08	1.11	1	P16546|SPTN1_MOUSE
VVSPWNSEDAK	26.87	1.67	0.7	3420000	3050000	3890000	2720000	4230000	3700000	3920000	3880000	1840000	3440000	2700000	3770000	4080000	3710000	3380000	2530000	3840000	1.12:1.43:1.00:1.56:1.36:1.44:1.43:0.68:1.27:0.99:1.39:1.50:1.36:1.24:0.93:1.41	3470000	3340000	3500000	3360000	1.00:0.96:1.01:0.97	1.05	1	Q9D051|ODPB_MOUSE
IVAATLSDPELFK	26.86	5.84	2	6110000	5220000	6090000	6030000	6120000	6000000	6440000	6710000	4760000	5760000	7190000	6560000	7240000	5660000	5960000	5480000	6600000	0.86:1.01:1.00:1.01:0.99:1.07:1.11:0.79:0.96:1.19:1.09:1.20:0.94:0.99:0.91:1.09	5860000	5980000	6690000	5920000	1.00:1.02:1.14:1.01	1.14	1	P05201|AATC_MOUSE
TVVTEAGNLLK	26.84	17.48	1.2	3360000	2610000	3870000	2950000	4140000	4010000	4010000	3720000	3200000	2880000	4030000	3290000	3580000	2380000	3080000	2590000	3340000	0.88:1.31:1.00:1.40:1.36:1.36:1.26:1.08:0.98:1.36:1.12:1.21:0.80:1.04:0.88:1.13	3400000	3730000	3450000	2850000	1.00:1.10:1.02:0.84	1.31	1	Q61207|SAP_MOUSE
LINQPLPDLK	26.77	31.51	0.7	2880000	2990000	2970000	2500000	2770000	2950000	2640000	831000	2470000	3050000	3470000	3360000	3510000	2680000	3510000	2840000	3470000	1.19:1.19:1.00:1.11:1.18:1.06:0.33:0.99:1.22:1.39:1.34:1.40:1.07:1.40:1.13:1.39	2810000	2220000	3350000	3130000	1.00:0.79:1.19:1.11	1.51	1	P20357|MTAP2_MOUSE
GDGPYSLVAVINSAQDAPSEAPTEVGVK	26.74	6.22	0.7	2500000	2160000	2840000	1750000	3000000	3290000	2570000	2110000	1750000	2460000	3300000	2380000	2840000	2030000	2040000	2810000	2630000	1.23:1.62:1.00:1.71:1.88:1.46:1.20:1.00:1.40:1.88:1.35:1.62:1.16:1.16:1.60:1.50	2440000	2430000	2740000	2380000	1.00:1.00:1.12:0.98	1.15	1	P12960|CNTN1_MOUSE
SVNESLNNLFITEEDYQALR	26.74	12.56	1	6730000	4370000	6930000	5340000	7180000	10800000	7570000	6700000	3730000	6440000	9260000	6640000	7690000	5350000	6220000	6820000	6610000	0.82:1.30:1.00:1.34:2.02:1.42:1.25:0.70:1.21:1.73:1.24:1.44:1.00:1.16:1.28:1.24	5960000	7200000	7510000	6250000	1.00:1.21:1.26:1.05	1.26	2	Q68FD5|CLH1_MOUSE
AYEFAER	26.73	9.42	0.8	2060000	2020000	1800000	1710000	1940000	2070000	2280000	1940000	1530000	2150000	2030000	2330000	2170000	2550000	2040000	1830000	2630000	1.18:1.05:1.00:1.14:1.21:1.33:1.13:0.89:1.25:1.19:1.36:1.27:1.49:1.19:1.07:1.54	1870000	1960000	2170000	2260000	1.00:1.05:1.16:1.21	1.21	1	Q68FD5|CLH1_MOUSE
LTLSALLDGK	26.73	12.55	0.7	9680000	8240000	9270000	9730000	12400000	14200000	10100000	9410000	8110000	9350000	11000000	9190000	10700000	7260000	7130000	8140000	10700000	0.85:0.95:1.00:1.27:1.46:1.03:0.97:0.83:0.96:1.13:0.94:1.10:0.75:0.73:0.84:1.10	9910000	10500000	10100000	8300000	1.00:1.05:1.02:0.84	1.26	2	Q60932|VDAC1_MOUSE
FEDYLNAESR	26.72	1.78	0.8	3280000	2940000	3270000	3080000	3490000	3500000	3390000	3030000	3020000	3110000	3720000	3250000	3390000	3430000	3220000	3300000	3390000	0.95:1.06:1.00:1.13:1.13:1.10:0.98:0.98:1.01:1.21:1.05:1.10:1.11:1.04:1.07:1.10	3190000	3230000	3370000	3330000	1.00:1.01:1.05:1.04	1.05	1	O55131|SEPT7_MOUSE
DLYGDFK	26.71	18.21	0.9	3460000	3170000	3550000	3680000	3960000	3000000	2830000	2330000	3110000	3450000	4320000	3240000	3670000	3490000	4110000	3630000	3890000	0.86:0.96:1.00:1.08:0.81:0.77:0.63:0.85:0.94:1.17:0.88:1.00:0.95:1.12:0.99:1.06	3590000	2820000	3670000	3780000	1.00:0.79:1.02:1.05	1.34	1	P35802|GPM6A_MOUSE
QVLFSADDR	26.69	60	1.3	2620000	1910000	1510000	2130000	3320000	3310000	4220000	7150000	1230000	2460000	1860000	2470000	2400000	2290000	1750000	1830000	2040000	0.90:0.71:1.00:1.56:1.55:1.98:3.36:0.58:1.16:0.87:1.16:1.13:1.08:0.82:0.86:0.96	2220000	3970000	2300000	1980000	1.00:1.79:1.04:0.89	2.01	1	P05063|ALDOC_MOUSE
ENC(+57.02)LILAVSPANSDLANSDALK	26.69	5.13	1.5	6950000	5630000	8440000	6130000	8570000	9660000	6750000	5310000	5710000	6400000	8610000	6420000	7750000	5390000	5420000	7390000	7600000	0.92:1.38:1.00:1.40:1.58:1.10:0.87:0.93:1.04:1.41:1.05:1.26:0.88:0.88:1.21:1.24	7190000	6860000	7290000	6450000	1.00:0.95:1.01:0.90	1.13	2	P39053|DYN1_MOUSE	Carbamidomethylation
GFGFGLVK	26.67	5.91	0.6	1610000	1180000	2000000	1440000	1520000	1410000	1620000	2230000	1390000	1470000	2060000	1780000	1610000	1280000	1470000	1420000	1850000	0.82:1.39:1.00:1.06:0.98:1.12:1.55:0.97:1.02:1.43:1.23:1.12:0.89:1.02:0.99:1.29	1540000	1660000	1730000	1510000	1.00:1.08:1.12:0.98	1.15	1	Q60930|VDAC2_MOUSE
TGENVEDAFLEAAK	26.63	4.87	0.8	2000000	1790000	2170000	1800000	2240000	2220000	2080000	1600000	1760000	1790000	2480000	2120000	2220000	1500000	1830000	2140000	2190000	0.99:1.20:1.00:1.24:1.23:1.15:0.89:0.97:0.99:1.38:1.18:1.23:0.83:1.01:1.19:1.21	2000000	1910000	2150000	1910000	1.00:0.96:1.08:0.96	1.13	1	Q91V41|RAB14_MOUSE
FADLTDAASR	26.6	60	1.4	2900000	2410000	4550000	2840000	6500000	5570000	3570000	1020000	2410000	2310000	2200000	2710000	2940000	2480000	1550000	1520000	1870000	0.85:1.60:1.00:2.29:1.96:1.26:0.36:0.85:0.82:0.77:0.95:1.04:0.87:0.55:0.53:0.66	4070000	3140000	2540000	1850000	1.00:0.77:0.62:0.45	2.2	1	P03995|GFAP_MOUSE
VIVVGNPANTNC(+57.02)LTASK	26.6	15.34	0.6	18500000	14400000	17300000	12000000	20200000	20700000	22600000	17400000	11800000	17300000	21900000	20700000	23300000	22900000	17900000	18000000	17000000	1.21:1.45:1.00:1.69:1.73:1.89:1.45:0.99:1.44:1.83:1.73:1.95:1.91:1.49:1.51:1.42	16000000	18100000	20800000	18900000	1.00:1.13:1.30:1.18	1.3	2	P14152|MDHC_MOUSE	Carbamidomethylation
TSISGNWK	26.59	31.37	0.6	2500000	2820000	2190000	2270000	2550000	2610000	2520000	999000	1510000	2510000	2340000	3130000	3180000	3290000	2650000	2130000	3380000	1.25:0.97:1.00:1.13:1.15:1.11:0.44:0.67:1.11:1.03:1.38:1.40:1.45:1.17:0.94:1.49	2460000	1910000	2790000	2860000	1.00:0.78:1.13:1.16	1.5	1	Q64332|SYN2_MOUSE
DLNPDVNVFQR	26.58	9.79	1	3780000	3060000	4220000	3390000	3680000	3750000	3930000	2710000	3660000	3680000	4540000	4260000	4640000	3640000	3790000	3390000	4190000	0.90:1.25:1.00:1.09:1.11:1.16:0.80:1.08:1.09:1.34:1.26:1.37:1.08:1.12:1.00:1.24	3590000	3520000	4280000	3760000	1.00:0.98:1.19:1.05	1.22	1	Q9Z1G4|VPP1_MOUSE
AAIENYVLTYK	26.54	10.63	1.4	1960000	1550000	2300000	1660000	2060000	2120000	1770000	1670000	1720000	1910000	2590000	2160000	2310000	1770000	1730000	1850000	2210000	0.93:1.39:1.00:1.24:1.28:1.07:1.01:1.04:1.15:1.57:1.30:1.40:1.07:1.05:1.12:1.34	1890000	1820000	2240000	1890000	1.00:0.96:1.19:1.00	1.23	1	Q8BYI9|TENR_MOUSE
MPEDESTPEK	26.52	13.98	2.3	2760000	2580000	2950000	2500000	3600000	3070000	2790000	1520000	1840000	2910000	2840000	2800000	3290000	3460000	2410000	2700000	2950000	1.03:1.18:1.00:1.44:1.23:1.12:0.61:0.73:1.17:1.14:1.12:1.32:1.38:0.96:1.08:1.18	2910000	2310000	2960000	2880000	1.00:0.79:1.02:0.99	1.28	1	P84075|HPCA_MOUSE:P62748|HPCL1_MOUSE:Q91X97|NCALD_MOUSE
AESLQVTR	26.52	7.51	0.9	2700000	2840000	2380000	2080000	2640000	3020000	3260000	2040000	1900000	2690000	2640000	2500000	3400000	3510000	3020000	2520000	2700000	1.36:1.14:1.00:1.27:1.45:1.56:0.98:0.91:1.29:1.27:1.20:1.63:1.69:1.45:1.21:1.30	2490000	2560000	2810000	2940000	1.00:1.03:1.13:1.18	1.18	1	P46460|NSF_MOUSE
VNQIGSVTEAIQAC(+57.02)K	26.51	4.46	0.7	12800000	10400000	13800000	12200000	12100000	14000000	15000000	13600000	11400000	11000000	15800000	14300000	12400000	10200000	12400000	11500000	14100000	0.85:1.12:1.00:0.99:1.15:1.23:1.11:0.93:0.90:1.29:1.17:1.01:0.83:1.01:0.94:1.15	12100000	13500000	13400000	12000000	1.00:1.12:1.10:0.99	1.12	2	P17183|ENOG_MOUSE	Carbamidomethylation
YFNSYTLTGR	26.5	9.36	1.9	3310000	2340000	3900000	2650000	3110000	3060000	3670000	4260000	2380000	3190000	4140000	3500000	3810000	3720000	2480000	3550000	3250000	0.88:1.47:1.00:1.17:1.16:1.38:1.61:0.90:1.20:1.56:1.32:1.44:1.40:0.94:1.34:1.22	3000000	3340000	3660000	3250000	1.00:1.11:1.22:1.08	1.22	1	Q78IK2|USMG5_MOUSE
AIAELGIYPAVDPLDSTSR	26.5	11.04	1.7	26500000	20500000	31300000	19000000	27600000	35300000	29100000	33500000	24100000	20000000	35400000	24200000	26600000	22500000	22800000	26700000	25700000	1.08:1.65:1.00:1.45:1.86:1.53:1.77:1.27:1.06:1.87:1.28:1.40:1.19:1.20:1.41:1.35	24600000	30500000	26600000	24400000	1.00:1.24:1.08:0.99	1.25	2	P56480|ATPB_MOUSE
YIDQEELNK	26.46	14.02	2.4	8510000	9160000	6070000	6220000	7480000	7820000	10200000	9530000	4790000	8770000	7340000	10700000	10600000	11000000	9160000	6630000	10600000	1.47:0.97:1.00:1.20:1.26:1.64:1.53:0.77:1.41:1.18:1.71:1.70:1.77:1.47:1.07:1.71	7230000	8090000	9340000	9370000	1.00:1.12:1.29:1.30	1.3	1	P07901|HS90A_MOUSE:P11499|HS90B_MOUSE
DSPSVWAAVPGK	26.45	20.13	1.1	3790000	3000000	4200000	3670000	4440000	3610000	3440000	2700000	2740000	3540000	4790000	4440000	4540000	4010000	3320000	4140000	4040000	0.82:1.14:1.00:1.21:0.98:0.94:0.74:0.75:0.96:1.30:1.21:1.24:1.09:0.90:1.13:1.10	3830000	3120000	4330000	3880000	1.00:0.82:1.13:1.01	1.39	1	P62962|PROF1_MOUSE
SMAASGNLGHTPFLDEL	26.45	19.16	0.7	2500000	1440000	2990000	2250000	2730000	3500000	3040000	3290000	1080000	2360000	3240000	2670000	3080000	1880000	2010000	2080000	2320000	0.64:1.32:1.00:1.21:1.55:1.35:1.46:0.48:1.05:1.44:1.18:1.37:0.83:0.89:0.92:1.03	2350000	2730000	2840000	2070000	1.00:1.16:1.21:0.88	1.37	1	Q9DB77|QCR2_MOUSE
ISEQTYQLSR	26.44	11.93	2.4	8070000	9010000	6030000	7430000	5770000	8870000	9730000	11900000	5090000	8690000	6610000	8740000	9050000	9760000	8920000	5760000	7750000	1.21:0.81:1.00:0.78:1.19:1.31:1.60:0.69:1.17:0.89:1.18:1.22:1.31:1.20:0.77:1.04	7060000	8900000	8270000	8050000	1.00:1.26:1.17:1.14	1.26	1	O08599|STXB1_MOUSE
QLFHPEQLITGK	26.44	17.81	0.8	44200000	42000000	56600000	43200000	43700000	39200000	43900000	34600000	34500000	45500000	54100000	55400000	50300000	33000000	44500000	39900000	47300000	0.97:1.31:1.00:1.01:0.91:1.02:0.80:0.80:1.05:1.25:1.28:1.16:0.76:1.03:0.92:1.09	46400000	38100000	51300000	41200000	1.00:0.82:1.11:0.89	1.35	2	P68368|TBA4A_MOUSE:Q9JJZ2|TBA8_MOUSE
EHMQPTHPIR	26.43	3.32	0.7	2100000	2100000	2170000	1750000	2490000	2640000	1930000	1630000	1760000	2290000	2040000	2270000	2100000	2900000	1570000	2030000	2000000	1.20:1.24:1.00:1.42:1.51:1.10:0.93:1.01:1.31:1.16:1.30:1.20:1.66:0.90:1.16:1.14	2130000	1990000	2170000	2130000	1.00:0.94:1.02:1.00	1.09	1	P68510|1433F_MOUSE:P61982|1433G_MOUSE
GTVVYGEPITASLGTDGSHYWSK	26.43	15.22	0.8	27100000	23500000	33900000	19700000	37200000	29300000	27300000	22900000	13500000	27400000	29200000	30800000	32900000	22900000	25600000	27700000	29400000	1.19:1.71:1.00:1.88:1.48:1.38:1.16:0.68:1.39:1.48:1.56:1.67:1.16:1.30:1.40:1.49	28600000	23200000	30100000	26400000	1.00:0.81:1.05:0.92	1.29	2	O08553|DPYL2_MOUSE
RPSANC(+57.02)DPYAVTEAIVR	26.42	34.27	0.9	14400000	11200000	17400000	10400000	15000000	13500000	13800000	10500000	11700000	15900000	21100000	18500000	20200000	9270000	10900000	13600000	18100000	1.08:1.68:1.00:1.45:1.30:1.33:1.01:1.13:1.53:2.04:1.79:1.94:0.89:1.05:1.31:1.74	13500000	12400000	18900000	13000000	1.00:0.92:1.40:0.96	1.53	2	P15105|GLNA_MOUSE	Carbamidomethylation
YPIEHGIITNWDDM(+15.99)EK	26.41	19.03	0.8	3760000	3030000	3790000	3940000	4170000	3550000	3330000	1950000	3520000	2820000	7870000	1840000	4120000	1920000	2680000	5310000	6280000	0.77:0.96:1.00:1.06:0.90:0.84:0.50:0.89:0.72:2.00:0.47:1.05:0.49:0.68:1.35:1.59	3730000	3090000	4160000	4050000	1.00:0.83:1.12:1.08	1.35	1	P68033|ACTC_MOUSE	Oxidation (M)
YTALVDQEEK	26.4	12.68	1.7	4710000	4660000	3870000	3560000	3970000	4390000	6190000	7040000	2620000	5080000	3950000	5330000	5380000	5730000	4650000	3420000	5570000	1.31:1.09:1.00:1.12:1.23:1.74:1.98:0.74:1.43:1.11:1.50:1.51:1.61:1.31:0.96:1.56	4020000	5060000	4940000	4840000	1.00:1.26:1.23:1.21	1.26	1	Q9DCX2|ATP5H_MOUSE
SSFFVNGLTLGGQK	26.39	14.23	1.8	3090000	2420000	3770000	2330000	4380000	4200000	2730000	2100000	2430000	2870000	4270000	3370000	3570000	2250000	2240000	3470000	3020000	1.04:1.62:1.00:1.88:1.81:1.17:0.90:1.05:1.23:1.83:1.45:1.53:0.97:0.96:1.49:1.30	3230000	2870000	3520000	2740000	1.00:0.89:1.09:0.85	1.28	1	P62962|PROF1_MOUSE
NYTDNELEK	26.39	5.21	0.8	2510000	2690000	2240000	2050000	2310000	2280000	3300000	3460000	1480000	2650000	2090000	2160000	3490000	3220000	2440000	1960000	2300000	1.32:1.10:1.00:1.13:1.12:1.61:1.69:0.72:1.30:1.02:1.06:1.71:1.57:1.19:0.96:1.12	2320000	2630000	2600000	2480000	1.00:1.13:1.12:1.07	1.13	1	P26443|DHE3_MOUSE
TDYNASVSVPDSSGPER	26.38	10.22	0.9	2190000	1590000	2340000	1900000	2420000	2500000	2820000	3480000	1250000	1960000	1780000	2010000	2590000	2210000	1830000	2120000	2220000	0.83:1.23:1.00:1.27:1.32:1.48:1.83:0.66:1.03:0.93:1.05:1.36:1.16:0.96:1.11:1.17	2060000	2510000	2080000	2090000	1.00:1.22:1.01:1.02	1.22	1	P61979|HNRPK_MOUSE
YLVVNADEGEPGTC(+57.02)K	26.36	2.56	0.6	1990000	1660000	2200000	2040000	2310000	2240000	2220000	2310000	1410000	1830000	1510000	2020000	2300000	2130000	1690000	1850000	2150000	0.81:1.08:1.00:1.13:1.10:1.09:1.13:0.69:0.90:0.74:0.99:1.13:1.04:0.83:0.91:1.05	2050000	2050000	1910000	1950000	1.00:1.00:0.93:0.95	1.07	1	Q91YT0|NDUV1_MOUSE	Carbamidomethylation
TETVC(+57.02)TFQDGALVQHQQWDGK	26.36	13.78	0.8	2770000	2050000	2640000	2640000	3020000	3160000	2710000	1950000	2410000	2730000	3480000	3270000	3410000	2170000	2420000	2850000	3360000	0.78:1.00:1.00:1.14:1.20:1.03:0.74:0.91:1.03:1.31:1.24:1.29:0.82:0.92:1.08:1.27	2590000	2560000	3220000	2700000	1.00:0.99:1.24:1.04	1.26	1	Q05816|FABP5_MOUSE	Carbamidomethylation
LLLPGELAK	26.3	60	1.3	28700000	14000000	34800000	28400000	15900000	17300000	61700000	99900000	16100000	20900000	25700000	21600000	24200000	18300000	17600000	19800000	23300000	0.49:1.23:1.00:0.56:0.61:2.17:3.52:0.57:0.74:0.90:0.76:0.85:0.64:0.62:0.70:0.82	23300000	48800000	23100000	19700000	1.00:2.10:0.99:0.85	2.47	2	Q64475|H2B1B_MOUSE:Q9D2U9|H2B3A_MOUSE
TLASAGGPDNLVLLDPGK	26.28	20.17	0.8	2330000	2150000	2610000	1990000	2610000	2310000	2200000	1620000	2040000	2300000	3140000	2630000	2870000	1960000	2040000	2360000	2490000	1.08:1.31:1.00:1.31:1.16:1.10:0.81:1.02:1.15:1.58:1.32:1.44:0.98:1.02:1.18:1.25	2340000	2040000	2740000	2210000	1.00:0.87:1.17:0.94	1.34	1	Q9QYC0|ADDA_MOUSE
TFITQQGIK	26.27	13.47	0.8	2490000	2320000	2600000	2150000	3370000	2880000	2490000	1770000	1490000	2440000	2010000	2550000	2970000	2840000	2440000	2780000	2770000	1.08:1.21:1.00:1.57:1.34:1.16:0.83:0.70:1.14:0.94:1.19:1.38:1.32:1.13:1.30:1.29	2610000	2160000	2490000	2710000	1.00:0.83:0.96:1.04	1.25	1	P84091|AP2M1_MOUSE
SLC(+57.02)PVSWVSAWDDR	26.23	21.44	2.9	5040000	3000000	6830000	4050000	6370000	7650000	6690000	8870000	2980000	3100000	7510000	5100000	0	3350000	4620000	5760000	4730000	0.74:1.69:1.00:1.57:1.89:1.65:2.19:0.74:0.76:1.86:1.26:0:0.83:1.14:1.42:1.17	5060000	6550000	5240000	4620000	1.00:1.29:1.03:0.91	1.42	1	P56391|CX6B1_MOUSE	Carbamidomethylation
DLASVNNLLK	26.2	11.16	0.8	1880000	1560000	2200000	1500000	1550000	1690000	2090000	1920000	1610000	1950000	2390000	2030000	2190000	1490000	1810000	1920000	2110000	1.04:1.47:1.00:1.04:1.13:1.40:1.28:1.08:1.30:1.60:1.36:1.46:1.00:1.21:1.29:1.41	1700000	1830000	2140000	1830000	1.00:1.07:1.26:1.08	1.26	1	P16546|SPTN1_MOUSE
ITSFEEAK	26.15	25.03	1.3	2600000	2450000	2470000	2150000	2740000	2600000	2640000	1290000	1620000	2960000	2430000	2790000	3560000	3540000	2900000	2520000	3010000	1.14:1.15:1.00:1.27:1.21:1.23:0.60:0.75:1.38:1.13:1.30:1.65:1.64:1.35:1.17:1.40	2460000	2040000	2930000	2990000	1.00:0.83:1.19:1.22	1.47	1	P63328|PP2BA_MOUSE
VVLPMELPIR	26.15	31.9	0.7	2700000	1300000	2990000	1780000	3000000	4080000	3690000	4170000	816000	2620000	3620000	2520000	4230000	2060000	2380000	1650000	2280000	0.73:1.68:1.00:1.69:2.30:2.08:2.35:0.46:1.48:2.04:1.42:2.38:1.16:1.34:0.93:1.29	2270000	3190000	3250000	2090000	1.00:1.41:1.43:0.92	1.55	1	P00405|COX2_MOUSE
SALPAQSAATLPAR	26.13	10.31	0.7	3420000	3200000	3720000	3500000	4030000	3720000	3290000	3020000	1630000	3340000	2840000	3660000	4350000	3840000	3280000	3710000	3590000	0.92:1.06:1.00:1.15:1.06:0.94:0.86:0.47:0.95:0.81:1.05:1.24:1.10:0.94:1.06:1.03	3610000	2910000	3550000	3610000	1.00:0.81:0.98:1.00	1.24	1	Q62261|SPTB2_MOUSE
IPVPEDK	26.12	12.16	0.9	2890000	2560000	2410000	2370000	2670000	2520000	3610000	4670000	1890000	3140000	2340000	2660000	3980000	3670000	3060000	2220000	2400000	1.08:1.02:1.00:1.13:1.06:1.52:1.97:0.80:1.32:0.99:1.12:1.68:1.55:1.29:0.94:1.01	2500000	3170000	3030000	2840000	1.00:1.27:1.21:1.13	1.27	1	Q9DCX2|ATP5H_MOUSE
RVTIMPK	26.11	60	1.1	3280000	1540000	2870000	3090000	1810000	1910000	6130000	14300000	1160000	2900000	1590000	2220000	3630000	2930000	1830000	1930000	2520000	0.50:0.93:1.00:0.59:0.62:1.98:4.64:0.38:0.94:0.52:0.72:1.17:0.95:0.59:0.62:0.82	2330000	5880000	2590000	2300000	1.00:2.53:1.11:0.99	2.55	1	P84244|H33_MOUSE
ASGVEGADVVK	26.11	13.73	1.3	3110000	3270000	2640000	2270000	2790000	3080000	3580000	2860000	1980000	3590000	2670000	3440000	4400000	4110000	3700000	2270000	3070000	1.44:1.16:1.00:1.22:1.36:1.57:1.26:0.87:1.58:1.17:1.51:1.93:1.81:1.63:1.00:1.35	2740000	2880000	3530000	3280000	1.00:1.05:1.29:1.20	1.29	1	P17710|HXK1_MOUSE
ILVPEGTR	26.1	12.2	0.6	2760000	2450000	2310000	2270000	2270000	3090000	3750000	3160000	1570000	2870000	2370000	3110000	3360000	3600000	2760000	2030000	3170000	1.08:1.02:1.00:1.00:1.36:1.65:1.39:0.69:1.26:1.04:1.37:1.48:1.59:1.22:0.89:1.40	2320000	2890000	2930000	2890000	1.00:1.24:1.26:1.24	1.26	1	Q8BMF4|ODP2_MOUSE
SVTEQGAELSNEER	26.05	28.8	0.7	25000000	27300000	13700000	21600000	26200000	24200000	28900000	17400000	12000000	30000000	23000000	32500000	36600000	33500000	23400000	21500000	27900000	1.26:0.64:1.00:1.21:1.12:1.34:0.81:0.55:1.39:1.07:1.51:1.69:1.55:1.08:1.00:1.29	22200000	20600000	30500000	26600000	1.00:0.93:1.38:1.20	1.48	2	P63101|1433Z_MOUSE
EVC(+57.02)QLLPFLVR	26	19.53	0.9	2270000	1580000	2820000	1320000	3560000	3250000	1730000	532000	1690000	2170000	3040000	2560000	2770000	2200000	1570000	3020000	2440000	1.20:2.14:1.00:2.70:2.47:1.32:0.40:1.28:1.65:2.31:1.95:2.10:1.67:1.19:2.30:1.86	2320000	1800000	2630000	2310000	1.00:0.78:1.14:1.00	1.46	1	Q9Z0E0|NCDN_MOUSE	Carbamidomethylation
YSFLQFDPAPR	25.98	8.3	1	2280000	1860000	2650000	2060000	2750000	3030000	2130000	1790000	1680000	2170000	3240000	2390000	2450000	1600000	1930000	2620000	2110000	0.90:1.28:1.00:1.33:1.47:1.03:0.87:0.82:1.05:1.57:1.16:1.19:0.77:0.93:1.27:1.02	2330000	2160000	2560000	2060000	1.00:0.93:1.10:0.89	1.24	1	P62715|PP2AB_MOUSE:P63330|PP2AA_MOUSE
LQIWDTAGQER	25.98	3.6	0.9	21800000	18900000	25800000	21000000	20000000	22600000	21400000	16600000	21000000	17100000	28100000	19600000	24700000	25400000	21400000	22500000	22300000	0.90:1.23:1.00:0.95:1.08:1.02:0.79:1.00:0.81:1.34:0.93:1.18:1.21:1.02:1.07:1.06	21400000	20400000	22400000	22900000	1.00:0.95:1.04:1.07	1.12	2	P63011|RAB3A_MOUSE:P61027|RAB10_MOUSE:P62823|RAB3C_MOUSE:Q9D1G1|RAB1B_MOUSE:Q91V41|RAB14_MOUSE:P62821|RAB1A_MOUSE:Q9CZT8|RAB3B_MOUSE:P61028|RAB8B_MOUSE:Q6PHN9|RAB35_MOUSE:P35283|RAB12_MOUSE
TQIDHYVGIAR	25.98	15.01	0.5	4930000	4440000	5580000	3820000	5980000	5690000	4230000	3600000	3010000	5230000	2980000	5720000	5920000	5430000	5420000	6080000	5830000	1.16:1.46:1.00:1.56:1.49:1.11:0.94:0.79:1.37:0.78:1.50:1.55:1.42:1.42:1.59:1.52	4950000	4130000	5500000	5690000	1.00:0.83:1.11:1.15	1.38	2	Q9ES97|RTN3_MOUSE
ALPFWNEEIVPQIK	25.98	3.31	1	11800000	4710000	13300000	9820000	17500000	12300000	13200000	10200000	9060000	11500000	16800000	11900000	9820000	11700000	10900000	13700000	13000000	0.48:1.36:1.00:1.78:1.25:1.34:1.04:0.92:1.17:1.71:1.21:1.00:1.19:1.11:1.39:1.33	11300000	11200000	12500000	12300000	1.00:0.99:1.10:1.09	1.11	2	Q9DBJ1|PGAM1_MOUSE
C(+57.02)DENILWLDYK	25.95	7.28	1.2	4400000	3760000	5170000	3980000	5580000	5910000	4160000	5290000	2620000	3800000	5560000	4460000	4820000	3340000	3160000	4290000	4510000	0.94:1.30:1.00:1.40:1.48:1.04:1.33:0.66:0.95:1.40:1.12:1.21:0.84:0.79:1.08:1.13	4620000	4500000	4660000	3820000	1.00:0.97:1.01:0.83	1.22	1	P52480|KPYM_MOUSE	Carbamidomethylation
LAEMPADSGYPAYLGAR	25.95	14.91	1.4	3210000	2140000	3370000	2520000	3640000	4310000	3350000	2500000	1590000	3200000	4150000	3630000	5090000	2810000	3300000	2330000	3360000	0.85:1.34:1.00:1.45:1.71:1.33:0.99:0.63:1.27:1.65:1.44:2.02:1.12:1.31:0.93:1.33	2920000	2940000	4020000	2950000	1.00:1.01:1.38:1.01	1.38	1	P50516|VATA_MOUSE
ALAAELNQLR	25.92	60	0.8	3140000	2160000	5010000	3710000	5020000	6340000	3730000	1020000	3970000	2320000	3650000	2810000	2870000	2480000	1330000	1930000	1900000	0.58:1.35:1.00:1.35:1.71:1.00:0.27:1.07:0.62:0.98:0.76:0.77:0.67:0.36:0.52:0.51	3980000	3760000	2910000	1910000	1.00:0.95:0.73:0.48	2.08	1	P03995|GFAP_MOUSE
ISVNDFIIK	25.92	8.53	0.5	1740000	1290000	2030000	1470000	1980000	2390000	2020000	1690000	1460000	1590000	2350000	1790000	1780000	1390000	1350000	1670000	1660000	0.88:1.38:1.00:1.35:1.63:1.38:1.15:1.00:1.09:1.60:1.22:1.21:0.94:0.92:1.14:1.13	1690000	1890000	1880000	1520000	1.00:1.12:1.11:0.90	1.25	1	Q8BMF4|ODP2_MOUSE
EIQTAVR	25.9	60	0.9	4090000	2780000	3400000	4030000	3010000	2440000	8900000	13800000	1780000	3340000	2640000	3050000	2760000	3970000	3210000	3040000	3320000	0.69:0.84:1.00:0.75:0.61:2.21:3.42:0.44:0.83:0.66:0.76:0.69:0.98:0.80:0.75:0.82	3300000	6730000	2950000	3380000	1.00:2.04:0.89:1.02	2.28	1	Q64475|H2B1B_MOUSE
SITIANQTNC(+57.02)PLYVTK	25.85	3.93	1.3	23400000	20500000	26800000	18500000	24300000	24400000	25400000	20200000	20500000	17800000	29100000	26200000	29200000	20500000	24900000	21400000	25600000	1.10:1.45:1.00:1.31:1.32:1.37:1.09:1.11:0.96:1.57:1.41:1.58:1.10:1.35:1.15:1.38	22500000	23100000	25500000	23600000	1.00:1.02:1.13:1.05	1.13	2	O08553|DPYL2_MOUSE	Carbamidomethylation
EDQTEYLEER	25.85	9.9	1.6	8020000	8530000	5050000	6440000	7200000	9120000	9920000	9010000	4700000	8530000	7000000	9690000	9590000	9670000	8370000	6010000	9460000	1.33:0.78:1.00:1.12:1.42:1.54:1.40:0.73:1.32:1.09:1.50:1.49:1.50:1.30:0.93:1.47	6800000	8190000	8700000	8380000	1.00:1.20:1.28:1.23	1.28	1	P07901|HS90A_MOUSE:P11499|HS90B_MOUSE
QSEADALVALK	25.84	4.51	0.7	7810000	6890000	7890000	7450000	8550000	7890000	7800000	7080000	5900000	6940000	9060000	8170000	8790000	8870000	7050000	8480000	8210000	0.92:1.06:1.00:1.15:1.06:1.05:0.95:0.79:0.93:1.22:1.10:1.18:1.19:0.95:1.14:1.10	7700000	7170000	8240000	8150000	1.00:0.93:1.07:1.06	1.15	1	Q6ZWR6|SYNE1_MOUSE
YLFLGDYVDR	25.8	14.08	1.7	2630000	1830000	3500000	1880000	3550000	3890000	2140000	1400000	1590000	2360000	4020000	2510000	3410000	1840000	2000000	3430000	2690000	0.97:1.86:1.00:1.89:2.07:1.14:0.75:0.84:1.25:2.14:1.34:1.81:0.98:1.06:1.82:1.43	2690000	2260000	3070000	2490000	1.00:0.84:1.14:0.93	1.36	1	P63328|PP2BA_MOUSE:P48453|PP2BB_MOUSE:P62141|PP1B_MOUSE:P62137|PP1A_MOUSE:P63087|PP1G_MOUSE
IQPGNPNYTLSLK	25.79	13.33	1.2	3000000	2720000	3410000	2740000	2700000	3170000	2930000	1750000	2670000	3130000	3870000	3370000	3790000	3270000	2930000	2460000	3070000	0.99:1.24:1.00:0.98:1.16:1.07:0.64:0.97:1.14:1.41:1.23:1.38:1.19:1.07:0.90:1.12	2890000	2630000	3540000	2930000	1.00:0.91:1.22:1.01	1.35	1	Q9DBG3|AP2B1_MOUSE
TYSWDNAQVILAGNK	25.79	21.37	1.2	2040000	1730000	2040000	2020000	2490000	2130000	1850000	833000	1590000	1950000	2660000	2330000	2590000	1670000	1950000	2320000	2480000	0.86:1.01:1.00:1.23:1.06:0.92:0.41:0.79:0.97:1.32:1.16:1.28:0.83:0.97:1.15:1.23	2070000	1600000	2380000	2100000	1.00:0.77:1.15:1.02	1.49	1	P62823|RAB3C_MOUSE
DC(+57.02)EDPNPLIR	25.75	12.68	1.1	2960000	2930000	3090000	2400000	3920000	3350000	2780000	1960000	1830000	2940000	2370000	3200000	3390000	3360000	2950000	3380000	3520000	1.22:1.29:1.00:1.64:1.40:1.16:0.82:0.76:1.23:0.99:1.33:1.41:1.40:1.23:1.41:1.47	3090000	2480000	2970000	3300000	1.00:0.80:0.96:1.07	1.33	1	Q9DBG3|AP2B1_MOUSE:O35643|AP1B1_MOUSE	Carbamidomethylation
EYQLNDSAK	25.72	1.97	0.9	3250000	3920000	2670000	2720000	3160000	3560000	4090000	2890000	2230000	4140000	3260000	3020000	2950000	3840000	4140000	2630000	2740000	1.44:0.98:1.00:1.16:1.31:1.50:1.06:0.82:1.52:1.20:1.11:1.08:1.41:1.52:0.97:1.01	3120000	3190000	3340000	3340000	1.00:1.02:1.07:1.07	1.07	1	P18872|GNAO_MOUSE
ELLLQPVTISR	25.69	19.56	0.4	2740000	2320000	3370000	2400000	3450000	2480000	2520000	1610000	2310000	2860000	3730000	3100000	3310000	2090000	2550000	2680000	3040000	0.97:1.41:1.00:1.44:1.04:1.05:0.67:0.96:1.19:1.56:1.29:1.38:0.87:1.06:1.12:1.27	2880000	2230000	3250000	2590000	1.00:0.77:1.13:0.90	1.46	1	P59999|ARPC4_MOUSE
YSLEPVAAELK	25.66	9.36	1.3	9120000	7120000	10100000	7580000	9940000	9670000	9540000	9700000	7840000	8730000	11600000	10700000	10600000	7200000	8340000	7240000	10000000	0.94:1.34:1.00:1.31:1.28:1.26:1.28:1.03:1.15:1.53:1.41:1.39:0.95:1.10:0.95:1.32	8700000	9190000	10400000	8200000	1.00:1.06:1.20:0.94	1.27	1	P09411|PGK1_MOUSE
LGLDFPNLPYLIDGSHK	25.65	16.5	1.2	5750000	2300000	7080000	3750000	8670000	6730000	8070000	8670000	4400000	4640000	5580000	4700000	7660000	4280000	3660000	6660000	5110000	0.61:1.89:1.00:2.31:1.80:2.15:2.31:1.17:1.24:1.49:1.26:2.04:1.14:0.98:1.78:1.36	5610000	6970000	5650000	4930000	1.00:1.24:1.01:0.88	1.41	2	P10649|GSTM1_MOUSE
EGSSIGAIDSR	25.58	11.45	1.1	5110000	5490000	3740000	4040000	4370000	4680000	6280000	6210000	3090000	5410000	4710000	6480000	6420000	5190000	5180000	4010000	6490000	1.36:0.93:1.00:1.08:1.16:1.56:1.54:0.77:1.34:1.17:1.61:1.59:1.29:1.28:0.99:1.61	4410000	5060000	5760000	5220000	1.00:1.15:1.31:1.18	1.31	1	Q9CZU6|CISY_MOUSE
LDC(+57.02)AQLK	25.56	16.79	1.1	5210000	3810000	4680000	3730000	4680000	4570000	5730000	7600000	2520000	6500000	5310000	5240000	5230000	8120000	4720000	5740000	5220000	1.02:1.25:1.00:1.25:1.22:1.53:2.04:0.68:1.74:1.42:1.41:1.40:2.18:1.26:1.54:1.40	4220000	5100000	5570000	5950000	1.00:1.21:1.32:1.41	1.41	1	P16330|CN37_MOUSE	Carbamidomethylation
SAAEVIAQAR	25.54	6.63	0.8	11200000	11800000	9020000	9200000	11700000	12300000	12400000	9700000	6510000	11300000	10000000	12900000	14800000	14500000	11500000	9090000	13100000	1.29:0.98:1.00:1.27:1.34:1.35:1.05:0.71:1.23:1.09:1.40:1.61:1.58:1.25:0.99:1.43	10400000	10200000	12300000	12100000	1.00:0.98:1.18:1.16	1.2	1	O08553|DPYL2_MOUSE
SNVNDGVAQSTR	25.54	4.18	1	7660000	8470000	6300000	7450000	9230000	7750000	8700000	8240000	5470000	7030000	7290000	6990000	7210000	8910000	8030000	7180000	8320000	1.14:0.85:1.00:1.24:1.04:1.17:1.11:0.73:0.94:0.98:0.94:0.97:1.20:1.08:0.96:1.12	7860000	7540000	7130000	8110000	1.00:0.96:0.91:1.03	1.14	1	P17751|TPIS_MOUSE
EEQELQDIQSR	25.49	43.51	0.9	3320000	3490000	2390000	2450000	3110000	3620000	2720000	580000	2120000	3990000	3110000	4320000	4790000	4220000	4440000	2970000	4820000	1.42:0.98:1.00:1.27:1.48:1.11:0.24:0.86:1.63:1.27:1.76:1.96:1.72:1.81:1.21:1.97	2860000	2260000	4050000	4110000	1.00:0.79:1.42:1.44	1.82	1	P35803|GPM6B_MOUSE
EQVANSAFVER	25.46	1.81	1.3	4260000	4490000	3280000	3390000	3550000	5420000	4890000	4560000	2500000	4330000	3610000	5050000	5420000	5530000	4200000	3090000	4770000	1.32:0.97:1.00:1.05:1.60:1.44:1.34:0.74:1.28:1.06:1.49:1.60:1.63:1.24:0.91:1.41	3680000	4340000	4600000	4400000	1.00:1.18:1.25:1.20	1.25	1	P11499|HS90B_MOUSE
GIVDQSQQAYQEAFEISK	25.46	2.27	1	27600000	25600000	30100000	28300000	33000000	32600000	27000000	16600000	17400000	26500000	38800000	29400000	28000000	22900000	29200000	24600000	31200000	0.90:1.06:1.00:1.17:1.15:0.95:0.59:0.62:0.94:1.37:1.04:0.99:0.81:1.03:0.87:1.10	29300000	23400000	30700000	27000000	1.00:0.80:1.05:0.92	1.31	2	P63101|1433Z_MOUSE
QATVGDVNTDRPGLLDLK	25.44	7.43	0.7	11800000	6790000	12500000	10100000	12500000	9260000	21500000	28600000	7090000	9890000	12800000	11600000	12000000	8460000	7760000	8400000	9080000	0.67:1.24:1.00:1.24:0.92:2.13:2.84:0.70:0.98:1.27:1.15:1.18:0.84:0.77:0.83:0.90	10500000	16600000	11600000	8420000	1.00:1.58:1.10:0.80	1.97	2	P31786|ACBP_MOUSE
AAQEEYIK	25.43	1.55	2.4	8110000	9150000	6950000	6560000	9110000	8640000	8450000	7560000	5180000	9760000	6220000	6800000	9080000	10900000	9370000	7180000	8890000	1.39:1.06:1.00:1.39:1.32:1.29:1.15:0.79:1.49:0.95:1.04:1.38:1.65:1.43:1.09:1.35	7940000	7460000	7960000	9070000	1.00:0.94:1.00:1.14	1.22	1	P05064|ALDOA_MOUSE
VDYAGVTVDELGK	25.37	0.89	0.6	7860000	6500000	8130000	6740000	8090000	7530000	9000000	8960000	6200000	7720000	8170000	8580000	8730000	7070000	8410000	6990000	8920000	0.96:1.21:1.00:1.20:1.12:1.33:1.33:0.92:1.14:1.21:1.27:1.29:1.05:1.25:1.04:1.32	7370000	7920000	8300000	7850000	1.00:1.08:1.13:1.07	1.13	1	P70296|PEBP1_MOUSE
VSLQDPSALATSK	25.37	3.49	1.2	3430000	3840000	3250000	3200000	4270000	3790000	2850000	1030000	2620000	3260000	4020000	3610000	4220000	4040000	3540000	3600000	3700000	1.20:1.01:1.00:1.33:1.18:0.89:0.32:0.82:1.02:1.25:1.13:1.32:1.26:1.10:1.12:1.16	3640000	2570000	3780000	3720000	1.00:0.71:1.04:1.02	1.47	1	P20357|MTAP2_MOUSE
YLAEVASGEK	25.34	2.09	0.8	4240000	3780000	3290000	2720000	4190000	3920000	5660000	5630000	2680000	4430000	3490000	5140000	4970000	4790000	4540000	3390000	5240000	1.39:1.21:1.00:1.54:1.44:2.08:2.07:0.98:1.63:1.28:1.89:1.82:1.76:1.66:1.25:1.92	3500000	4470000	4510000	4490000	1.00:1.28:1.29:1.28	1.29	1	P68510|1433F_MOUSE
LNDFASAVR	25.28	1.75	1	3480000	2220000	4180000	2930000	6740000	3870000	0	3720000	2100000	3080000	3070000	3530000	5980000	4850000	2750000	3150000	3480000	0.76:1.43:1.00:2.30:1.32:0:1.27:0.72:1.05:1.05:1.20:2.04:1.65:0.94:1.07:1.19	4020000	3230000	3910000	3560000	1.00:0.80:0.97:0.89	1.24	1	P12787|COX5A_MOUSE
VVFEQTK	25.26	1.92	1.8	3700000	3470000	2860000	2920000	3770000	3920000	5290000	4760000	2540000	3570000	3250000	3380000	4590000	4590000	4050000	3090000	3060000	1.19:0.98:1.00:1.29:1.34:1.81:1.63:0.87:1.22:1.11:1.15:1.57:1.57:1.38:1.06:1.05	3260000	4130000	3690000	3700000	1.00:1.27:1.13:1.14	1.27	1	P17751|TPIS_MOUSE
GAAQNIIPASTGAAK	25.24	0.84	2.2	66300000	60200000	71900000	52800000	91100000	68700000	72600000	68400000	35800000	66700000	49000000	71400000	84600000	75400000	68500000	49500000	73900000	1.14:1.36:1.00:1.73:1.30:1.38:1.30:0.68:1.26:0.93:1.35:1.60:1.43:1.30:0.94:1.40	69000000	61600000	67900000	66800000	1.00:0.89:0.98:0.97	1.12	2	P16858|G3P_MOUSE
QTTVSNSQQAYQEAFEISK	25.24	2.49	0.6	5970000	5120000	6030000	5370000	6550000	6940000	5660000	3440000	5170000	6110000	7550000	6900000	7920000	4570000	5860000	5760000	6610000	0.95:1.12:1.00:1.22:1.29:1.05:0.64:0.96:1.14:1.41:1.28:1.47:0.85:1.09:1.07:1.23	5770000	5310000	7120000	5700000	1.00:0.92:1.23:0.99	1.34	2	Q9CQV8|1433B_MOUSE
DFTPSGIAGAFR	25.22	2.59	0.9	4630000	3710000	5140000	3770000	5200000	4790000	5680000	6010000	4510000	4340000	5270000	4990000	5150000	3430000	3380000	4320000	4360000	0.98:1.37:1.00:1.38:1.27:1.51:1.60:1.20:1.15:1.40:1.33:1.37:0.91:0.90:1.15:1.16	4450000	5250000	4940000	3870000	1.00:1.18:1.11:0.87	1.35	1	P56135|ATPK_MOUSE
YESLELC(+57.02)RPVLQQGR	25.22	1.54	0.7	9470000	8430000	10300000	7720000	7330000	10300000	10100000	9160000	7630000	9500000	11600000	9760000	11900000	9170000	7980000	9810000	10900000	1.09:1.34:1.00:0.95:1.33:1.30:1.19:0.99:1.23:1.50:1.26:1.54:1.19:1.03:1.27:1.42	8790000	9280000	10700000	9470000	1.00:1.06:1.21:1.08	1.21	2	Q68FD5|CLH1_MOUSE	Carbamidomethylation
SLETNTHVKK	25.19	3.69	1.4	9040000	10300000	6250000	7580000	8520000	9630000	10400000	7480000	6480000	9650000	7820000	11500000	12400000	13400000	10700000	0	12500000	1.35:0.82:1.00:1.12:1.27:1.37:0.99:0.86:1.27:1.03:1.51:1.64:1.76:1.41:0:1.65	8150000	8500000	10400000	12200000	1.00:1.04:1.27:1.50	1.5	1	Q9JKK7|TMOD2_MOUSE
DNAGAATEEFIK	25.18	6.52	0.9	5980000	4350000	5770000	4260000	6020000	6200000	9170000	15600000	4060000	4560000	5600000	5470000	5810000	4910000	3900000	5270000	4770000	1.02:1.36:1.00:1.41:1.46:2.15:3.67:0.95:1.07:1.32:1.29:1.36:1.15:0.92:1.24:1.12	5100000	8760000	5360000	4710000	1.00:1.72:1.05:0.92	1.86	1	P05063|ALDOC_MOUSE
FTQAGSEVSALLGR	25.16	1.72	0.8	18300000	14600000	21200000	13800000	16500000	16400000	22600000	25200000	12700000	18300000	23600000	19700000	20300000	14800000	16200000	17500000	19900000	1.05:1.53:1.00:1.19:1.18:1.63:1.82:0.92:1.32:1.71:1.43:1.47:1.07:1.17:1.27:1.44	16500000	19200000	20500000	17100000	1.00:1.16:1.24:1.03	1.24	2	P56480|ATPB_MOUSE
TTGIVMDSGDGVTHTVPIYEGYALPHAILR	25.15	13.86	0.4	21500000	8190000	27000000	14000000	27800000	44300000	36500000	23500000	5960000	19600000	29100000	19700000	47200000	16100000	4040000	13500000	7330000	0.58:1.93:1.00:1.99:3.16:2.61:1.68:0.43:1.40:2.08:1.41:3.37:1.15:0.29:0.96:0.52	19300000	27600000	28900000	10200000	1.00:1.43:1.50:0.53	2.82	2	P63260|ACTG_MOUSE
VQSLQDEVAFLR	25.14	2.74	1.4	4360000	2530000	5060000	3300000	3810000	5800000	3930000	7440000	3030000	3860000	6640000	4870000	4650000	3400000	2550000	4640000	4300000	0.77:1.53:1.00:1.15:1.76:1.19:2.25:0.92:1.17:2.01:1.48:1.41:1.03:0.77:1.40:1.30	3670000	5050000	5000000	3720000	1.00:1.37:1.36:1.01	1.37	1	P08553|NFM_MOUSE
QLSNPQQEVQNIFK	25.14	1.76	0.8	2070000	1860000	2140000	1960000	2470000	2050000	2140000	1620000	1710000	2030000	2740000	2120000	2470000	1610000	1990000	1890000	2320000	0.95:1.09:1.00:1.26:1.04:1.09:0.82:0.87:1.03:1.39:1.08:1.26:0.82:1.01:0.96:1.18	2110000	1880000	2340000	1950000	1.00:0.89:1.11:0.93	1.24	1	P17427|AP2A2_MOUSE
INQTVEILK	25.11	2.37	0.9	2670000	2860000	2510000	2730000	2970000	2580000	2400000	1410000	2410000	2630000	3040000	2700000	2830000	2890000	2990000	2920000	2860000	1.05:0.92:1.00:1.09:0.94:0.88:0.52:0.88:0.96:1.11:0.99:1.04:1.06:1.10:1.07:1.05	2770000	2200000	2800000	2910000	1.00:0.79:1.01:1.05	1.33	1	Q9Z2Q6|SEPT5_MOUSE
LIC(+57.02)C(+57.02)DILDVLDK	25.11	0.66	0.8	15300000	10900000	18200000	13300000	16700000	21100000	15500000	14400000	10100000	13700000	19700000	15500000	15900000	12700000	12100000	18600000	16600000	0.82:1.37:1.00:1.26:1.59:1.17:1.08:0.76:1.03:1.48:1.17:1.20:0.96:0.91:1.40:1.25	14800000	15300000	16200000	15000000	1.00:1.03:1.09:1.01	1.09	2	P62259|1433E_MOUSE	Carbamidomethylation
IRYESLTDPSK	25.09	2.09	0.5	5760000	6410000	3820000	4440000	4720000	7840000	7200000	6520000	3600000	6180000	4770000	7700000	7050000	7600000	6230000	4450000	3690000	1.44:0.86:1.00:1.06:1.76:1.62:1.47:0.81:1.39:1.07:1.73:1.59:1.71:1.40:1.00:0.83	4850000	6290000	6420000	6310000	1.00:1.30:1.33:1.30	1.33	2	P07901|HS90A_MOUSE:P11499|HS90B_MOUSE
C(+57.02)IELSC(+57.02)GSVR	25.07	2.66	0.6	2730000	2150000	3310000	2370000	3140000	2930000	3580000	5430000	1170000	2550000	1830000	2750000	3140000	2960000	2050000	1680000	2610000	0.91:1.39:1.00:1.32:1.23:1.51:2.29:0.49:1.07:0.77:1.16:1.32:1.25:0.86:0.71:1.10	2750000	3280000	2570000	2320000	1.00:1.19:0.93:0.85	1.41	1	Q6PIE5|AT1A2_MOUSE	Carbamidomethylation
NEAIQAAHDSVAQEGQC(+57.02)R	24.99	1.93	0.8	13100000	13200000	8420000	9010000	14900000	15400000	14100000	8340000	9920000	13200000	11700000	15700000	17200000	15500000	16600000	10900000	16300000	1.47:0.93:1.00:1.65:1.71:1.56:0.93:1.10:1.47:1.29:1.74:1.91:1.72:1.84:1.21:1.81	11400000	11900000	14500000	14800000	1.00:1.05:1.27:1.30	1.3	2	Q9R0P9|UCHL1_MOUSE	Carbamidomethylation
QEQAAAPGPAATK	24.98	0.89	1.2	4280000	4380000	3930000	4540000	4330000	4110000	4450000	4810000	3330000	3800000	4010000	4350000	3970000	5430000	4310000	4150000	4530000	0.96:0.86:1.00:0.95:0.90:0.98:1.06:0.73:0.84:0.88:0.96:0.88:1.20:0.95:0.91:1.00	4300000	4170000	4030000	4610000	1.00:0.97:0.94:1.07	1.14	1	Q9JKC6|CEND_MOUSE
QALNEIETR	24.94	2.91	0.7	2910000	2710000	2410000	2530000	2400000	2380000	4340000	6090000	1740000	2860000	2310000	2860000	2880000	3080000	2740000	2250000	2950000	1.07:0.95:1.00:0.95:0.94:1.71:2.40:0.69:1.13:0.91:1.13:1.14:1.21:1.08:0.89:1.16	2510000	3640000	2730000	2750000	1.00:1.45:1.09:1.10	1.45	1	P61264|STX1B_MOUSE
FENLC(+57.02)K	24.93	1.1	1.2	2480000	2790000	2130000	1990000	2300000	2800000	3210000	3180000	1630000	2250000	2330000	2300000	2640000	3060000	2730000	2100000	2180000	1.40:1.07:1.00:1.16:1.41:1.61:1.60:0.82:1.13:1.17:1.16:1.33:1.54:1.37:1.06:1.09	2300000	2700000	2380000	2520000	1.00:1.17:1.03:1.09	1.17	1	P07901|HS90A_MOUSE:P11499|HS90B_MOUSE	Carbamidomethylation
GLTPTGMLPSGVLSGGK	24.93	3.37	1.3	4730000	2620000	5660000	4600000	5290000	7600000	4480000	2150000	1880000	4850000	6560000	4980000	8050000	3850000	4450000	3900000	4710000	0.57:1.23:1.00:1.15:1.65:0.98:0.47:0.41:1.05:1.43:1.08:1.75:0.84:0.97:0.85:1.02	4540000	4030000	6110000	4230000	1.00:0.89:1.35:0.93	1.52	1	P63328|PP2BA_MOUSE
ADHQPLTEASYVNLPTIALC(+57.02)NTDSPLR	24.84	1.24	2.3	1970000	1540000	2170000	1430000	2430000	2800000	2080000	1950000	943000	1860000	2570000	1920000	2500000	1750000	1670000	2000000	1970000	1.08:1.52:1.00:1.70:1.96:1.45:1.37:0.66:1.30:1.80:1.35:1.75:1.23:1.17:1.40:1.38	1890000	1940000	2210000	1850000	1.00:1.03:1.17:0.98	1.2	1	P14206|RSSA_MOUSE	Carbamidomethylation
IATLASGLEVGK	24.83	1.35	0.8	20200000	16500000	21900000	18300000	19300000	18900000	20400000	18000000	17100000	19500000	24400000	22300000	23900000	23100000	18700000	19000000	21800000	0.90:1.20:1.00:1.05:1.03:1.11:0.98:0.93:1.06:1.33:1.22:1.31:1.26:1.02:1.04:1.19	19000000	18600000	22500000	20600000	1.00:0.98:1.19:1.09	1.21	2	Q6PIC6|AT1A3_MOUSE
ETPAASEAPSSAAK	24.81	4.73	1	16700000	20800000	13800000	16500000	19500000	18600000	12300000	656000	14700000	17200000	19600000	18800000	14900000	24100000	16600000	18200000	20500000	1.26:0.84:1.00:1.18:1.13:0.75:0.04:0.89:1.05:1.19:1.14:0.90:1.47:1.01:1.10:1.25	17600000	11500000	17600000	19900000	1.00:0.65:1.00:1.13	1.72	1	Q91XV3|BASP1_MOUSE
LEC(+57.02)SEELGDLVK	24.81	3.41	2.2	8220000	325000	9290000	5920000	9220000	8970000	9700000	8100000	7770000	6930000	10600000	9740000	10400000	6890000	9180000	8170000	10300000	0.05:1.57:1.00:1.56:1.52:1.64:1.37:1.31:1.17:1.79:1.65:1.76:1.16:1.55:1.38:1.74	6190000	8640000	9430000	8630000	1.00:1.40:1.52:1.39	1.52	1	Q68FD5|CLH1_MOUSE	Carbamidomethylation
QDFPLVK	24.8	1.84	1	1910000	1850000	1590000	1470000	2540000	1820000	1910000	1310000	1510000	1710000	2180000	2150000	2370000	2260000	2090000	1780000	2000000	1.26:1.08:1.00:1.73:1.24:1.30:0.89:1.03:1.17:1.49:1.47:1.61:1.54:1.42:1.21:1.36	1860000	1630000	2100000	2030000	1.00:0.88:1.13:1.09	1.29	1	P50518|VATE1_MOUSE
VALIGSPVDLTYR	24.79	1.77	1	3160000	2400000	3490000	2930000	3380000	4240000	3360000	3630000	2920000	2980000	3900000	3000000	3200000	2430000	2640000	3040000	2970000	0.82:1.19:1.00:1.15:1.44:1.15:1.24:1.00:1.02:1.33:1.02:1.09:0.83:0.90:1.04:1.01	3050000	3540000	3270000	2770000	1.00:1.16:1.07:0.91	1.28	1	Q91VD9|NDUS1_MOUSE
VDNSSLTGESEPQTR	24.72	1.37	0.7	28700000	27000000	24100000	22900000	26200000	26900000	35700000	43100000	16200000	30400000	24400000	28400000	38400000	34700000	29200000	23300000	28200000	1.18:1.05:1.00:1.15:1.18:1.56:1.89:0.71:1.33:1.07:1.24:1.68:1.52:1.28:1.02:1.23	25200000	30700000	30600000	29000000	1.00:1.22:1.21:1.15	1.22	2	Q6PIC6|AT1A3_MOUSE:Q6PIE5|AT1A2_MOUSE:Q8VDN2|AT1A1_MOUSE
TQDENPVVHFFK	24.68	3.02	1.2	95300000	53400000	126000000	79300000	89800000	79700000	74600000	181000000	68700000	89000000	137000000	118000000	115000000	83400000	55900000	61200000	112000000	0.67:1.58:1.00:1.13:1.01:0.94:2.29:0.87:1.12:1.73:1.49:1.45:1.05:0.70:0.77:1.42	87000000	101000000	115000000	78200000	1.00:1.16:1.32:0.90	1.47	2	P04370|MBP_MOUSE
GETVPLDVLQIK	24.66	5.17	0.7	10700000	5560000	11800000	11300000	9770000	14700000	15800000	24000000	3910000	10000000	12600000	10100000	8670000	7450000	9730000	7370000	8050000	0.49:1.04:1.00:0.86:1.29:1.39:2.11:0.34:0.88:1.11:0.89:0.76:0.66:0.86:0.65:0.71	9620000	14600000	10300000	8150000	1.00:1.52:1.08:0.85	1.79	1	Q9ESW4|AGK_MOUSE
NNLAGAEELFAR	24.63	2.07	2	6890000	6290000	7090000	6510000	6180000	5200000	8160000	6360000	5980000	7360000	9270000	7930000	8710000	5710000	4430000	6770000	8250000	0.97:1.09:1.00:0.95:0.80:1.25:0.98:0.92:1.13:1.42:1.22:1.34:0.88:0.68:1.04:1.27	6520000	6430000	8320000	6290000	1.00:0.99:1.28:0.96	1.32	1	Q68FD5|CLH1_MOUSE
RGDFIPGLR	24.63	0.83	0.5	1860000	1430000	2090000	1480000	2070000	2090000	1730000	1930000	1610000	1600000	2290000	1990000	2130000	2020000	1230000	2200000	1880000	0.97:1.42:1.00:1.40:1.41:1.17:1.31:1.09:1.08:1.55:1.35:1.44:1.37:0.83:1.49:1.27	1770000	1840000	2000000	1830000	1.00:1.04:1.13:1.04	1.13	1	P35486|ODPA_MOUSE
VDVSPTSQR	24.61	1.23	0.7	3190000	3350000	2800000	3400000	3380000	3230000	3250000	3790000	2080000	2630000	2960000	2860000	3290000	4360000	3710000	2940000	3030000	0.98:0.82:1.00:0.99:0.95:0.96:1.11:0.61:0.77:0.87:0.84:0.97:1.28:1.09:0.86:0.89	3230000	3090000	2930000	3510000	1.00:0.96:0.91:1.09	1.2	1	Q99KI0|ACON_MOUSE
LENLVYYNR	24.57	1.86	0.6	1870000	1820000	1780000	1750000	2220000	2150000	1290000	0	1680000	1840000	2450000	2200000	2330000	2160000	1790000	2230000	2140000	1.04:1.02:1.00:1.27:1.23:0.74:0:0.96:1.05:1.40:1.26:1.33:1.23:1.03:1.28:1.22	1890000	1710000	2210000	2080000	1.00:0.90:1.17:1.10	1.29	1	Q3UHL1|CAMKV_MOUSE
LSELDDRADALQAGASQFETSAAK	24.56	1.65	0.6	9150000	8250000	10100000	7990000	8660000	9950000	10700000	5870000	5620000	7980000	10400000	10300000	11800000	10100000	8220000	7510000	13000000	1.03:1.26:1.00:1.08:1.25:1.34:0.73:0.70:1.00:1.30:1.30:1.47:1.27:1.03:0.94:1.62	8740000	8030000	10100000	9700000	1.00:0.92:1.16:1.11	1.26	1	P63044|VAMP2_MOUSE
LC(+57.02)NDLMSC(+57.02)VQER	24.56	2.78	1.6	1720000	1390000	1790000	1770000	2060000	1830000	1640000	1170000	956000	1560000	2100000	1900000	2450000	1860000	1830000	1460000	1680000	0.78:1.01:1.00:1.16:1.03:0.93:0.66:0.54:0.88:1.18:1.07:1.38:1.05:1.03:0.82:0.95	1750000	1400000	2000000	1710000	1.00:0.80:1.14:0.97	1.43	1	Q61644|PACN1_MOUSE	Carbamidomethylation
DC(+57.02)PTGILNVDEFK	24.54	5.34	2	6650000	4430000	9430000	4570000	9500000	7770000	4390000	765000	5750000	7080000	9370000	8450000	8980000	5870000	4860000	7800000	7360000	0.97:2.06:1.00:2.08:1.70:0.96:0.17:1.26:1.55:2.05:1.85:1.97:1.28:1.06:1.71:1.61	6980000	4670000	8470000	6470000	1.00:0.67:1.21:0.93	1.81	1	P84075|HPCA_MOUSE	Carbamidomethylation
VNIIPLIAK	24.52	0.34	0.7	4190000	3880000	4510000	4100000	3750000	4660000	4140000	3900000	4060000	3830000	5000000	4150000	4160000	3620000	4270000	4500000	4450000	0.95:1.10:1.00:0.91:1.14:1.01:0.95:0.99:0.93:1.22:1.01:1.02:0.88:1.04:1.10:1.09	4060000	4190000	4280000	4210000	1.00:1.03:1.06:1.04	1.06	2	O55131|SEPT7_MOUSE
STLNEIYFGK	24.52	2.07	0.6	1910000	1640000	2280000	1490000	2140000	1820000	1980000	1260000	1560000	1930000	2320000	2220000	2300000	1940000	1640000	1930000	2080000	1.10:1.53:1.00:1.44:1.22:1.33:0.84:1.05:1.30:1.56:1.49:1.54:1.30:1.10:1.30:1.40	1890000	1660000	2190000	1900000	1.00:0.88:1.16:1.01	1.32	1	P47757|CAPZB_MOUSE
TPWELK	24.5	0.65	0.7	1810000	1590000	1910000	1280000	2000000	1660000	1800000	2160000	1550000	1710000	2150000	1850000	1760000	2080000	1660000	1880000	1850000	1.24:1.49:1.00:1.56:1.30:1.41:1.69:1.21:1.34:1.69:1.45:1.38:1.63:1.30:1.47:1.44	1690000	1800000	1870000	1870000	1.00:1.06:1.11:1.10	1.11	1	P03930|ATP8_MOUSE
EIEELQSQAQALSQEGK	24.48	1.32	0.9	1890000	1410000	2100000	1800000	1990000	2150000	1760000	1510000	1570000	1610000	2500000	2060000	2270000	1930000	1620000	1970000	2070000	0.78:1.17:1.00:1.11:1.20:0.98:0.84:0.87:0.89:1.39:1.15:1.26:1.07:0.90:1.09:1.15	1820000	1750000	2110000	1900000	1.00:0.96:1.16:1.04	1.21	1	Q62261|SPTB2_MOUSE
SADTLWGIQK	24.48	2	1.1	3230000	2750000	3050000	2900000	3420000	3140000	2870000	2000000	2930000	3250000	4020000	3650000	3310000	3820000	3710000	3240000	3610000	0.95:1.05:1.00:1.18:1.08:0.99:0.69:1.01:1.12:1.38:1.26:1.14:1.32:1.28:1.12:1.24	3030000	2740000	3560000	3590000	1.00:0.90:1.17:1.19	1.31	1	P06151|LDHA_MOUSE
TTAASGDLAQAPGAFK	24.46	4.16	0.6	2950000	3460000	3050000	2690000	3450000	3380000	2030000	397000	2340000	2770000	3500000	3220000	3600000	3320000	3400000	3240000	3390000	1.29:1.13:1.00:1.28:1.26:0.76:0.15:0.87:1.03:1.30:1.20:1.34:1.23:1.27:1.20:1.26	3160000	2040000	3270000	3340000	1.00:0.64:1.03:1.06	1.64	1	P20357|MTAP2_MOUSE
AEEYEFLTPMEEAPK	24.41	2.18	1.5	1490000	1040000	1490000	1490000	1660000	2570000	1750000	1120000	642000	819000	2110000	1710000	2260000	849000	1480000	1320000	1500000	0.70:1.00:1.00:1.11:1.72:1.17:0.75:0.43:0.55:1.41:1.15:1.51:0.57:0.99:0.88:1.00	1420000	1520000	1720000	1290000	1.00:1.07:1.21:0.91	1.34	1	Q99PT1|GDIR1_MOUSE
NSLLNEDLEK	24.41	2.47	1.3	3680000	3650000	3680000	3510000	4430000	2860000	3300000	2480000	3000000	3410000	4430000	3910000	4080000	3810000	4320000	4010000	3990000	1.04:1.05:1.00:1.26:0.82:0.94:0.71:0.86:0.97:1.26:1.12:1.16:1.09:1.23:1.14:1.14	3820000	2910000	3960000	4030000	1.00:0.76:1.04:1.06	1.38	1	Q61644|PACN1_MOUSE
FYLEPYLK	24.4	1.58	0.4	2010000	1640000	2340000	1930000	1760000	1870000	2340000	2540000	1340000	1960000	2720000	2240000	2190000	1640000	1700000	1860000	2090000	0.85:1.22:1.00:0.91:0.97:1.22:1.32:0.70:1.02:1.41:1.16:1.13:0.85:0.88:0.96:1.08	1920000	2020000	2280000	1820000	1.00:1.05:1.19:0.95	1.25	1	Q9D855|QCR7_MOUSE
YPYWPHQPIENL	24.38	1.52	0.5	3770000	2650000	4800000	3170000	4320000	4980000	3900000	5000000	0	3470000	5330000	3730000	3790000	2550000	3790000	4440000	4380000	0.84:1.52:1.00:1.36:1.57:1.23:1.58:0:1.10:1.68:1.18:1.20:0.80:1.20:1.40:1.38	3730000	4630000	4080000	3790000	1.00:1.24:1.09:1.01	1.24	1	Q9DCX2|ATP5H_MOUSE
IEEELGSK	24.35	0.93	1	5500000	5970000	4390000	4690000	5690000	5300000	5220000	7770000	3780000	6890000	4430000	5490000	4540000	7860000	6680000	4330000	4960000	1.27:0.93:1.00:1.21:1.13:1.11:1.66:0.81:1.47:0.94:1.17:0.97:1.67:1.42:0.92:1.06	5190000	5520000	5340000	5960000	1.00:1.06:1.03:1.15	1.15	1	P17182|ENOA_MOUSE
EVVPDFPEDK	24.32	3	0.7	1490000	1570000	1380000	1170000	2070000	1230000	1540000	996000	939000	1300000	1630000	1440000	1730000	1440000	1680000	1800000	1960000	1.34:1.18:1.00:1.77:1.05:1.32:0.85:0.80:1.11:1.39:1.23:1.48:1.23:1.44:1.54:1.67	1550000	1170000	1530000	1720000	1.00:0.76:0.99:1.11	1.46	1	Q9QYR6|MAP1A_MOUSE
TVTNAVVTVPAYFNDSQR	24.32	1.73	1.5	14400000	11700000	15400000	13600000	15000000	15600000	15900000	14800000	9970000	13900000	18200000	16500000	17900000	12300000	13900000	12500000	13600000	0.86:1.13:1.00:1.10:1.14:1.16:1.09:0.73:1.02:1.33:1.21:1.32:0.90:1.02:0.91:1.00	13900000	14100000	16600000	13100000	1.00:1.01:1.20:0.94	1.27	2	P63017|HSP7C_MOUSE
FFITNK	24.26	0.92	0.7	1670000	1400000	1920000	1640000	2060000	1830000	1860000	2360000	810000	1580000	1320000	1630000	1580000	1730000	1490000	1930000	1600000	0.86:1.17:1.00:1.26:1.12:1.13:1.44:0.49:0.97:0.81:1.00:0.97:1.06:0.91:1.18:0.98	1760000	1720000	1530000	1690000	1.00:0.98:0.87:0.96	1.15	1	P97300|NPTN_MOUSE
DIMEDTIEDK	24.22	0.78	0.6	4170000	3420000	4140000	4600000	3530000	3820000	5220000	5970000	2640000	3990000	4220000	4010000	4700000	4300000	4390000	3720000	4080000	0.74:0.90:1.00:0.77:0.83:1.13:1.30:0.57:0.87:0.92:0.87:1.02:0.94:0.96:0.81:0.89	3920000	4410000	4230000	4130000	1.00:1.13:1.08:1.05	1.13	1	O08599|STXB1_MOUSE
IMNVIGEPIDER	24.21	7.28	2.8	9780000	6790000	11400000	7650000	9950000	11800000	10600000	16700000	3870000	11900000	13800000	11500000	15600000	7420000	11000000	6530000	91100	0.89:1.49:1.00:1.30:1.54:1.39:2.18:0.51:1.55:1.80:1.51:2.04:0.97:1.43:0.85:0.02	8950000	10700000	13200000	6260000	1.00:1.20:1.47:0.70	2.11	1	P56480|ATPB_MOUSE
RSTVAQLVK	24.21	3.66	0.9	3400000	2850000	2750000	2210000	2890000	3010000	3650000	4560000	2030000	3220000	2600000	3940000	3950000	3580000	3780000	3380000	5980000	1.29:1.24:1.00:1.31:1.36:1.65:2.06:0.92:1.46:1.18:1.78:1.79:1.62:1.71:1.53:2.70	2680000	3310000	3430000	4180000	1.00:1.24:1.28:1.56	1.56	1	Q03265|ATPA_MOUSE
LDQLIYIPLPDEK	24.19	1.49	1.9	2140000	1720000	2500000	1460000	2650000	3000000	2140000	2110000	2010000	1980000	2830000	2060000	2220000	1540000	1490000	2310000	2160000	1.17:1.71:1.00:1.82:2.05:1.46:1.44:1.37:1.35:1.94:1.41:1.52:1.05:1.02:1.58:1.47	2080000	2310000	2270000	1870000	1.00:1.11:1.09:0.90	1.24	1	Q01853|TERA_MOUSE
ADVVESWIGEK	24.19	1.08	0.6	2750000	2230000	3200000	2450000	2520000	2630000	2840000	2870000	2310000	2660000	3420000	3030000	3090000	2370000	2540000	2670000	3170000	0.91:1.31:1.00:1.03:1.07:1.16:1.17:0.94:1.08:1.39:1.24:1.26:0.97:1.04:1.09:1.29	2600000	2660000	3050000	2690000	1.00:1.02:1.17:1.03	1.17	1	P16546|SPTN1_MOUSE
SVIQAVQK	24.16	3.39	0.9	2430000	2740000	2210000	2100000	2250000	1840000	2170000	2010000	1530000	2480000	2330000	2770000	2980000	2800000	3040000	2190000	3450000	1.31:1.06:1.00:1.07:0.88:1.04:0.96:0.73:1.18:1.11:1.32:1.42:1.34:1.45:1.04:1.65	2330000	1890000	2640000	2870000	1.00:0.81:1.13:1.23	1.52	1	Q9ES97|RTN3_MOUSE
AYAQQLTDWAK	24.16	2.51	1.3	3180000	2950000	3650000	2260000	3220000	2900000	2800000	2140000	2730000	3270000	4010000	3500000	3910000	2910000	3810000	2960000	3850000	1.31:1.62:1.00:1.43:1.28:1.24:0.95:1.21:1.45:1.78:1.55:1.74:1.29:1.69:1.31:1.71	3020000	2640000	3670000	3380000	1.00:0.88:1.22:1.12	1.39	1	Q61644|PACN1_MOUSE
TPALSPQRPLTTQQPQSGTLK	24.15	3.12	1.3	18800000	15800000	20700000	12300000	23600000	21800000	15800000	6650000	13600000	17800000	22100000	20600000	25200000	21900000	20500000	21600000	20900000	1.28:1.68:1.00:1.91:1.77:1.28:0.54:1.10:1.45:1.79:1.67:2.04:1.78:1.66:1.76:1.69	18100000	14500000	21400000	21200000	1.00:0.80:1.19:1.17	1.48	2	Q64332|SYN2_MOUSE
LLDAVDTYIPVPTR	24.14	1.83	0.7	1990000	1490000	2010000	2060000	2160000	2650000	2210000	2380000	1660000	1770000	2550000	1850000	2030000	1360000	1580000	2070000	1910000	0.72:0.98:1.00:1.05:1.29:1.07:1.16:0.81:0.86:1.24:0.90:0.99:0.66:0.77:1.00:0.93	1930000	2230000	2050000	1730000	1.00:1.15:1.06:0.90	1.29	1	Q8BFR5|EFTU_MOUSE
VAVLGASGGIGQPLSLLLK	24.13	1.55	0.7	12900000	8010000	17300000	7590000	16200000	10100000	11900000	18600000	7380000	13600000	17100000	8320000	20700000	11800000	11100000	14600000	12500000	1.05:2.28:1.00:2.14:1.33:1.56:2.45:0.97:1.79:2.25:1.10:2.72:1.55:1.46:1.92:1.65	12300000	12000000	14900000	12500000	1.00:0.98:1.21:1.02	1.24	2	P08249|MDHM_MOUSE
AFPSYFSK	24.12	2.82	1.4	1630000	1120000	1760000	994000	2140000	1260000	1560000	3810000	1480000	1250000	1950000	1440000	1610000	1390000	1120000	1830000	1320000	1.13:1.77:1.00:2.15:1.27:1.57:3.83:1.49:1.26:1.96:1.45:1.62:1.39:1.12:1.84:1.33	1500000	2030000	1560000	1410000	1.00:1.35:1.04:0.94	1.44	1	Q9CQ69|QCR8_MOUSE
NQLTSNPENTVFDAK	24.1	2.09	0.8	2330000	1830000	2590000	2160000	2400000	2470000	2490000	2400000	1710000	2380000	3050000	2480000	3050000	2170000	1870000	2220000	1990000	0.85:1.20:1.00:1.11:1.14:1.15:1.11:0.79:1.10:1.41:1.14:1.41:1.00:0.87:1.02:0.92	2250000	2270000	2740000	2060000	1.00:1.01:1.22:0.92	1.33	1	P20029|BIP_MOUSE
GNYLVDVDGNR	24.08	1.36	0.7	1870000	1530000	2120000	1420000	2160000	1850000	2470000	2800000	1290000	1350000	1980000	1840000	1760000	1990000	1620000	1740000	1960000	1.07:1.49:1.00:1.52:1.30:1.73:1.97:0.91:0.95:1.39:1.29:1.23:1.40:1.14:1.22:1.38	1810000	2100000	1730000	1830000	1.00:1.16:0.96:1.01	1.22	1	P61922|GABT_MOUSE
NVTELNEPLSNEER	24.06	1.67	0.7	18900000	17700000	18000000	13400000	24100000	19700000	17700000	13400000	14600000	18200000	22200000	20400000	22200000	20800000	19600000	19700000	20500000	1.32:1.34:1.00:1.80:1.47:1.32:1.00:1.09:1.36:1.66:1.52:1.66:1.55:1.46:1.47:1.53	18300000	16400000	20700000	20100000	1.00:0.90:1.13:1.10	1.26	2	P61982|1433G_MOUSE
VVYTGIYDTEGVAPTK	24.04	1.9	1.9	2180000	1790000	2230000	1970000	2230000	2540000	1990000	1020000	1880000	2030000	2650000	2280000	2620000	2460000	2290000	2430000	2450000	0.91:1.13:1.00:1.13:1.29:1.01:0.52:0.95:1.03:1.34:1.15:1.33:1.25:1.16:1.23:1.24	2060000	1860000	2390000	2410000	1.00:0.90:1.16:1.17	1.3	1	Q5M8N0|CNRP1_MOUSE
TPVSEDMLGR	24.03	1.55	1	2770000	2090000	2350000	2160000	3750000	3820000	2960000	2310000	964000	2890000	2130000	3180000	4310000	3280000	2930000	2210000	2940000	0.97:1.09:1.00:1.73:1.77:1.37:1.07:0.45:1.34:0.99:1.47:1.99:1.52:1.36:1.02:1.36	2590000	2520000	3130000	2840000	1.00:0.97:1.21:1.10	1.24	1	P62814|VATB2_MOUSE
IFNLYPR	24	2.22	1.1	1820000	1600000	2110000	1500000	1600000	1680000	1660000	1340000	1760000	1850000	2470000	2210000	2150000	1370000	1780000	1770000	2320000	1.07:1.41:1.00:1.06:1.12:1.11:0.89:1.18:1.23:1.64:1.47:1.43:0.92:1.18:1.18:1.55	1700000	1610000	2170000	1810000	1.00:0.95:1.27:1.06	1.35	1	P97427|DPYL1_MOUSE:Q62188|DPYL3_MOUSE
TDIANLAEEFK	23.99	1.33	2.1	6480000	5210000	7430000	4850000	7360000	6220000	7690000	8470000	5690000	6370000	6750000	7050000	7340000	4660000	5380000	6200000	6960000	1.07:1.53:1.00:1.52:1.28:1.59:1.75:1.17:1.31:1.39:1.45:1.51:0.96:1.11:1.28:1.44	6210000	7020000	6880000	5800000	1.00:1.13:1.11:0.93	1.21	1	Q99KI0|ACON_MOUSE
TPSALAILENANVLAR	23.99	6.85	0.9	6330000	3530000	6920000	5720000	6270000	8250000	9640000	15600000	4150000	5000000	6800000	5340000	5590000	4190000	3630000	5710000	4910000	0.62:1.21:1.00:1.10:1.44:1.69:2.73:0.73:0.88:1.19:0.93:0.98:0.73:0.64:1.00:0.86	5610000	9420000	5680000	4610000	1.00:1.68:1.01:0.82	2.04	2	P05063|ALDOC_MOUSE
QASGGPVDIGPEYQQDLDRELYK	23.98	1.7	1	5660000	4520000	6780000	5880000	5390000	5730000	7450000	5660000	2790000	5580000	7030000	6030000	7300000	4350000	5340000	4990000	5790000	0.77:1.15:1.00:0.92:0.97:1.27:0.96:0.48:0.95:1.20:1.03:1.24:0.74:0.91:0.85:0.98	5640000	5410000	6490000	5120000	1.00:0.96:1.15:0.91	1.27	1	P97450|ATP5J_MOUSE
HQAQVDQYLGLVR	23.97	2.86	1.3	5730000	5090000	7140000	4810000	5730000	4430000	5700000	4430000	1850000	5970000	7520000	6880000	7360000	5920000	6070000	5500000	7270000	1.06:1.49:1.00:1.19:0.92:1.18:0.92:0.39:1.24:1.56:1.43:1.53:1.23:1.26:1.14:1.51	5690000	4810000	6930000	6190000	1.00:0.84:1.22:1.09	1.44	2	Q8K0T0|RTN1_MOUSE
EPIVGSTDYGK	23.96	2.26	1.7	2380000	2560000	1960000	1840000	2340000	2740000	2880000	2720000	1520000	2860000	2140000	3040000	3190000	3200000	2670000	2160000	265000	1.39:1.07:1.00:1.27:1.49:1.57:1.48:0.82:1.55:1.16:1.65:1.73:1.74:1.45:1.17:0.14	2170000	2470000	2800000	2070000	1.00:1.13:1.29:0.95	1.35	1	P16546|SPTN1_MOUSE
YNPNVLPVQC(+57.02)TGK	23.94	1.93	1.3	30800000	17100000	34400000	20700000	36700000	35000000	32400000	28200000	24100000	30600000	39000000	34000000	37700000	35300000	23300000	32900000	31500000	0.83:1.66:1.00:1.77:1.69:1.56:1.36:1.16:1.48:1.88:1.64:1.82:1.70:1.13:1.59:1.52	27200000	29900000	35400000	30800000	1.00:1.10:1.30:1.13	1.3	2	P14094|AT1B1_MOUSE	Carbamidomethylation
EAIVTSEELGQDLEHVEVLQK	23.94	1.39	1.2	6970000	5100000	8540000	6090000	8410000	9480000	7490000	7280000	3290000	6970000	8800000	7100000	7810000	3820000	6310000	8010000	7020000	0.84:1.40:1.00:1.38:1.56:1.23:1.20:0.54:1.15:1.45:1.17:1.28:0.63:1.04:1.32:1.15	7030000	6890000	7670000	6290000	1.00:0.98:1.09:0.89	1.22	2	P16546|SPTN1_MOUSE
IYEFPETDDEEENK	23.91	0.42	1.3	3530000	2910000	3670000	3370000	3700000	3850000	3660000	3260000	3010000	3170000	3980000	3590000	3830000	3720000	3370000	3730000	3690000	0.86:1.09:1.00:1.10:1.14:1.09:0.97:0.89:0.94:1.18:1.07:1.14:1.10:1.00:1.11:1.10	3410000	3440000	3640000	3620000	1.00:1.01:1.07:1.06	1.07	1	O55131|SEPT7_MOUSE
LGEEDEQGWC(+57.02)R	23.84	2.04	1	2370000	2510000	1860000	1730000	2650000	2710000	2170000	1730000	1590000	2460000	2060000	2700000	2980000	2620000	3060000	2040000	3090000	1.45:1.07:1.00:1.53:1.56:1.25:1.00:0.92:1.42:1.19:1.56:1.72:1.51:1.77:1.18:1.78	2190000	2050000	2550000	2700000	1.00:0.94:1.16:1.23	1.32	1	Q61644|PACN1_MOUSE	Carbamidomethylation
GIFPVLC(+57.02)K	23.84	0.93	0.5	4320000	3540000	4700000	3670000	5360000	4090000	4520000	4820000	3980000	4040000	5020000	4610000	4770000	3290000	3920000	3900000	4950000	0.96:1.28:1.00:1.46:1.11:1.23:1.31:1.08:1.10:1.37:1.26:1.30:0.90:1.07:1.06:1.35	4320000	4350000	4610000	4010000	1.00:1.01:1.07:0.93	1.15	1	P52480|KPYM_MOUSE	Carbamidomethylation
ANIPIMDTGENPEVPFPR	23.82	1.39	0.6	2230000	1630000	1970000	2130000	2540000	3220000	2300000	1770000	1270000	2150000	2660000	2020000	3230000	2270000	2480000	1930000	2100000	0.77:0.92:1.00:1.19:1.51:1.08:0.83:0.60:1.01:1.25:0.95:1.52:1.07:1.17:0.90:0.99	2070000	2140000	2520000	2200000	1.00:1.04:1.22:1.06	1.22	1	Q9Z1G4|VPP1_MOUSE
FFLC(+57.02)QVAGDAK	23.77	2.81	1.3	2730000	2430000	2830000	2410000	2460000	2980000	3390000	2960000	2280000	2720000	3550000	3130000	3500000	2470000	1980000	2260000	2300000	1.01:1.17:1.00:1.02:1.24:1.41:1.23:0.95:1.13:1.48:1.30:1.45:1.03:0.82:0.94:0.95	2530000	2900000	3220000	2250000	1.00:1.15:1.27:0.89	1.43	1	P13595|NCAM1_MOUSE	Carbamidomethylation
LQALDTGWNELHK	23.76	1.77	0.5	1700000	1330000	2110000	1370000	1850000	1900000	1660000	1460000	1520000	1710000	2280000	1860000	2040000	1280000	1470000	1460000	1970000	0.97:1.53:1.00:1.34:1.38:1.21:1.06:1.11:1.24:1.66:1.35:1.49:0.93:1.07:1.06:1.43	1660000	1630000	1970000	1550000	1.00:0.98:1.18:0.93	1.28	1	Q62261|SPTB2_MOUSE
LTLSALVDGK	23.76	1.44	0.4	2840000	2060000	3170000	2670000	3000000	2650000	3530000	3950000	2220000	2830000	3640000	2600000	3090000	2280000	2440000	2460000	2890000	0.77:1.19:1.00:1.13:0.99:1.32:1.48:0.83:1.06:1.36:0.98:1.16:0.85:0.91:0.92:1.08	2730000	3090000	3040000	2520000	1.00:1.13:1.12:0.92	1.23	1	Q60930|VDAC2_MOUSE
TVAGIIVEPIQSEGGDNHASDDFFR	23.74	1.83	0.9	2600000	1940000	3400000	2600000	2470000	3150000	2800000	4490000	1240000	2270000	3010000	2280000	2850000	1960000	1890000	2810000	2450000	0.75:1.31:1.00:0.95:1.21:1.08:1.73:0.48:0.87:1.16:0.88:1.10:0.75:0.73:1.08:0.94	2600000	2920000	2600000	2280000	1.00:1.12:1.00:0.87	1.28	1	P61922|GABT_MOUSE
ELQVGIPVTDEAGQR	23.73	2.21	1.6	1950000	1540000	2030000	1570000	1960000	2100000	1860000	1280000	1770000	2170000	2560000	2180000	2500000	1740000	1990000	1720000	2250000	0.98:1.29:1.00:1.25:1.34:1.18:0.82:1.13:1.38:1.63:1.39:1.59:1.11:1.26:1.10:1.43	1780000	1750000	2350000	1920000	1.00:0.99:1.32:1.08	1.34	1	Q91V61|SFXN3_MOUSE
DQLQTFSEEHPVLLTEAPLNPR	23.73	1.74	1.9	1860000	1470000	2080000	1590000	2050000	3740000	1750000	1630000	1020000	1720000	2430000	1900000	2060000	1450000	1430000	1820000	1700000	0.93:1.31:1.00:1.29:2.35:1.10:1.02:0.64:1.08:1.53:1.20:1.30:0.91:0.90:1.15:1.07	1800000	2030000	2030000	1600000	1.00:1.13:1.13:0.89	1.27	1	P61164|ACTZ_MOUSE
EAAEAEPAEPSSPAAEAEGASASSTSSPK	23.73	5.44	1.2	2680000	2520000	1770000	2360000	2270000	3230000	4650000	6120000	1560000	2000000	1860000	2180000	2500000	2780000	2840000	1920000	2300000	1.07:0.75:1.00:0.96:1.37:1.97:2.60:0.66:0.85:0.79:0.93:1.06:1.18:1.21:0.82:0.98	2230000	3890000	2130000	2460000	1.00:1.75:0.96:1.11	1.82	1	P26645|MARCS_MOUSE
MC(+57.02)DPGM(+15.99)TAFEPEALGNLVEGLDFHR	23.72	1.98	1.8	4010000	1280000	4100000	2600000	6800000	8410000	4100000	254000	1780000	3150000	4860000	3580000	7430000	2850000	4760000	4400000	3880000	0.49:1.58:1.00:2.62:3.24:1.58:0.10:0.68:1.21:1.87:1.38:2.86:1.10:1.83:1.69:1.49	3690000	3640000	4760000	3970000	1.00:0.98:1.29:1.08	1.31	1	P11798|KCC2A_MOUSE	Carbamidomethylation; Oxidation (M)
WYYNAAGFNK	23.7	1.29	2.3	2050000	1450000	2460000	1940000	1950000	2290000	2300000	2540000	1360000	1920000	2560000	2110000	2440000	2250000	1560000	1680000	2020000	0.74:1.27:1.00:1.01:1.18:1.18:1.31:0.70:0.99:1.32:1.09:1.26:1.16:0.80:0.86:1.04	1950000	2120000	2260000	1880000	1.00:1.09:1.16:0.96	1.2	1	Q9D855|QCR7_MOUSE
MGPGSGPGALAK	23.7	2.48	0.6	2410000	2380000	1700000	1640000	2340000	2100000	2720000	2710000	1420000	2760000	1950000	3200000	3240000	3140000	2520000	1680000	3010000	1.45:1.04:1.00:1.43:1.28:1.66:1.66:0.87:1.68:1.19:1.95:1.98:1.92:1.54:1.03:1.84	2010000	2240000	2780000	2590000	1.00:1.11:1.38:1.28	1.38	1	O88737|BSN_MOUSE
AHIAQLC(+57.02)EK	23.69	0.89	0.5	2820000	2910000	2220000	2600000	2830000	3420000	3410000	2760000	2430000	2970000	2810000	2740000	2510000	3870000	2330000	2570000	2740000	1.12:0.85:1.00:1.09:1.32:1.31:1.06:0.93:1.14:1.08:1.05:0.97:1.49:0.90:0.99:1.05	2640000	3010000	2760000	2880000	1.00:1.14:1.04:1.09	1.14	1	Q68FD5|CLH1_MOUSE	Carbamidomethylation
IMNTFSVVPSPK	23.69	2.52	2.9	17300000	12000000	18300000	15100000	15400000	17500000	21200000	20100000	7240000	17900000	19400000	19300000	27500000	18000000	19200000	11100000	17000000	0.79:1.21:1.00:1.02:1.16:1.40:1.33:0.48:1.18:1.28:1.28:1.82:1.19:1.27:0.73:1.13	15200000	16500000	21000000	16300000	1.00:1.09:1.38:1.08	1.38	1	P68372|TBB4B_MOUSE:P99024|TBB5_MOUSE:Q9D6F9|TBB4A_MOUSE:Q9ERD7|TBB3_MOUSE
AYAEFYR	23.67	0.62	0.9	3090000	2730000	3480000	2560000	3980000	3670000	3210000	3960000	2150000	2980000	2720000	2930000	3260000	3480000	2510000	2450000	3400000	1.07:1.36:1.00:1.56:1.44:1.26:1.55:0.84:1.17:1.06:1.15:1.28:1.36:0.98:0.96:1.33	3190000	3250000	2970000	2960000	1.00:1.02:0.93:0.93	1.1	1	Q9CPQ1|COX6C_MOUSE
TGAIVDVPVGEELLGR	23.66	3.32	0.9	10500000	7900000	12300000	9010000	12700000	16200000	11500000	12600000	9960000	10100000	15600000	10300000	10600000	6080000	8620000	7290000	7970000	0.88:1.37:1.00:1.41:1.80:1.27:1.39:1.11:1.12:1.73:1.14:1.17:0.67:0.96:0.81:0.88	10500000	12500000	11600000	7550000	1.00:1.20:1.11:0.72	1.66	2	Q03265|ATPA_MOUSE
VLGFC(+57.02)QLNLPSGK	23.61	3.67	0.6	6350000	4530000	7920000	6050000	5810000	7960000	7880000	11700000	4920000	5480000	8120000	6060000	6410000	4490000	3850000	5290000	5100000	0.75:1.31:1.00:0.96:1.32:1.30:1.93:0.81:0.90:1.34:1.00:1.06:0.74:0.64:0.87:0.84	6080000	8110000	6520000	4680000	1.00:1.33:1.07:0.77	1.73	1	Q6PIE5|AT1A2_MOUSE	Carbamidomethylation
DAMPSDANLNSINK	23.56	3.56	1.5	2950000	2230000	3300000	2140000	4150000	3470000	2600000	1230000	1390000	3120000	3620000	3360000	4760000	3250000	2680000	2770000	3180000	1.04:1.54:1.00:1.94:1.62:1.21:0.58:0.65:1.45:1.69:1.57:2.22:1.51:1.25:1.29:1.48	2960000	2170000	3720000	2970000	1.00:0.73:1.26:1.01	1.71	1	P63328|PP2BA_MOUSE
EHANIDAQSGSQAPNPSTTISPGK	23.54	3.03	1	2960000	1930000	2460000	2030000	2980000	2510000	2590000	3490000	1450000	3610000	3200000	4300000	3960000	3830000	2330000	3000000	3660000	0.95:1.21:1.00:1.47:1.24:1.28:1.72:0.71:1.78:1.58:2.12:1.95:1.89:1.15:1.48:1.81	2350000	2510000	3770000	3200000	1.00:1.07:1.60:1.36	1.6	1	Q8VDQ8|SIR2_MOUSE
QFGIVTIGEEK	23.54	1.68	0.9	15700000	15100000	17600000	13800000	13600000	13700000	15500000	12000000	13600000	17000000	19700000	17500000	19000000	13700000	15800000	14700000	18100000	1.10:1.27:1.00:0.99:1.00:1.12:0.87:0.99:1.24:1.43:1.27:1.38:0.99:1.15:1.07:1.32	15000000	13700000	18300000	15600000	1.00:0.91:1.22:1.04	1.33	1	P35802|GPM6A_MOUSE
LGLSLVVPGGGIK	23.52	0.37	0.9	1870000	1620000	2170000	1670000	2160000	2610000	1720000	1180000	1740000	1670000	2390000	1870000	1850000	1390000	1780000	2020000	2060000	0.97:1.30:1.00:1.30:1.56:1.03:0.71:1.04:1.00:1.43:1.12:1.11:0.83:1.07:1.21:1.24	1910000	1810000	1940000	1810000	1.00:0.95:1.02:0.95	1.07	1	Q9CWZ7|SNAG_MOUSE
QIQDAIDMEK	23.48	0.53	0.9	1880000	1510000	1960000	1550000	2150000	2330000	2550000	2330000	594000	2150000	1280000	1870000	2630000	2140000	1840000	1440000	1760000	0.98:1.27:1.00:1.39:1.51:1.65:1.51:0.38:1.39:0.83:1.21:1.70:1.39:1.19:0.93:1.14	1790000	1950000	1980000	1800000	1.00:1.09:1.11:1.00	1.11	1	Q9CQQ7|AT5F1_MOUSE
GVVVATGDR	23.43	1.88	1.5	6140000	6660000	5460000	5310000	6640000	6430000	6450000	7060000	329000	6670000	6020000	6590000	6710000	8460000	6550000	5880000	6960000	1.25:1.03:1.00:1.25:1.21:1.21:1.33:0.06:1.26:1.13:1.24:1.26:1.59:1.23:1.11:1.31	6020000	5070000	6500000	6960000	1.00:0.84:1.08:1.16	1.37	1	Q6PIC6|AT1A3_MOUSE
HSEEGLGPVQVVAEIPDQPEALQPGPGITAAPVDSGPK	23.42	0.9	1.3	4720000	2900000	6130000	4400000	4720000	5420000	6010000	6670000	2380000	4120000	5280000	4670000	5490000	3950000	3950000	4800000	4670000	0.66:1.39:1.00:1.07:1.23:1.36:1.52:0.54:0.94:1.20:1.06:1.25:0.90:0.90:1.09:1.06	4540000	5120000	4890000	4340000	1.00:1.13:1.08:0.96	1.18	2	E9PUL5|PRRT2_MOUSE
TEAPAAAGPEAK	23.41	6.91	1.2	7260000	7810000	6030000	6590000	8080000	6600000	4050000	323000	5940000	7600000	7780000	7540000	6940000	8500000	11600000	8930000	11900000	1.19:0.92:1.00:1.23:1.00:0.61:0.05:0.90:1.15:1.18:1.14:1.05:1.29:1.76:1.35:1.80	7130000	4230000	7460000	10200000	1.00:0.59:1.05:1.43	2.42	1	Q91XV3|BASP1_MOUSE
ITALDEFATK	23.39	0.83	0.6	3060000	2570000	3580000	2810000	2730000	2870000	3240000	3030000	2590000	3070000	3760000	3380000	3440000	3270000	2880000	2370000	3440000	0.92:1.27:1.00:0.97:1.02:1.15:1.08:0.92:1.09:1.34:1.20:1.22:1.16:1.03:0.84:1.22	2920000	2930000	3410000	2990000	1.00:1.00:1.17:1.02	1.17	1	P16546|SPTN1_MOUSE
DQVANSAFVER	23.35	1.03	1.3	4120000	4480000	3080000	3230000	3890000	5760000	4750000	4590000	2580000	4270000	3040000	5000000	4240000	4830000	4290000	3320000	4610000	1.38:0.95:1.00:1.20:1.78:1.47:1.42:0.80:1.32:0.94:1.55:1.31:1.49:1.33:1.03:1.43	3670000	4420000	4140000	4260000	1.00:1.20:1.13:1.16	1.2	1	P07901|HS90A_MOUSE
VAVPSTIHC(+57.02)DHLIEAQVGGEK	23.35	7.57	1.1	7650000	9190000	7030000	6450000	5010000	5200000	15800000	18300000	3390000	6200000	7430000	6940000	7690000	6930000	5080000	4660000	7070000	1.43:1.09:1.00:0.78:0.81:2.45:2.83:0.53:0.96:1.15:1.08:1.19:1.07:0.79:0.72:1.10	10500000	15200000	7070000	5930000	1.00:1.45:0.67:0.56	2.57	2	Q99KI0|ACON_MOUSE	Carbamidomethylation
EVGEVLC(+57.02)TDPLVSK	23.34	0.56	3	1960000	1520000	2060000	1810000	2140000	1780000	2180000	2210000	1570000	1790000	2270000	2040000	2280000	2060000	1730000	1840000	2020000	0.84:1.14:1.00:1.18:0.98:1.20:1.22:0.86:0.99:1.25:1.13:1.26:1.14:0.96:1.02:1.11	1880000	1930000	2100000	1910000	1.00:1.03:1.11:1.02	1.11	1	Q8BWF0|SSDH_MOUSE	Carbamidomethylation
WAPPLER	23.34	1.46	0.6	2120000	1830000	2250000	1810000	2810000	1940000	2020000	1300000	1810000	2030000	2410000	2290000	2290000	2550000	2170000	2150000	2260000	1.01:1.24:1.00:1.56:1.08:1.12:0.72:1.00:1.12:1.34:1.27:1.27:1.41:1.20:1.19:1.25	2170000	1770000	2250000	2280000	1.00:0.81:1.04:1.05	1.29	1	Q3TXX4|VGLU1_MOUSE
FC(+57.02)PFYK	23.31	0.97	0.8	1740000	1490000	1660000	1520000	2180000	1890000	1680000	1290000	1470000	1620000	2150000	1800000	1990000	1900000	1470000	1900000	1800000	0.98:1.09:1.00:1.44:1.25:1.10:0.85:0.97:1.06:1.42:1.18:1.31:1.25:0.97:1.25:1.19	1710000	1580000	1890000	1770000	1.00:0.92:1.10:1.03	1.19	1	P50516|VATA_MOUSE	Carbamidomethylation
SIQEIQELDK	23.29	1.12	0.7	2810000	2440000	2730000	2630000	3530000	2460000	2740000	2370000	2230000	2760000	3110000	3070000	3050000	2880000	2980000	3070000	2930000	0.93:1.04:1.00:1.34:0.93:1.04:0.90:0.85:1.05:1.18:1.17:1.16:1.09:1.13:1.17:1.11	2830000	2450000	3000000	2960000	1.00:0.86:1.06:1.05	1.22	1	Q99PT1|GDIR1_MOUSE
VNNASLIGLGYTQTLRPGVK	23.29	0.82	1.2	5870000	4770000	7050000	6020000	5620000	6020000	6070000	7070000	3590000	6450000	7590000	6160000	5510000	4760000	5240000	5340000	6740000	0.79:1.17:1.00:0.93:1.00:1.01:1.17:0.60:1.07:1.26:1.02:0.92:0.79:0.87:0.89:1.12	5860000	5690000	6430000	5520000	1.00:0.97:1.10:0.94	1.16	2	Q60931|VDAC3_MOUSE
VNLQGDIVDR	23.27	1.62	0.8	1760000	1700000	1980000	1580000	2170000	1790000	1650000	1200000	1440000	1670000	1450000	1890000	2240000	1960000	1630000	1900000	1920000	1.08:1.25:1.00:1.38:1.13:1.05:0.76:0.91:1.06:0.92:1.20:1.42:1.24:1.04:1.21:1.22	1860000	1520000	1810000	1850000	1.00:0.82:0.98:1.00	1.22	1	Q9QYC0|ADDA_MOUSE
EAFLNTEDK	23.25	1.69	1	1940000	1870000	1670000	1560000	1700000	2330000	2180000	2180000	1100000	2010000	1780000	2250000	2310000	2430000	1930000	1600000	2130000	1.20:1.07:1.00:1.09:1.49:1.40:1.40:0.71:1.29:1.14:1.44:1.48:1.56:1.23:1.03:1.37	1700000	1950000	2090000	2020000	1.00:1.15:1.23:1.19	1.23	1	P16546|SPTN1_MOUSE
EELYQNLTR	23.24	1.35	1.9	3200000	2860000	3690000	2070000	3860000	3010000	3270000	3120000	2430000	3020000	3930000	3320000	3740000	3110000	2940000	3520000	3390000	1.38:1.79:1.00:1.87:1.46:1.58:1.51:1.17:1.46:1.90:1.61:1.81:1.51:1.42:1.70:1.64	3120000	2950000	3500000	3240000	1.00:0.95:1.12:1.04	1.19	1	P16546|SPTN1_MOUSE
IGIFGQDEDVTSK	23.19	1.48	1.2	2440000	1720000	2880000	2470000	1910000	2140000	3140000	4050000	1460000	2370000	2760000	2460000	2680000	2130000	2270000	2170000	2420000	0.70:1.17:1.00:0.77:0.87:1.27:1.64:0.59:0.96:1.12:1.00:1.09:0.86:0.92:0.88:0.98	2240000	2700000	2570000	2240000	1.00:1.20:1.14:1.00	1.2	1	O55143|AT2A2_MOUSE
HGESAWNLENR	23.18	0.91	1.1	4610000	4120000	3260000	3660000	6340000	6240000	4710000	5060000	2790000	4740000	3670000	5760000	5420000	5620000	3910000	3310000	5100000	1.13:0.89:1.00:1.73:1.71:1.29:1.38:0.76:1.30:1.00:1.57:1.48:1.54:1.07:0.90:1.39	4340000	4700000	4900000	4490000	1.00:1.08:1.13:1.03	1.13	2	Q9DBJ1|PGAM1_MOUSE
AAGAEEYAQQEVVK	23.18	3.1	1.3	19600000	12200000	18300000	12400000	20700000	20500000	17000000	25800000	8780000	20300000	13700000	27500000	27900000	26900000	15000000	20800000	26000000	0.99:1.47:1.00:1.67:1.66:1.37:2.08:0.71:1.64:1.11:2.22:2.25:2.17:1.21:1.68:2.09	16000000	18100000	22500000	22200000	1.00:1.14:1.41:1.39	1.41	2	P16330|CN37_MOUSE
INFDSNSAYR	23.16	0.86	0.8	1750000	1540000	2150000	1470000	2330000	1750000	2070000	2320000	905000	1680000	1260000	1810000	2060000	1920000	1540000	1330000	1880000	1.05:1.46:1.00:1.59:1.19:1.41:1.58:0.62:1.15:0.86:1.23:1.40:1.31:1.05:0.90:1.28	1870000	1760000	1700000	1670000	1.00:0.94:0.91:0.89	1.12	1	Q9Z2I9|SUCB1_MOUSE
ALQASALNAWR	23.15	9.06	0.5	2980000	2140000	3360000	2160000	2470000	3170000	4890000	6830000	2750000	2510000	3420000	2970000	2760000	2470000	1670000	1910000	2140000	0.99:1.55:1.00:1.14:1.46:2.26:3.16:1.27:1.16:1.58:1.37:1.28:1.14:0.77:0.88:0.99	2530000	4410000	2920000	2050000	1.00:1.74:1.15:0.81	2.15	1	P05063|ALDOC_MOUSE
AVTEQGHELSNEER	23.13	1.52	0.9	8140000	8540000	6060000	7090000	8230000	9490000	6410000	7190000	6690000	10800000	8570000	7360000	9300000	10100000	8450000	7560000	8400000	1.21:0.86:1.00:1.16:1.34:0.90:1.01:0.94:1.52:1.21:1.04:1.31:1.43:1.19:1.07:1.18	7480000	7450000	9000000	8640000	1.00:1.00:1.20:1.15	1.21	2	Q9CQV8|1433B_MOUSE
EVEPALELLEPIDQK	23.11	0.95	0.6	6530000	5530000	6870000	5020000	8400000	9120000	6710000	5890000	5970000	5670000	7940000	6420000	6600000	5010000	5630000	6700000	7070000	1.10:1.37:1.00:1.67:1.81:1.34:1.17:1.19:1.13:1.58:1.28:1.31:1.00:1.12:1.33:1.41	6460000	6920000	6660000	6100000	1.00:1.07:1.03:0.95	1.13	2	P50396|GDIA_MOUSE
TTPGPGTAQAGDAAR	23.1	3.48	1.3	3590000	4650000	3180000	3570000	4310000	4330000	2810000	1210000	2750000	3360000	4020000	3080000	3940000	4580000	4650000	3310000	3660000	1.30:0.89:1.00:1.21:1.21:0.79:0.34:0.77:0.94:1.12:0.86:1.10:1.28:1.30:0.93:1.03	3930000	2770000	3600000	4050000	1.00:0.71:0.92:1.03	1.46	1	Q8R191|SNG3_MOUSE
LSLDELGR	23.08	4.02	0.7	2080000	1540000	2410000	2040000	1760000	1960000	2690000	3790000	1650000	2090000	2680000	1970000	2050000	2020000	1670000	1070000	1840000	0.76:1.18:1.00:0.87:0.96:1.32:1.86:0.81:1.03:1.32:0.97:1.01:0.99:0.82:0.53:0.90	1940000	2520000	2200000	1650000	1.00:1.30:1.14:0.85	1.53	1	Q6PIE5|AT1A2_MOUSE
FYEQFSK	23.05	1.3	0.6	1960000	1990000	1550000	1510000	1960000	2290000	2330000	2120000	1350000	2040000	1710000	2340000	2180000	2230000	1900000	1660000	2160000	1.32:1.02:1.00:1.29:1.52:1.54:1.40:0.89:1.35:1.13:1.55:1.44:1.47:1.25:1.10:1.43	1750000	2020000	2070000	1990000	1.00:1.15:1.18:1.13	1.18	1	P07901|HS90A_MOUSE
VYTFNSVR	23.03	1.36	2	2500000	2070000	2690000	2040000	2930000	3260000	2970000	3320000	1490000	2300000	1840000	2540000	2620000	2690000	2130000	2700000	2370000	1.01:1.32:1.00:1.44:1.60:1.46:1.63:0.73:1.12:0.90:1.24:1.29:1.32:1.04:1.32:1.16	2430000	2760000	2330000	2470000	1.00:1.14:0.96:1.02	1.19	1	G5E829|AT2B1_MOUSE:Q9R0K7|AT2B2_MOUSE:Q6Q477|AT2B4_MOUSE
GC(+57.02)DVVVIPAGVPR	23.02	1.64	1	18800000	14100000	20300000	16600000	17300000	18600000	21900000	23100000	15200000	17700000	22500000	20400000	23100000	16200000	17000000	15600000	20500000	0.84:1.22:1.00:1.04:1.12:1.32:1.39:0.91:1.07:1.36:1.23:1.39:0.98:1.02:0.94:1.23	17100000	19700000	20900000	17300000	1.00:1.15:1.23:1.02	1.23	2	P08249|MDHM_MOUSE	Carbamidomethylation
LALEETGTEVK	23.01	3.77	2.1	3340000	3270000	3870000	2440000	5490000	4710000	2740000	779000	1810000	3380000	3040000	3970000	4560000	3780000	3040000	2630000	3930000	1.34:1.59:1.00:2.25:1.93:1.12:0.32:0.74:1.39:1.25:1.63:1.87:1.55:1.24:1.08:1.61	3770000	2510000	3740000	3340000	1.00:0.67:0.99:0.89	1.5	1	Q9Z0E0|NCDN_MOUSE
LGASNLPAGISLPASAK	23	2.51	0.9	2110000	1790000	2360000	2080000	1960000	2080000	2540000	2130000	1740000	2240000	2680000	2340000	2560000	1770000	1820000	1650000	2080000	0.86:1.14:1.00:0.94:1.00:1.22:1.02:0.84:1.08:1.29:1.13:1.23:0.85:0.88:0.79:1.00	2050000	2120000	2450000	1830000	1.00:1.03:1.20:0.89	1.34	1	P10852|4F2_MOUSE
ENEMDENLEQVSGIIGNLR	22.99	2.53	0.9	3930000	2250000	4960000	3210000	5040000	6300000	3840000	3510000	1590000	3910000	5460000	4000000	5110000	3610000	3170000	3160000	3820000	0.70:1.55:1.00:1.57:1.96:1.20:1.09:0.49:1.22:1.70:1.25:1.59:1.13:0.99:0.98:1.19	3870000	3810000	4620000	3440000	1.00:0.98:1.19:0.89	1.34	2	P60879|SNP25_MOUSE
DQLIVNLLK	22.97	1.1	0.5	3130000	2770000	3450000	2510000	4080000	4090000	2680000	1880000	3060000	2980000	3990000	3120000	3180000	2700000	2910000	3500000	3180000	1.11:1.37:1.00:1.63:1.63:1.07:0.75:1.22:1.19:1.59:1.25:1.27:1.08:1.16:1.40:1.27	3200000	2930000	3320000	3070000	1.00:0.92:1.04:0.96	1.13	1	P06151|LDHA_MOUSE
QLEITGR	22.95	2.88	1.3	2270000	2410000	1570000	2120000	1620000	1860000	3150000	3860000	1400000	2360000	1880000	2590000	2320000	2710000	2470000	1570000	2350000	1.14:0.74:1.00:0.76:0.88:1.49:1.82:0.66:1.12:0.89:1.22:1.10:1.28:1.17:0.74:1.11	1930000	2570000	2290000	2270000	1.00:1.33:1.19:1.18	1.33	1	P61264|STX1B_MOUSE:O35526|STX1A_MOUSE
QAGLSYIR	22.92	0.99	1	1960000	1780000	2150000	1580000	2460000	2370000	2260000	2570000	1070000	1890000	1540000	2060000	2220000	2240000	1830000	1370000	1940000	1.13:1.36:1.00:1.56:1.50:1.43:1.63:0.68:1.20:0.97:1.30:1.41:1.42:1.16:0.87:1.23	1990000	2070000	1930000	1840000	1.00:1.04:0.97:0.93	1.12	1	P56382|ATP5E_MOUSE
LLDELTLEGVTR	22.91	4.79	0.5	1990000	1120000	2550000	1380000	1920000	2190000	1570000	2030000	1230000	2120000	3570000	2410000	2580000	1550000	1270000	2380000	1960000	0.81:1.85:1.00:1.39:1.58:1.13:1.47:0.89:1.53:2.58:1.75:1.87:1.12:0.92:1.72:1.42	1740000	1760000	2670000	1790000	1.00:1.01:1.53:1.03	1.53	1	Q8VDQ8|SIR2_MOUSE
GLYDGPVC(+57.02)EVSVTPK	22.9	3.02	1.1	20200000	17200000	23700000	18800000	21400000	15100000	20500000	16300000	17200000	20300000	24500000	22400000	25700000	20900000	20600000	17000000	21600000	0.91:1.26:1.00:1.14:0.80:1.09:0.86:0.91:1.08:1.30:1.19:1.37:1.11:1.10:0.90:1.15	20300000	17300000	23200000	20100000	1.00:0.85:1.14:0.99	1.35	2	O08553|DPYL2_MOUSE	Carbamidomethylation
LSDGVAVLK	22.87	1.08	0.8	2060000	1980000	2210000	1630000	2690000	2230000	2310000	1990000	1070000	2030000	1690000	2220000	2350000	2260000	1850000	2320000	2170000	1.21:1.35:1.00:1.64:1.37:1.42:1.22:0.66:1.25:1.04:1.36:1.44:1.38:1.13:1.42:1.33	2130000	1900000	2070000	2150000	1.00:0.89:0.97:1.01	1.13	1	P63038|CH60_MOUSE
YDLLEK	22.86	0.62	0.8	2240000	1890000	2520000	1810000	2990000	2280000	2630000	2970000	1270000	2270000	1920000	2400000	2400000	2490000	1930000	1740000	2390000	1.04:1.39:1.00:1.65:1.26:1.45:1.64:0.70:1.25:1.06:1.32:1.33:1.37:1.07:0.96:1.32	2300000	2290000	2250000	2140000	1.00:0.99:0.98:0.93	1.08	1	Q99KI0|ACON_MOUSE
EQPLDEEMK	22.85	3.49	0.9	4550000	3820000	3260000	3680000	4330000	4520000	5820000	5660000	1810000	5310000	3440000	4960000	7360000	6090000	4910000	2890000	4940000	1.04:0.88:1.00:1.18:1.23:1.58:1.54:0.49:1.44:0.94:1.35:2.00:1.65:1.33:0.78:1.34	3770000	4450000	5270000	4710000	1.00:1.18:1.40:1.25	1.4	1	Q6PIC6|AT1A3_MOUSE
AVFVDLEPTVIDEIR	22.83	1.04	1	18600000	13300000	24700000	15300000	25300000	23600000	17900000	15600000	12500000	15200000	23200000	16500000	22800000	16400000	14900000	21000000	19100000	0.87:1.62:1.00:1.66:1.55:1.18:1.02:0.82:1.00:1.52:1.08:1.49:1.07:0.97:1.37:1.25	19600000	17400000	19400000	17800000	1.00:0.89:0.99:0.91	1.13	2	P68368|TBA4A_MOUSE
WEFIPSK	22.8	2.29	0.9	2160000	1830000	2380000	1830000	2160000	2390000	2120000	1530000	1900000	2090000	2920000	2380000	2670000	1700000	2010000	2180000	2460000	1.00:1.30:1.00:1.18:1.30:1.16:0.83:1.04:1.14:1.59:1.30:1.46:0.93:1.10:1.19:1.34	2050000	1980000	2520000	2090000	1.00:0.97:1.23:1.02	1.27	1	P50516|VATA_MOUSE
VC(+57.02)ENIPIVLC(+57.02)GNK	22.78	2	2.1	2940000	2230000	3050000	2620000	2690000	3050000	3620000	4050000	2310000	2660000	3440000	3240000	3550000	2810000	2380000	2420000	2920000	0.85:1.17:1.00:1.03:1.16:1.38:1.55:0.88:1.01:1.32:1.24:1.36:1.07:0.91:0.92:1.12	2650000	3260000	3220000	2630000	1.00:1.23:1.22:0.99	1.24	1	P62827|RAN_MOUSE	Carbamidomethylation
INAANIATDDERDK	22.76	8.37	0.9	8220000	6270000	6640000	6320000	6330000	6940000	13800000	23200000	4660000	7390000	5530000	8060000	8030000	8080000	6170000	5560000	8490000	0.99:1.05:1.00:1.00:1.10:2.18:3.67:0.74:1.17:0.87:1.28:1.27:1.28:0.98:0.88:1.34	6390000	12100000	7250000	7070000	1.00:1.90:1.13:1.11	1.9	2	P14231|AT1B2_MOUSE
VQQTVQDLFGR	22.7	1.93	1.3	1920000	1530000	2120000	1790000	1890000	1850000	2110000	2070000	1540000	1860000	2320000	2030000	2470000	1890000	1680000	1550000	1940000	0.86:1.19:1.00:1.06:1.03:1.18:1.16:0.86:1.04:1.30:1.14:1.38:1.06:0.94:0.87:1.08	1830000	1890000	2170000	1770000	1.00:1.03:1.18:0.96	1.23	1	P38647|GRP75_MOUSE
DVPPDTITK	22.67	2.69	1.8	2330000	2210000	1840000	2050000	2240000	2110000	2410000	2310000	1630000	2640000	2390000	2060000	2460000	2500000	3330000	2460000	2650000	1.08:0.90:1.00:1.09:1.03:1.18:1.13:0.79:1.29:1.17:1.00:1.20:1.22:1.62:1.20:1.29	2090000	2120000	2390000	2730000	1.00:1.02:1.15:1.31	1.31	1	Q80TE7|LRRC7_MOUSE
TALVANTSNMPVAAR	22.66	4.01	0.8	2780000	1980000	2670000	2760000	3530000	3110000	3340000	2280000	1190000	2940000	3360000	3040000	4620000	3030000	2780000	1640000	2170000	0.72:0.97:1.00:1.28:1.13:1.21:0.83:0.43:1.07:1.22:1.10:1.68:1.10:1.01:0.59:0.79	2730000	2480000	3490000	2410000	1.00:0.91:1.28:0.88	1.45	1	P50516|VATA_MOUSE
VTQSNFAVGYK	22.63	1.3	0.9	11100000	12100000	13500000	10000000	15800000	13100000	14000000	11800000	6450000	12500000	8520000	0	15200000	14500000	10900000	7120000	11900000	1.21:1.35:1.00:1.58:1.31:1.40:1.18:0.64:1.25:0.85:0:1.52:1.45:1.09:0.71:1.19	12900000	11300000	12100000	11100000	1.00:0.88:0.94:0.86	1.16	1	Q60932|VDAC1_MOUSE
IGSLDNITHVPGGGNK	22.62	1.84	0.7	5850000	5420000	6300000	5180000	6180000	5870000	6100000	3980000	4790000	5830000	6420000	6360000	5880000	6210000	6040000	6430000	6610000	1.05:1.22:1.00:1.19:1.13:1.18:0.77:0.93:1.13:1.24:1.23:1.14:1.20:1.17:1.24:1.28	5770000	5190000	6120000	6320000	1.00:0.90:1.06:1.10	1.22	2	P10637|TAU_MOUSE
LDILDQER	22.62	1.35	0.7	1570000	1490000	1830000	1440000	1320000	1640000	1530000	1520000	1300000	1620000	1920000	1700000	1730000	1590000	1500000	1540000	1410000	1.03:1.27:1.00:0.92:1.14:1.07:1.06:0.90:1.13:1.33:1.18:1.21:1.11:1.04:1.07:0.98	1520000	1500000	1740000	1510000	1.00:0.99:1.15:1.00	1.16	1	P16546|SPTN1_MOUSE
YLAEVAC(+57.02)GDDRK	22.58	2.25	0.6	4380000	4500000	3630000	3420000	3600000	3870000	5990000	6250000	3040000	4110000	3410000	4600000	5350000	5300000	4430000	3910000	4750000	1.32:1.06:1.00:1.05:1.13:1.75:1.83:0.89:1.20:1.00:1.35:1.56:1.55:1.29:1.14:1.39	3790000	4790000	4370000	4600000	1.00:1.26:1.15:1.21	1.26	2	P68254|1433T_MOUSE	Carbamidomethylation
FQMPDQGMTSADDFFQGTK	22.58	2.19	1.5	7240000	4960000	8220000	7140000	9070000	11500000	8550000	6900000	2100000	5930000	10200000	7690000	8150000	6100000	7630000	4970000	6740000	0.70:1.15:1.00:1.27:1.61:1.20:0.97:0.29:0.83:1.43:1.08:1.14:0.85:1.07:0.70:0.94	7350000	7260000	8000000	6360000	1.00:0.99:1.09:0.87	1.26	2	O08553|DPYL2_MOUSE
FASFIER	22.57	4.05	1.4	2050000	1040000	2210000	1700000	2130000	2260000	2120000	4640000	1340000	1590000	2220000	2110000	2020000	2230000	1150000	2020000	2010000	0.61:1.30:1.00:1.25:1.33:1.24:2.73:0.79:0.93:1.30:1.24:1.18:1.31:0.68:1.19:1.18	1770000	2590000	1990000	1850000	1.00:1.46:1.12:1.05	1.46	1	P08551|NFL_MOUSE
TEWLDGK	22.55	1.39	1.3	5660000	5300000	4470000	4320000	6130000	7440000	6400000	5750000	3480000	5530000	5230000	6370000	6460000	6100000	6450000	4600000	6490000	1.23:1.03:1.00:1.42:1.72:1.48:1.33:0.80:1.28:1.21:1.47:1.49:1.41:1.49:1.07:1.50	5050000	5770000	5900000	5910000	1.00:1.14:1.17:1.17	1.17	1	P17742|PPIA_MOUSE
AVTELNEPLSNEDRNLLSVAYK	22.5	4.83	0.9	2170000	1540000	1830000	1650000	2060000	2710000	3070000	2360000	1010000	1500000	1740000	2090000	2190000	2570000	1410000	3770000	3180000	0.93:1.11:1.00:1.25:1.64:1.86:1.43:0.61:0.91:1.05:1.27:1.33:1.56:0.85:2.28:1.93	1770000	2290000	1880000	2730000	1.00:1.29:1.06:1.55	1.55	1	P68510|1433F_MOUSE
LASFYER	22.44	1.11	1	1920000	1850000	1770000	1560000	2360000	2260000	2050000	1500000	1290000	2000000	1690000	2240000	2130000	2310000	2020000	1430000	2240000	1.18:1.14:1.00:1.51:1.45:1.31:0.96:0.83:1.28:1.08:1.44:1.37:1.48:1.29:0.91:1.43	1880000	1770000	2020000	2000000	1.00:0.94:1.07:1.06	1.14	1	P50516|VATA_MOUSE
LEFEDGSVLK	22.38	5.09	0.8	7120000	7320000	6440000	6230000	7380000	8720000	352000	4370000	8080000	7610000	9280000	8520000	8460000	7650000	8580000	6630000	8360000	1.17:1.03:1.00:1.18:1.40:0.06:0.70:1.30:1.22:1.49:1.37:1.36:1.23:1.38:1.06:1.34	6840000	5380000	8470000	7800000	1.00:0.79:1.24:1.14	1.57	1	Q9R0P9|UCHL1_MOUSE
VLNQQLTNHIR	22.38	1.72	0.8	6450000	5820000	4890000	4830000	8600000	8100000	6380000	5750000	3550000	6720000	5420000	7960000	8630000	7650000	6320000	4690000	7880000	1.20:1.01:1.00:1.78:1.68:1.32:1.19:0.73:1.39:1.12:1.65:1.79:1.58:1.31:0.97:1.63	6040000	5950000	7180000	6640000	1.00:0.99:1.19:1.10	1.21	2	P39053|DYN1_MOUSE:Q8BZ98|DYN3_MOUSE
LLNQEEGEYYNVPVADADNC(+57.02)SLLQK	22.36	3.86	1.9	2180000	1970000	2790000	1910000	2530000	2490000	1900000	1150000	1260000	1630000	3080000	2370000	2730000	1820000	2270000	2680000	2380000	1.03:1.46:1.00:1.33:1.31:1.00:0.61:0.66:0.85:1.62:1.24:1.44:0.96:1.19:1.41:1.25	2300000	1700000	2450000	2290000	1.00:0.74:1.07:1.00	1.44	1	P63318|KPCG_MOUSE	Carbamidomethylation
QVEYLVNEK	22.35	1.64	0.7	2530000	1970000	1560000	2070000	3300000	3560000	2790000	2760000	1550000	2640000	1920000	2810000	3020000	3100000	2720000	1840000	2800000	0.95:0.75:1.00:1.59:1.72:1.35:1.33:0.75:1.27:0.93:1.36:1.46:1.50:1.32:0.89:1.35	2220000	2670000	2600000	2620000	1.00:1.20:1.17:1.18	1.2	1	P05201|AATC_MOUSE
YLAEFATGNDR	22.35	2.67	0.8	3620000	3370000	3640000	2950000	4950000	4350000	3730000	3190000	2940000	3870000	4640000	3720000	4120000	3260000	3170000	2980000	3020000	1.14:1.23:1.00:1.68:1.47:1.26:1.08:1.00:1.31:1.57:1.26:1.40:1.11:1.08:1.01:1.02	3730000	3550000	4090000	3110000	1.00:0.95:1.10:0.83	1.31	1	P62259|1433E_MOUSE
LAYINPDLALEEK	22.34	1.68	0.5	1980000	1670000	2310000	2030000	1810000	2010000	2250000	2150000	1590000	1820000	2550000	2140000	2170000	1460000	1890000	1820000	2040000	0.82:1.14:1.00:0.89:0.99:1.11:1.06:0.78:0.90:1.26:1.06:1.07:0.72:0.93:0.90:1.01	1950000	2000000	2170000	1800000	1.00:1.02:1.11:0.92	1.2	1	Q60864|STIP1_MOUSE
AVFVDLEPTVIDEVR	31.94	2.74	0.7	10000000	9680000	14400000	3940000	15000000	15300000	8900000	5950000	8610000	9570000	16000000	6880000	14100000	4930000	7930000	11300000	7860000	2.45:3.66:1.00:3.80:3.89:2.25:1.51:2.18:2.43:4.06:1.74:3.58:1.25:2.01:2.86:1.99	10800000	9700000	11600000	8000000	1.00:0.90:1.08:0.74	1.46	1	P68369|TBA1A_MOUSE
VEPYSSTAQVQFDEPEATGGVPILK	22.29	2.81	0.5	2530000	2250000	3070000	2110000	2630000	3570000	2700000	2520000	1950000	2550000	3550000	2420000	2750000	1570000	2570000	2190000	2140000	1.07:1.45:1.00:1.25:1.69:1.28:1.19:0.92:1.21:1.68:1.15:1.30:0.74:1.22:1.04:1.01	2520000	2690000	2820000	2120000	1.00:1.07:1.12:0.84	1.33	1	P13595|NCAM1_MOUSE
TATPQQAQEVHEK	22.29	1.46	1	10600000	12700000	10800000	9440000	13900000	10800000	10100000	10600000	8940000	9520000	11400000	9820000	8980000	12300000	7970000	11200000	10500000	1.35:1.14:1.00:1.47:1.14:1.07:1.12:0.95:1.01:1.21:1.04:0.95:1.30:0.84:1.19:1.11	11700000	10100000	9930000	10500000	1.00:0.86:0.85:0.90	1.18	2	P17751|TPIS_MOUSE
ENTEGEYSGIEHVIVDGVVQSIK	22.29	2.84	1.3	7920000	3610000	9750000	6250000	11500000	12100000	9330000	9950000	3940000	7610000	11000000	4870000	10900000	6560000	5370000	5920000	8180000	0.58:1.56:1.00:1.85:1.93:1.49:1.59:0.63:1.22:1.76:0.78:1.74:1.05:0.86:0.95:1.31	7790000	8820000	8580000	6610000	1.00:1.13:1.10:0.85	1.33	2	Q9D6R2|IDH3A_MOUSE
NFGLYNER	22.28	0.6	1.2	1810000	1500000	1720000	1750000	2320000	1950000	1790000	1740000	1820000	1690000	1510000	1910000	1800000	1950000	1590000	1960000	1930000	0.85:0.98:1.00:1.32:1.11:1.02:0.99:1.04:0.96:0.86:1.09:1.02:1.11:0.91:1.12:1.10	1820000	1830000	1730000	1860000	1.00:1.00:0.95:1.02	1.08	1	P05201|AATC_MOUSE
LQTAPVPMPDLK	22.27	4.17	1.1	1870000	1320000	1940000	1880000	1680000	1850000	2360000	1770000	735000	2060000	2280000	2160000	3230000	1460000	2150000	1100000	1860000	0.70:1.03:1.00:0.89:0.98:1.25:0.94:0.39:1.09:1.21:1.15:1.72:0.78:1.14:0.59:0.99	1710000	1680000	2430000	1640000	1.00:0.98:1.42:0.96	1.48	1	P10637|TAU_MOUSE
VNQIGSVTESLQAC(+57.02)K	22.27	0.71	0.9	11500000	10700000	10100000	12600000	11000000	14100000	13500000	13600000	6320000	12100000	10800000	14300000	10800000	11500000	11400000	9060000	12100000	0.85:0.80:1.00:0.88:1.13:1.08:1.08:0.50:0.96:0.86:1.14:0.86:0.91:0.90:0.72:0.96	11100000	11900000	12000000	11000000	1.00:1.07:1.08:0.99	1.09	2	P17182|ENOA_MOUSE	Carbamidomethylation
LLEATELK	22.26	1.89	0.5	2010000	1950000	2270000	1930000	2460000	2130000	2060000	1990000	1010000	1930000	1730000	2170000	1680000	2270000	2060000	2250000	2260000	1.01:1.18:1.00:1.28:1.11:1.07:1.03:0.52:1.00:0.90:1.13:0.87:1.18:1.07:1.17:1.18	2150000	1800000	1880000	2210000	1.00:0.84:0.87:1.03	1.23	1	P16546|SPTN1_MOUSE
TNVLGHLQQGGAPTPFDR	22.17	4.38	1.2	1870000	1420000	2130000	1630000	2190000	2160000	1600000	849000	1430000	1920000	2400000	2180000	2600000	1710000	1700000	1760000	2240000	0.87:1.31:1.00:1.35:1.33:0.99:0.52:0.88:1.18:1.48:1.34:1.60:1.05:1.05:1.08:1.38	1840000	1510000	2270000	1850000	1.00:0.82:1.23:1.01	1.5	1	P12382|PFKAL_MOUSE
GGGGNFGPGPGSNFR	22.14	2.68	1.8	4460000	3270000	4930000	3240000	4760000	5560000	6030000	7540000	2260000	4270000	2950000	4100000	5130000	4410000	3600000	4650000	4580000	1.01:1.52:1.00:1.47:1.71:1.86:2.32:0.70:1.32:0.91:1.26:1.58:1.36:1.11:1.43:1.41	4050000	5350000	4110000	4310000	1.00:1.32:1.01:1.06	1.32	1	O88569|ROA2_MOUSE
GNNTTSLLSQSVAK	22.13	3.62	1.3	2530000	2150000	2610000	1930000	3140000	2790000	3080000	2930000	1880000	2650000	3420000	2620000	3000000	2290000	2150000	1890000	1900000	1.12:1.35:1.00:1.63:1.45:1.60:1.52:0.98:1.38:1.78:1.36:1.56:1.19:1.12:0.98:0.99	2460000	2670000	2930000	2060000	1.00:1.09:1.19:0.84	1.42	1	Q9DB77|QCR2_MOUSE
DDMIFEDC(+57.02)GNVPSEPK	22.13	3.02	0.5	9640000	6400000	10300000	9120000	9720000	11300000	10600000	9560000	5250000	9590000	12500000	10700000	14400000	7730000	9070000	7760000	10200000	0.70:1.13:1.00:1.07:1.24:1.16:1.05:0.58:1.05:1.37:1.17:1.58:0.85:1.00:0.85:1.12	8890000	9170000	11800000	8700000	1.00:1.03:1.33:0.98	1.36	1	P14094|AT1B1_MOUSE	Carbamidomethylation
QLQALTC(+57.02)DLESLR	22.12	12.9	1.2	3030000	2040000	4780000	3480000	5510000	7940000	3580000	977000	2290000	2140000	3670000	2590000	2830000	1800000	1250000	1940000	1610000	0.59:1.37:1.00:1.58:2.28:1.03:0.28:0.66:0.61:1.05:0.74:0.81:0.52:0.36:0.56:0.46	3960000	3700000	2810000	1650000	1.00:0.94:0.71:0.42	2.4	1	P03995|GFAP_MOUSE	Carbamidomethylation
GMNTLVGYDLVPEPK	22.1	3.61	1.1	5220000	3470000	5550000	4670000	5370000	7860000	6510000	7270000	2650000	4800000	6980000	4900000	6360000	3740000	4400000	4310000	4660000	0.74:1.19:1.00:1.15:1.68:1.40:1.56:0.57:1.03:1.50:1.05:1.36:0.80:0.94:0.92:1.00	4760000	6070000	5760000	4280000	1.00:1.28:1.21:0.90	1.42	1	P12787|COX5A_MOUSE
GILLYGPPGC(+57.02)GK	22.09	2.6	1.7	5080000	4340000	5560000	4720000	5310000	5770000	4880000	2980000	4560000	5070000	6540000	5670000	6530000	5610000	3620000	4300000	5790000	0.92:1.18:1.00:1.13:1.22:1.03:0.63:0.97:1.07:1.39:1.20:1.38:1.19:0.77:0.91:1.23	4980000	4550000	5950000	4830000	1.00:0.91:1.19:0.97	1.31	1	P46460|NSF_MOUSE	Carbamidomethylation
LNQNLNDVLVSLEK	22.08	1.47	0.5	1930000	1340000	2340000	1200000	2340000	3180000	1720000	1740000	1740000	1630000	2520000	1950000	2160000	1540000	1500000	2010000	2040000	1.12:1.96:1.00:1.95:2.65:1.43:1.45:1.45:1.36:2.11:1.63:1.80:1.28:1.25:1.68:1.71	1810000	2090000	2070000	1770000	1.00:1.16:1.14:0.98	1.18	1	O08539|BIN1_MOUSE
DGYISNGELFQVLK	22.07	3.08	0.6	4680000	3360000	6310000	3170000	6670000	6720000	4150000	1830000	3090000	4690000	6590000	5120000	5100000	3920000	3640000	5430000	5130000	1.06:1.99:1.00:2.10:2.12:1.31:0.58:0.97:1.48:2.08:1.61:1.61:1.23:1.15:1.71:1.62	4880000	3950000	5380000	4530000	1.00:0.81:1.10:0.93	1.36	1	Q63810|CANB1_MOUSE
IGSTTNPFLDIPHDPNAAVYK	22.07	2.16	1.4	2750000	2300000	3040000	2170000	3010000	4190000	2540000	1470000	2020000	2920000	3820000	2920000	3210000	2000000	2370000	2920000	3090000	1.06:1.40:1.00:1.39:1.93:1.17:0.67:0.93:1.34:1.76:1.34:1.48:0.92:1.09:1.34:1.42	2630000	2560000	3220000	2600000	1.00:0.97:1.22:0.99	1.26	1	Q2PFD7|PSD3_MOUSE
GLVGEIIK	22.07	1.08	1.1	1780000	1430000	1940000	1790000	1920000	1800000	1840000	1410000	1650000	1590000	2140000	1840000	2030000	1520000	1830000	1790000	2000000	0.80:1.08:1.00:1.08:1.01:1.03:0.79:0.92:0.89:1.20:1.03:1.14:0.85:1.02:1.00:1.12	1770000	1670000	1900000	1780000	1.00:0.95:1.07:1.01	1.13	1	Q01768|NDKB_MOUSE:P15532|NDKA_MOUSE
MVVDSAYEVIK	22.07	4.23	1	4710000	2780000	4660000	3580000	4610000	4690000	6940000	9350000	2260000	4450000	5340000	4510000	5540000	4310000	4680000	3210000	4520000	0.78:1.30:1.00:1.29:1.31:1.94:2.61:0.63:1.24:1.49:1.26:1.55:1.20:1.31:0.90:1.26	3910000	5810000	4960000	4180000	1.00:1.49:1.27:1.07	1.49	1	P16125|LDHB_MOUSE
NDEAEYVC(+57.02)IAENK	22.07	1.32	1.1	2920000	1920000	2870000	2660000	3370000	3120000	3150000	3120000	2230000	2810000	3300000	2950000	3530000	3050000	2640000	3060000	3000000	0.72:1.08:1.00:1.26:1.17:1.18:1.17:0.84:1.06:1.24:1.11:1.33:1.14:0.99:1.15:1.13	2710000	2900000	3150000	2940000	1.00:1.07:1.16:1.09	1.16	1	P13595|NCAM1_MOUSE	Carbamidomethylation
RLDEDLAGYC(+57.02)R	22.04	4.54	1	7740000	3850000	10300000	5130000	10400000	6870000	5780000	8770000	2550000	7580000	7430000	10000000	11400000	9820000	4910000	9930000	9050000	0.75:2.01:1.00:2.02:1.34:1.13:1.71:0.50:1.48:1.45:1.95:2.23:1.91:0.96:1.94:1.76	7410000	5990000	9110000	8430000	1.00:0.81:1.23:1.14	1.52	2	P16330|CN37_MOUSE	Carbamidomethylation
VLVVDQLSMR	22.02	2.91	1.1	2310000	1540000	2330000	2590000	1960000	2280000	3080000	3810000	1060000	2510000	2610000	2250000	3180000	1810000	2400000	1430000	2210000	0.59:0.90:1.00:0.75:0.88:1.19:1.47:0.41:0.97:1.01:0.87:1.23:0.70:0.93:0.55:0.85	2100000	2550000	2640000	1960000	1.00:1.21:1.25:0.93	1.34	1	O08599|STXB1_MOUSE
GSAQESLDTISPK	21.99	3.83	0.7	2430000	2700000	2520000	1840000	3500000	2960000	2450000	528000	1370000	2460000	1940000	2790000	3220000	2870000	2730000	1930000	3010000	1.47:1.37:1.00:1.90:1.61:1.33:0.29:0.75:1.34:1.06:1.52:1.75:1.56:1.49:1.05:1.64	2640000	1830000	2600000	2630000	1.00:0.69:0.99:1.00	1.44	1	P20357|MTAP2_MOUSE
YNDPIYVK	21.93	1.2	1.2	2210000	2130000	2260000	1730000	2900000	3110000	2260000	1570000	1260000	2140000	1750000	2270000	2550000	2550000	2010000	2450000	2420000	1.24:1.31:1.00:1.68:1.80:1.31:0.91:0.73:1.24:1.01:1.32:1.48:1.48:1.16:1.42:1.40	2260000	2050000	2180000	2350000	1.00:0.91:0.97:1.04	1.15	1	Q9DBG3|AP2B1_MOUSE:O35643|AP1B1_MOUSE
LASLSEKPPAIDWAYYR	21.91	5.47	1	5030000	3120000	6810000	3990000	5530000	6760000	6330000	6770000	2540000	4910000	7250000	5400000	6350000	4160000	3030000	4340000	3230000	0.78:1.71:1.00:1.39:1.69:1.59:1.70:0.64:1.23:1.82:1.35:1.59:1.04:0.76:1.09:0.81	4860000	5600000	5980000	3690000	1.00:1.15:1.23:0.76	1.62	2	Q9DCX2|ATP5H_MOUSE
DATNVGDEGGFAPNILENK	21.91	0.85	1.9	19700000	15600000	20500000	19200000	19500000	20300000	22600000	20600000	17000000	17900000	22600000	21300000	21200000	17000000	19500000	18500000	21900000	0.81:1.07:1.00:1.02:1.06:1.17:1.07:0.88:0.93:1.17:1.11:1.10:0.88:1.01:0.96:1.14	18700000	20100000	20700000	19200000	1.00:1.07:1.11:1.03	1.11	2	P17182|ENOA_MOUSE
EINTNQEALK	21.9	1.32	1	2750000	3340000	2010000	2220000	2420000	2880000	3660000	2470000	1930000	3190000	2460000	2180000	3650000	3710000	3370000	2370000	2180000	1.50:0.91:1.00:1.09:1.30:1.65:1.11:0.87:1.44:1.11:0.98:1.64:1.67:1.52:1.07:0.98	2500000	2730000	2870000	2910000	1.00:1.09:1.15:1.16	1.16	1	Q9Z1G4|VPP1_MOUSE
ETWLSENQR	21.88	1.02	0.8	1850000	1680000	2040000	1400000	2560000	2080000	1890000	1820000	1030000	1960000	1410000	2030000	2190000	2140000	1670000	1570000	2050000	1.20:1.46:1.00:1.83:1.48:1.35:1.30:0.73:1.40:1.01:1.45:1.56:1.52:1.19:1.12:1.46	1920000	1710000	1900000	1860000	1.00:0.89:0.99:0.97	1.13	1	Q62261|SPTB2_MOUSE
DHEDSSLQWSNPAQQTLYFGEK	21.87	3.21	1.8	1930000	1430000	2490000	1800000	1680000	2320000	2520000	3320000	1020000	1510000	2390000	1770000	2000000	1410000	1590000	1910000	1750000	0.80:1.38:1.00:0.94:1.29:1.40:1.85:0.57:0.84:1.33:0.98:1.11:0.78:0.88:1.06:0.97	1850000	2290000	1920000	1660000	1.00:1.24:1.04:0.90	1.38	1	Q99N28|CADM3_MOUSE
VGEVIVTK	21.86	1.58	0.9	1970000	1910000	1740000	1540000	1840000	1750000	2610000	2290000	1220000	2160000	1770000	1840000	2610000	2220000	2010000	1730000	2290000	1.24:1.13:1.00:1.19:1.13:1.69:1.49:0.79:1.40:1.15:1.20:1.69:1.44:1.31:1.12:1.48	1750000	1970000	2100000	2060000	1.00:1.12:1.19:1.17	1.19	1	P63038|CH60_MOUSE
LIASVADDEAAVPNNK	21.85	3.5	1.1	11600000	7190000	10700000	10400000	12600000	11500000	14600000	21800000	9270000	10100000	11500000	10400000	11400000	11300000	10500000	10800000	10700000	0.69:1.03:1.00:1.21:1.10:1.40:2.09:0.89:0.97:1.10:1.00:1.09:1.08:1.00:1.03:1.03	10200000	14400000	10900000	10800000	1.00:1.41:1.07:1.06	1.41	2	P16125|LDHB_MOUSE
LGPNEQYK	21.85	3.15	1.4	3840000	3630000	2950000	3230000	3700000	3930000	5470000	6760000	2350000	4340000	3690000	2930000	2980000	4260000	4120000	2800000	4270000	1.12:0.91:1.00:1.14:1.22:1.69:2.09:0.73:1.34:1.14:0.91:0.92:1.32:1.27:0.87:1.32	3380000	4630000	3480000	3860000	1.00:1.37:1.03:1.14	1.37	1	Q62425|NDUA4_MOUSE
IAATILTSPDLRK	21.83	2.64	0.7	4070000	2940000	4150000	3940000	4110000	3470000	4150000	4090000	2970000	3350000	4090000	4020000	4560000	5370000	3060000	5630000	5230000	0.75:1.05:1.00:1.04:0.88:1.05:1.04:0.76:0.85:1.04:1.02:1.16:1.36:0.78:1.43:1.33	3780000	3670000	4010000	4820000	1.00:0.97:1.06:1.27	1.31	2	P05202|AATM_MOUSE
SQTEEDC(+57.02)TEELFDFLHAR	21.75	9.72	1.2	4370000	1890000	5530000	2630000	5280000	6650000	5980000	7170000	2140000	3620000	5690000	4100000	6050000	3030000	2970000	4210000	3080000	0.72:2.10:1.00:2.01:2.53:2.27:2.73:0.81:1.38:2.16:1.56:2.30:1.15:1.13:1.60:1.17	3830000	5480000	4860000	3320000	1.00:1.43:1.27:0.87	1.65	2	P99028|QCR6_MOUSE	Carbamidomethylation
MIAEAIPELK	21.73	5.47	0.6	5020000	3330000	5650000	4770000	0	5560000	6840000	7110000	2360000	5390000	6530000	5720000	7910000	4740000	5290000	3530000	5510000	0.70:1.18:1.00:0:1.17:1.43:1.49:0.49:1.13:1.37:1.20:1.66:0.99:1.11:0.74:1.15	4580000	5470000	6390000	4770000	1.00:1.19:1.39:1.04	1.39	1	P08249|MDHM_MOUSE
EAYPGDVFYLHSR	21.72	9.18	0.7	6230000	4860000	7600000	5340000	5750000	6430000	8640000	8850000	3810000	6250000	8080000	7310000	8260000	7570000	2590000	4600000	3730000	0.91:1.42:1.00:1.08:1.20:1.62:1.66:0.71:1.17:1.51:1.37:1.55:1.42:0.49:0.86:0.70	5890000	6930000	7480000	4620000	1.00:1.18:1.27:0.79	1.62	2	Q03265|ATPA_MOUSE
LDNLMLELDGTENK	21.69	4.41	1.5	3810000	2370000	4090000	3570000	3860000	6050000	4540000	3980000	1650000	3610000	5160000	3760000	5030000	2780000	3490000	3170000	3800000	0.66:1.14:1.00:1.08:1.70:1.27:1.12:0.46:1.01:1.44:1.05:1.41:0.78:0.98:0.89:1.06	3470000	4060000	4390000	3310000	1.00:1.17:1.26:0.95	1.33	1	P17183|ENOG_MOUSE
YASIC(+57.02)QQNGIVPIVEPEILPDGDHDLK	21.68	4.95	2	34000000	16600000	41600000	26500000	33100000	57500000	39000000	42200000	21400000	33400000	25200000	40300000	44400000	33700000	29700000	21400000	38200000	0.63:1.57:1.00:1.25:2.17:1.47:1.59:0.81:1.26:0.95:1.52:1.67:1.27:1.12:0.81:1.44	29400000	40100000	35800000	30800000	1.00:1.36:1.22:1.05	1.36	2	P05064|ALDOA_MOUSE:P05063|ALDOC_MOUSE	Carbamidomethylation
LAASGEGGLQELSGHFENQK	21.68	7.26	1.5	2570000	2270000	2830000	1930000	1890000	3190000	2270000	1020000	2320000	2900000	3640000	3170000	3510000	2180000	2670000	2260000	3030000	1.18:1.47:1.00:0.98:1.66:1.18:0.53:1.20:1.51:1.89:1.65:1.82:1.13:1.38:1.17:1.57	2230000	2200000	3300000	2530000	1.00:0.99:1.48:1.14	1.5	1	Q9QXS6|DREB_MOUSE
ADDGRPFPQVIK	21.67	3.69	1.7	21200000	17500000	22300000	18500000	25700000	20500000	19000000	15200000	17800000	20800000	23900000	22800000	25500000	24500000	19700000	23100000	23100000	0.94:1.20:1.00:1.39:1.11:1.03:0.82:0.96:1.12:1.29:1.23:1.38:1.32:1.06:1.25:1.25	21000000	18200000	23200000	22600000	1.00:0.87:1.11:1.08	1.28	2	P05064|ALDOA_MOUSE
LLEELEEGQK	21.65	0.88	2	1990000	1780000	1970000	2020000	2420000	2160000	2070000	1900000	1480000	1740000	2160000	2000000	2160000	2060000	1840000	1990000	2070000	0.88:0.98:1.00:1.20:1.07:1.02:0.94:0.73:0.86:1.07:0.99:1.07:1.02:0.91:0.99:1.03	2050000	1900000	2010000	1990000	1.00:0.93:0.98:0.97	1.08	1	Q9CZY3|UB2V1_MOUSE
FTAGDFSTTVIQNVNK	21.64	3.4	0.7	2070000	1640000	2300000	1670000	2350000	2140000	2150000	1580000	1630000	1940000	2590000	2340000	2600000	1870000	1930000	2020000	2300000	0.98:1.37:1.00:1.41:1.28:1.29:0.95:0.97:1.16:1.55:1.40:1.55:1.12:1.16:1.21:1.38	1990000	1880000	2370000	2030000	1.00:0.94:1.19:1.02	1.26	1	P57746|VATD_MOUSE
GDGPVQGTIHFEQK	21.64	1.8	1	3590000	3260000	4330000	2670000	4860000	4440000	1280000	3720000	2220000	3510000	2900000	3970000	4190000	4360000	3480000	4320000	3940000	1.22:1.62:1.00:1.82:1.66:0.48:1.39:0.83:1.31:1.08:1.48:1.57:1.63:1.30:1.62:1.47	3780000	3510000	3640000	4020000	1.00:0.93:0.96:1.06	1.15	2	P08228|SODC_MOUSE
IFVGGLSPDTPEEK	21.63	6.37	1.2	2890000	1690000	3020000	2720000	2140000	2670000	4030000	4990000	2210000	2760000	3320000	2670000	3230000	2540000	2700000	2530000	2970000	0.62:1.11:1.00:0.79:0.98:1.48:1.83:0.81:1.01:1.22:0.98:1.19:0.93:0.99:0.93:1.09	2390000	3480000	2990000	2690000	1.00:1.45:1.25:1.12	1.45	1	Q60668|HNRPD_MOUSE
YADLTEDQLPSC(+57.02)ESLK	21.59	1.99	0.8	12400000	8930000	12300000	11600000	13200000	13000000	13700000	13400000	10600000	11400000	14700000	13000000	14500000	12100000	11800000	10900000	13400000	0.77:1.06:1.00:1.14:1.12:1.18:1.15:0.91:0.98:1.26:1.12:1.24:1.04:1.01:0.93:1.15	11500000	12700000	13400000	12100000	1.00:1.10:1.16:1.04	1.16	2	Q9DBJ1|PGAM1_MOUSE	Carbamidomethylation
LASQANIAQVLAELK	21.59	1.09	0.7	5010000	4180000	5570000	3960000	6550000	7040000	4610000	3490000	4160000	4780000	6300000	4980000	5020000	4260000	4250000	5850000	5200000	1.05:1.41:1.00:1.65:1.78:1.16:0.88:1.05:1.21:1.59:1.26:1.27:1.07:1.07:1.48:1.31	5070000	4820000	5270000	4890000	1.00:0.95:1.04:0.96	1.09	2	Q9DBG3|AP2B1_MOUSE:O35643|AP1B1_MOUSE
NFGSYVTHETK	21.58	5.72	1.1	5040000	4750000	4220000	3530000	4540000	5430000	4370000	4760000	3240000	5220000	4130000	6050000	6220000	5580000	6090000	4560000	7870000	1.34:1.19:1.00:1.28:1.54:1.24:1.35:0.92:1.48:1.17:1.71:1.76:1.58:1.72:1.29:2.23	4260000	4450000	5400000	6030000	1.00:1.04:1.27:1.41	1.41	2	Q9D0M5|DYL2_MOUSE:P63168|DYL1_MOUSE
AAFDDAIAELDTLSEESYK	21.56	1.84	1.2	15900000	10100000	15500000	13600000	19600000	23200000	18700000	17300000	8380000	13700000	20000000	15600000	18200000	13100000	14900000	16400000	16300000	0.74:1.14:1.00:1.44:1.70:1.37:1.27:0.62:1.01:1.47:1.15:1.34:0.97:1.09:1.21:1.20	14700000	16900000	16900000	15200000	1.00:1.15:1.15:1.03	1.15	2	P62259|1433E_MOUSE
GLVYETSVLDPDEGIR	21.54	2.22	0.8	8580000	7120000	9530000	8680000	8680000	9090000	9720000	9220000	5920000	8260000	9960000	9360000	10000000	6810000	6970000	8680000	9250000	0.82:1.10:1.00:1.00:1.05:1.12:1.06:0.68:0.95:1.15:1.08:1.16:0.79:0.80:1.00:1.07	8590000	8570000	9500000	8060000	1.00:1.00:1.11:0.94	1.18	2	Q9CZU6|CISY_MOUSE
IHEGC(+57.02)EEPATHNALAK	21.53	2.21	0.9	5040000	5030000	4530000	3650000	5030000	5830000	5940000	5500000	3390000	6870000	4840000	4510000	5250000	6860000	4230000	4900000	4350000	1.38:1.24:1.00:1.38:1.60:1.63:1.51:0.93:1.88:1.33:1.24:1.44:1.88:1.16:1.34:1.19	4560000	5160000	5370000	5080000	1.00:1.13:1.18:1.12	1.18	2	Q68FD5|CLH1_MOUSE	Carbamidomethylation
LGTVADC(+57.02)GVPEAR	21.52	3	1	2080000	1810000	1460000	1700000	2240000	2780000	2420000	2330000	1170000	2210000	1690000	2290000	2700000	2670000	2010000	1510000	2240000	1.07:0.86:1.00:1.32:1.64:1.43:1.37:0.69:1.30:1.00:1.35:1.59:1.57:1.18:0.89:1.32	1800000	2180000	2220000	2110000	1.00:1.21:1.23:1.17	1.23	1	Q8BWF0|SSDH_MOUSE	Carbamidomethylation
EDTEEYNLR	21.51	6.9	1.1	2170000	1880000	1710000	1800000	1710000	1660000	3190000	4350000	1350000	2290000	1820000	2140000	2330000	2220000	1950000	1700000	2560000	1.04:0.95:1.00:0.95:0.92:1.77:2.42:0.75:1.27:1.01:1.19:1.30:1.24:1.08:0.94:1.42	1780000	2640000	2140000	2110000	1.00:1.49:1.21:1.19	1.49	1	Q8BG05|ROA3_MOUSE
EEPASGSAATPAAAEK	21.48	4.27	1.6	2770000	3520000	1960000	2820000	2360000	2730000	3360000	4100000	2170000	2300000	2250000	2420000	2390000	3270000	3610000	2290000	2710000	1.25:0.70:1.00:0.84:0.97:1.19:1.45:0.77:0.81:0.80:0.86:0.85:1.16:1.28:0.81:0.96	2660000	3090000	2340000	2970000	1.00:1.16:0.88:1.11	1.32	1	P26645|MARCS_MOUSE
DAGMQLQGYR	21.48	2.79	1.3	2640000	1740000	2730000	2320000	3480000	3580000	3250000	3020000	971000	2890000	1820000	2820000	4100000	2930000	2500000	1410000	2710000	0.75:1.18:1.00:1.50:1.54:1.40:1.30:0.42:1.25:0.79:1.22:1.77:1.26:1.08:0.61:1.17	2570000	2700000	2910000	2390000	1.00:1.05:1.13:0.93	1.22	1	P05202|AATM_MOUSE
NTLNPYYNESFSFEVPFEQIQK	21.41	7.41	1.6	5740000	2830000	5330000	6060000	6660000	7530000	6530000	2430000	3230000	4910000	6880000	6780000	11300000	4060000	5520000	5110000	6630000	0.47:0.88:1.00:1.10:1.24:1.08:0.40:0.53:0.81:1.13:1.12:1.87:0.67:0.91:0.84:1.09	5220000	4930000	7480000	5330000	1.00:0.94:1.43:1.02	1.52	2	P46096|SYT1_MOUSE
AC(+57.02)NC(+57.02)LLLK	21.37	4.13	1.6	3710000	3940000	3610000	3380000	5440000	4600000	4910000	3880000	2430000	3640000	124000	4070000	4700000	5100000	2710000	3710000	3160000	1.17:1.07:1.00:1.61:1.36:1.45:1.15:0.72:1.08:0.04:1.20:1.39:1.51:0.80:1.10:0.94	4090000	3960000	3130000	3670000	1.00:0.97:0.77:0.90	1.31	1	P17183|ENOG_MOUSE	Carbamidomethylation
VESLEEEIQFLR	21.35	24.69	0.6	2740000	1510000	4630000	2180000	6010000	8220000	3050000	936000	2200000	1960000	3700000	2110000	2940000	1310000	1290000	1790000	0	0.69:2.12:1.00:2.75:3.77:1.40:0.43:1.01:0.90:1.70:0.97:1.35:0.60:0.59:0.82:0	3580000	3600000	2680000	1460000	1.00:1.01:0.75:0.41	2.46	1	P03995|GFAP_MOUSE
TAFDEAIAELDTLSEESYK	21.33	3.44	1.8	20500000	13500000	22200000	19600000	22000000	30400000	22600000	12500000	9590000	20500000	22700000	23400000	28100000	17000000	23100000	22700000	17700000	0.69:1.13:1.00:1.12:1.55:1.15:0.64:0.49:1.04:1.16:1.19:1.43:0.87:1.18:1.16:0.90	19300000	18800000	23700000	20100000	1.00:0.97:1.22:1.04	1.26	2	P63101|1433Z_MOUSE
LYPEGLAQLAR	21.33	2.22	1.8	3440000	0	4110000	3570000	4070000	4060000	3770000	2430000	3090000	3500000	4500000	3640000	4060000	3140000	3610000	3430000	4020000	0:1.15:1.00:1.14:1.14:1.05:0.68:0.87:0.98:1.26:1.02:1.13:0.88:1.01:0.96:1.13	3920000	3340000	3930000	3550000	1.00:0.85:1.00:0.91	1.18	1	P51863|VA0D1_MOUSE
TC(+57.02)LLNETGDEPFQYK	21.25	10.77	0.8	7370000	6350000	9240000	6660000	8590000	8060000	8510000	5700000	5780000	7810000	10200000	8830000	10500000	7550000	3290000	5520000	5380000	0.95:1.39:1.00:1.29:1.21:1.28:0.86:0.87:1.17:1.53:1.33:1.58:1.13:0.49:0.83:0.81	7710000	7010000	9340000	5480000	1.00:0.91:1.21:0.71	1.7	2	P15105|GLNA_MOUSE	Carbamidomethylation
LPNGLVIASLENYAPLSR	21.23	1.74	0.9	3010000	1720000	3460000	2570000	3600000	4030000	3030000	3750000	1620000	2630000	3850000	2700000	3760000	3140000	2210000	3330000	2750000	0.67:1.35:1.00:1.40:1.57:1.18:1.46:0.63:1.02:1.50:1.05:1.46:1.22:0.86:1.29:1.07	2840000	3110000	3240000	2860000	1.00:1.10:1.14:1.01	1.14	2	Q9DB77|QCR2_MOUSE
SSYYVVSGNDPAAEEPSR	21.2	2.78	1.5	1620000	1410000	1780000	1290000	2070000	1800000	1600000	1240000	1140000	1380000	2060000	1710000	1880000	1650000	1350000	1830000	1680000	1.09:1.37:1.00:1.60:1.39:1.23:0.96:0.88:1.07:1.59:1.32:1.45:1.27:1.04:1.42:1.30	1640000	1440000	1760000	1630000	1.00:0.88:1.07:1.00	1.22	1	P14873|MAP1B_MOUSE
WGDPVTR	21.19	4.2	1	1960000	1910000	1510000	1540000	2040000	2210000	2050000	1280000	1180000	2040000	1840000	2470000	2440000	2490000	1990000	1760000	2580000	1.24:0.99:1.00:1.33:1.44:1.34:0.83:0.77:1.33:1.20:1.61:1.59:1.62:1.29:1.15:1.68	1750000	1680000	2200000	2200000	1.00:0.96:1.26:1.26	1.31	1	P46460|NSF_MOUSE
VAPAPAGVFTDIPISNIR	21.17	2.02	1	4360000	3180000	5290000	3490000	5360000	6340000	5120000	4600000	3450000	4270000	5780000	4670000	4760000	429000	3800000	4640000	4530000	0.91:1.52:1.00:1.54:1.82:1.47:1.32:0.99:1.22:1.66:1.34:1.36:0.12:1.09:1.33:1.30	4330000	4880000	4870000	4200000	1.00:1.13:1.12:0.97	1.16	2	Q8BMF4|ODP2_MOUSE
TSIDAYDNFDNISLAQR	21.16	2.6	1.5	7260000	6320000	7780000	6270000	6890000	7700000	8000000	6610000	5130000	7180000	9150000	7630000	8820000	6020000	7510000	6970000	8210000	1.01:1.24:1.00:1.10:1.23:1.28:1.06:0.82:1.15:1.46:1.22:1.41:0.96:1.20:1.11:1.31	6810000	6860000	8190000	7180000	1.00:1.01:1.20:1.05	1.2	2	Q68FD5|CLH1_MOUSE
VEGGTPLFTLR	21.12	3.59	1.3	2300000	1790000	2540000	2430000	2380000	2230000	2760000	3040000	1870000	2100000	2950000	2480000	2440000	1720000	1770000	2050000	2310000	0.74:1.05:1.00:0.98:0.92:1.14:1.25:0.77:0.87:1.22:1.02:1.01:0.71:0.73:0.84:0.95	2290000	2470000	2490000	1960000	1.00:1.08:1.09:0.86	1.27	1	Q9D2G2|ODO2_MOUSE
MVNSNLASVEELK	21.09	4.01	1.4	2530000	1720000	2650000	2200000	2500000	2800000	3240000	2890000	1310000	2620000	3160000	2610000	3390000	2760000	2180000	2010000	2470000	0.78:1.21:1.00:1.14:1.27:1.47:1.31:0.59:1.19:1.44:1.19:1.54:1.25:0.99:0.91:1.12	2270000	2560000	2950000	2350000	1.00:1.13:1.30:1.04	1.3	1	P35486|ODPA_MOUSE
ESSESTNTTIEDEDTK	21.02	10.02	2.5	4600000	4660000	5340000	3790000	6220000	5620000	3530000	406000	2920000	5360000	5410000	4750000	5210000	5290000	4980000	4450000	5730000	1.23:1.41:1.00:1.64:1.48:0.93:0.11:0.77:1.41:1.43:1.25:1.37:1.40:1.31:1.17:1.51	5000000	3120000	5180000	5110000	1.00:0.62:1.04:1.02	1.66	1	P11798|KCC2A_MOUSE
GPGLGSTQGQTIALPAQGLIEFR	20.98	2.01	0.6	4210000	3790000	4440000	3590000	4800000	6030000	4470000	4490000	3270000	3880000	4920000	3680000	4240000	3260000	3710000	4530000	4260000	1.06:1.24:1.00:1.34:1.68:1.24:1.25:0.91:1.08:1.37:1.02:1.18:0.91:1.03:1.26:1.19	4160000	4570000	4180000	3940000	1.00:1.10:1.01:0.95	1.16	2	P42669|PURA_MOUSE
INC(+57.02)PVYITK	20.98	2.85	0.7	3060000	2880000	3250000	2360000	3820000	3610000	3110000	2640000	1400000	2970000	2320000	3680000	3770000	3860000	3180000	3000000	3060000	1.22:1.38:1.00:1.62:1.53:1.32:1.12:0.59:1.26:0.98:1.56:1.60:1.64:1.35:1.27:1.30	3080000	2690000	3180000	3270000	1.00:0.87:1.04:1.06	1.22	1	P97427|DPYL1_MOUSE	Carbamidomethylation
VDNQHDFQDIASVVALTK	20.97	7.67	1.4	16200000	13800000	19400000	15000000	22300000	25200000	15600000	8420000	11600000	15900000	23900000	18200000	18800000	7930000	11000000	13000000	18500000	0.92:1.30:1.00:1.49:1.68:1.05:0.56:0.77:1.06:1.60:1.22:1.26:0.53:0.74:0.87:1.24	17600000	15300000	19200000	12700000	1.00:0.87:1.09:0.72	1.52	3	O88935|SYN1_MOUSE
VLDNAIETEK	20.97	3.13	0.5	2110000	2180000	1710000	1690000	1980000	2430000	2290000	1820000	1140000	2240000	1790000	2560000	2620000	2760000	2270000	1820000	2520000	1.29:1.01:1.00:1.17:1.44:1.36:1.08:0.67:1.32:1.06:1.52:1.55:1.63:1.34:1.08:1.49	1890000	1920000	2300000	2340000	1.00:1.01:1.22:1.24	1.24	1	Q62261|SPTB2_MOUSE
YEGSGDGGAAAQSLYIANHAY	20.97	16.45	2.2	2610000	1540000	2410000	2240000	2270000	3040000	4170000	6510000	1970000	1880000	2890000	2390000	2590000	1810000	1650000	2280000	2100000	0.69:1.08:1.00:1.01:1.36:1.86:2.91:0.88:0.84:1.29:1.07:1.16:0.81:0.74:1.02:0.94	2110000	3920000	2440000	1960000	1.00:1.86:1.15:0.93	2	1	P05063|ALDOC_MOUSE
IVAPPGGR	20.93	2.74	0.8	4640000	4780000	3960000	4220000	4950000	4500000	4180000	4950000	2970000	5770000	4650000	4500000	5160000	5430000	5190000	4160000	4930000	1.13:0.94:1.00:1.17:1.07:0.99:1.17:0.70:1.37:1.10:1.07:1.22:1.29:1.23:0.99:1.17	4480000	4150000	5020000	4930000	1.00:0.93:1.12:1.10	1.21	1	O08553|DPYL2_MOUSE:P97427|DPYL1_MOUSE:Q62188|DPYL3_MOUSE
EEILAALEK	20.93	4.8	0.6	2000000	1730000	2250000	1740000	2400000	2480000	2390000	2370000	2070000	1690000	2110000	1950000	1950000	1710000	1670000	1580000	1970000	1.00:1.29:1.00:1.38:1.43:1.37:1.36:1.19:0.97:1.21:1.12:1.12:0.98:0.96:0.91:1.13	2030000	2330000	1920000	1730000	1.00:1.15:0.95:0.85	1.35	1	Q61207|SAP_MOUSE
MDENQFVAVTSTNAAK	20.93	4.25	1.1	16300000	13100000	18000000	15300000	15900000	17400000	16700000	13000000	9900000	16000000	19500000	17300000	22000000	18600000	15000000	15600000	16900000	0.86:1.18:1.00:1.04:1.14:1.10:0.86:0.65:1.05:1.28:1.13:1.44:1.22:0.98:1.02:1.11	15600000	14300000	18700000	16500000	1.00:0.92:1.20:1.06	1.31	3	O08553|DPYL2_MOUSE:P97427|DPYL1_MOUSE:Q62188|DPYL3_MOUSE
NSLESYAFNMK	20.91	5.18	1.1	4610000	2850000	5210000	3660000	4840000	5720000	6320000	5760000	1950000	4330000	5520000	4630000	7180000	4450000	4070000	2860000	4450000	0.78:1.43:1.00:1.32:1.57:1.73:1.58:0.53:1.19:1.51:1.27:1.96:1.22:1.11:0.78:1.22	4140000	4940000	5420000	3960000	1.00:1.19:1.31:0.96	1.37	1	P63017|HSP7C_MOUSE
IEYNVEHSVDYVER	20.89	9.21	1.1	4050000	2900000	4910000	4150000	4140000	3670000	4730000	8240000	3180000	3710000	5150000	3630000	4090000	3280000	2920000	3170000	2950000	0.70:1.18:1.00:1.00:0.88:1.14:1.99:0.77:0.89:1.24:0.88:0.99:0.79:0.70:0.76:0.71	4020000	4950000	4150000	3080000	1.00:1.23:1.03:0.77	1.61	2	P61264|STX1B_MOUSE
DMTSEELDDILR	20.87	9.51	1.1	2550000	1770000	2690000	2230000	2210000	3070000	3680000	5270000	1460000	2430000	2980000	2340000	2340000	1680000	2340000	2020000	2260000	0.80:1.21:1.00:0.99:1.38:1.66:2.37:0.66:1.09:1.34:1.05:1.05:0.75:1.05:0.91:1.02	2220000	3370000	2520000	2070000	1.00:1.52:1.13:0.93	1.63	1	Q8VDN2|AT1A1_MOUSE
ANTFVAELK	20.87	1.23	1.1	7230000	5640000	7730000	7200000	7070000	7670000	8100000	8330000	5650000	6920000	8340000	7150000	8020000	7250000	6340000	7100000	7090000	0.78:1.07:1.00:0.98:1.07:1.12:1.16:0.78:0.96:1.16:0.99:1.11:1.01:0.88:0.99:0.98	6910000	7440000	7610000	6950000	1.00:1.08:1.10:1.01	1.1	1	P08249|MDHM_MOUSE
TVNDLEDSYGQQWTYEQR	20.86	5.37	1.6	13500000	10100000	16700000	13400000	14600000	11500000	11200000	14500000	8860000	13900000	18900000	13000000	18000000	13800000	12600000	13200000	12200000	0.76:1.25:1.00:1.09:0.86:0.84:1.08:0.66:1.04:1.41:0.97:1.34:1.03:0.94:0.98:0.91	13700000	11500000	16000000	12900000	1.00:0.84:1.16:0.94	1.38	2	Q6PIC6|AT1A3_MOUSE
DIAAYIK	20.85	1.24	1.1	2020000	1630000	2070000	2150000	2330000	2030000	2320000	2420000	1680000	1790000	2180000	2100000	1960000	2180000	1680000	2020000	1800000	0.75:0.96:1.00:1.08:0.94:1.08:1.12:0.78:0.83:1.01:0.97:0.91:1.01:0.78:0.94:0.84	2040000	2110000	2010000	1920000	1.00:1.04:0.98:0.94	1.1	1	Q9D0M5|DYL2_MOUSE
ASGPPVSELITK	20.8	34.03	0.8	6860000	3270000	7680000	8140000	3840000	4450000	15200000	27700000	3010000	4320000	5720000	4340000	5120000	4610000	3530000	4170000	4650000	0.40:0.94:1.00:0.47:0.55:1.86:3.40:0.37:0.53:0.70:0.53:0.63:0.57:0.43:0.51:0.57	5730000	12600000	4880000	4240000	1.00:2.19:0.85:0.74	2.96	1	P43277|H13_MOUSE
DREELAQQYETILR	20.78	4.65	0.5	1720000	1760000	2560000	1880000	0	2520000	1990000	0	1460000	1960000	2920000	2160000	2830000	1590000	1810000	2130000	0	0.94:1.36:1.00:0:1.34:1.06:0:0.78:1.04:1.55:1.15:1.51:0.85:0.96:1.13:0	2070000	1990000	2470000	1840000	1.00:0.96:1.19:0.89	1.34	1	Q9JIS5|SV2A_MOUSE
INVYYNEAAGNK	20.75	7.53	0.8	23000000	24400000	18000000	17600000	32900000	33500000	14200000	7730000	13900000	25600000	22800000	18900000	33400000	30600000	26300000	18400000	29600000	1.39:1.02:1.00:1.87:1.91:0.81:0.44:0.79:1.46:1.30:1.08:1.90:1.75:1.50:1.05:1.68	23200000	17300000	25200000	26200000	1.00:0.75:1.08:1.13	1.51	1	Q7TMM9|TBB2A_MOUSE
AVNYFSK	20.72	2.39	1	1640000	1610000	1360000	1400000	1690000	1590000	1880000	1440000	1080000	1740000	1590000	1900000	1810000	1990000	1670000	1380000	2070000	1.15:0.98:1.00:1.21:1.14:1.34:1.03:0.77:1.25:1.14:1.36:1.30:1.42:1.20:0.99:1.48	1510000	1500000	1760000	1780000	1.00:0.99:1.16:1.17	1.19	1	Q68FD5|CLH1_MOUSE
QLITDLVISK	20.7	5.6	0.6	6390000	5970000	7360000	5630000	8420000	6980000	5860000	2300000	5310000	5710000	8290000	6710000	7730000	5800000	6190000	6460000	7490000	1.06:1.31:1.00:1.50:1.24:1.04:0.41:0.94:1.02:1.47:1.19:1.37:1.03:1.10:1.15:1.33	6850000	5110000	7110000	6490000	1.00:0.75:1.04:0.95	1.39	1	Q64332|SYN2_MOUSE
LTGGANWQPK	20.68	4.04	1.1	2050000	2050000	1790000	1630000	1880000	2060000	2250000	1870000	1290000	2040000	1700000	2310000	2390000	2640000	2250000	1810000	2810000	1.26:1.10:1.00:1.15:1.26:1.38:1.15:0.79:1.25:1.04:1.41:1.47:1.62:1.38:1.11:1.72	1840000	1870000	2110000	2380000	1.00:1.02:1.15:1.29	1.29	1	Q61548|AP180_MOUSE
DNFTLIPEGTNGTEER	20.68	2.51	1.1	11100000	9620000	12800000	9920000	9280000	12000000	11800000	9150000	8390000	11000000	11800000	12900000	13600000	11600000	11400000	10200000	12400000	0.97:1.29:1.00:0.94:1.21:1.19:0.92:0.85:1.11:1.19:1.30:1.37:1.17:1.15:1.03:1.25	10400000	10300000	12300000	11400000	1.00:0.99:1.18:1.09	1.19	2	O08553|DPYL2_MOUSE
EGVVHGVTTVAEK	20.67	13.12	1.5	8380000	9430000	6340000	7910000	9410000	9270000	9050000	1580000	5830000	9630000	8620000	11500000	12400000	12000000	4660000	3580000	12700000	1.19:0.80:1.00:1.19:1.17:1.14:0.20:0.74:1.22:1.09:1.46:1.57:1.52:0.59:0.45:1.60	8270000	6430000	10600000	11800000	1.00:0.78:1.28:1.42	1.83	2	O55042|SYUA_MOUSE
LHIIEVGTPPTGNQPFPK	20.64	2.95	1.1	9590000	8320000	10900000	8380000	9360000	9120000	10200000	8800000	8410000	9760000	12100000	10600000	11600000	7040000	8360000	9420000	11100000	0.99:1.31:1.00:1.12:1.09:1.22:1.05:1.00:1.16:1.44:1.26:1.38:0.84:1.00:1.13:1.32	9250000	9130000	11000000	8980000	1.00:0.99:1.19:0.97	1.23	2	Q68FD5|CLH1_MOUSE
QFQDAGHFDAENIK	20.63	2.57	1	2970000	2470000	3390000	1890000	3460000	2880000	3040000	2920000	2110000	2810000	3420000	3170000	3750000	3100000	2660000	3330000	3150000	1.31:1.80:1.00:1.83:1.53:1.61:1.55:1.12:1.49:1.81:1.68:1.99:1.64:1.41:1.76:1.67	2800000	2740000	3290000	3060000	1.00:0.98:1.17:1.09	1.2	2	P16546|SPTN1_MOUSE
NDPLLVGVPASENPFK	20.6	6.59	1.1	2320000	2240000	2540000	3230000	2460000	2730000	1850000	882000	1700000	2050000	3120000	2540000	2680000	1990000	2190000	2450000	2450000	0.69:0.79:1.00:0.76:0.85:0.57:0.27:0.53:0.64:0.97:0.79:0.83:0.62:0.68:0.76:0.76	2620000	1790000	2600000	2270000	1.00:0.68:0.99:0.87	1.46	1	Q61016|GBG7_MOUSE
VGINYQPPTVVPGGDLAK	20.59	6.36	1.2	112000000	105000000	92000000	76000000	129000000	128000000	124000000	88800000	99000000	127000000	147000000	10900000	161000000	106000000	138000000	122000000	146000000	1.38:1.21:1.00:1.69:1.69:1.64:1.17:1.30:1.68:1.93:0.14:2.11:1.40:1.81:1.60:1.92	100000000	110000000	145000000	128000000	1.00:1.10:1.44:1.28	1.44	2	P68368|TBA4A_MOUSE:Q9JJZ2|TBA8_MOUSE
TSGPPVSELITK	20.59	34.74	1	9000000	4110000	10700000	9990000	4940000	4900000	20500000	37000000	4340000	5650000	7470000	5590000	6520000	6140000	4410000	5800000	6020000	0.41:1.07:1.00:0.49:0.49:2.05:3.70:0.43:0.57:0.75:0.56:0.65:0.61:0.44:0.58:0.60	7430000	16700000	6310000	5590000	1.00:2.24:0.85:0.75	2.98	1	P43274|H14_MOUSE
ALVFQPVTELK	20.57	4.86	0.5	2000000	1770000	2140000	1870000	2350000	1910000	2520000	3050000	1630000	1940000	1820000	2050000	2140000	1440000	1720000	1760000	1850000	0.95:1.15:1.00:1.26:1.02:1.35:1.63:0.87:1.04:0.97:1.10:1.15:0.77:0.92:0.94:0.99	2030000	2280000	1990000	1690000	1.00:1.12:0.98:0.83	1.35	1	P47857|PFKAM_MOUSE
SADESGQALLAASHYASDEVR	20.56	3.57	1.3	6820000	5160000	8290000	5660000	7130000	7370000	6990000	6900000	4270000	6860000	8900000	7920000	8350000	6200000	6110000	6010000	7020000	0.91:1.46:1.00:1.26:1.30:1.23:1.22:0.75:1.21:1.57:1.40:1.48:1.10:1.08:1.06:1.24	6560000	6380000	8010000	6340000	1.00:0.97:1.22:0.97	1.26	2	P16546|SPTN1_MOUSE
YLAEVAAGDDK	20.55	5.09	2.9	13900000	15300000	9810000	10700000	13500000	14100000	14800000	9670000	8460000	15700000	11900000	17300000	18300000	17400000	16800000	12100000	17100000	1.43:0.91:1.00:1.26:1.31:1.38:0.90:0.79:1.46:1.10:1.61:1.70:1.62:1.56:1.12:1.59	12400000	11700000	15800000	15900000	1.00:0.95:1.28:1.28	1.35	1	P63101|1433Z_MOUSE
DINAYNGETPTEK	20.55	2.24	1.2	1900000	1710000	1500000	1590000	2090000	1940000	2500000	1910000	1360000	1980000	1650000	2280000	2150000	2270000	1820000	1500000	2220000	1.07:0.94:1.00:1.31:1.22:1.57:1.19:0.85:1.24:1.04:1.43:1.35:1.42:1.14:0.94:1.39	1720000	1930000	2010000	1950000	1.00:1.12:1.17:1.13	1.17	1	O08709|PRDX6_MOUSE
FGVAEPR	20.55	2.68	1.2	1830000	1710000	1510000	1610000	1760000	1580000	2080000	2610000	1140000	1770000	1560000	1990000	2060000	1910000	1970000	1510000	2510000	1.06:0.94:1.00:1.09:0.98:1.29:1.62:0.71:1.10:0.97:1.24:1.28:1.19:1.22:0.94:1.56	1650000	1860000	1840000	1980000	1.00:1.13:1.12:1.20	1.2	1	Q9CPQ1|COX6C_MOUSE
QTAASAGLVDAPAPSAASR	20.52	6.15	1.1	8250000	8620000	9080000	6870000	11900000	11800000	7510000	2780000	3740000	7880000	6330000	9610000	10800000	10000000	8090000	8860000	8120000	1.25:1.32:1.00:1.74:1.72:1.09:0.40:0.54:1.15:0.92:1.40:1.58:1.46:1.18:1.29:1.18	9130000	6460000	9070000	8770000	1.00:0.71:0.99:0.96	1.41	2	Q64332|SYN2_MOUSE
C(+57.02)TTDHISAAGPWLK	20.52	3.18	0.8	4720000	3450000	5400000	4350000	3930000	4370000	5300000	6100000	3410000	4450000	5420000	5290000	5990000	5500000	3900000	3720000	4950000	0.79:1.24:1.00:0.90:1.00:1.22:1.40:0.78:1.02:1.24:1.21:1.38:1.26:0.90:0.86:1.14	4280000	4800000	5290000	4520000	1.00:1.12:1.23:1.05	1.23	2	Q99KI0|ACON_MOUSE	Carbamidomethylation
VSEEAESQQWDTSK	20.51	3.69	1.3	1820000	1760000	1650000	1570000	1850000	1840000	1870000	1440000	1240000	1850000	2000000	2110000	2140000	2010000	1770000	1690000	2340000	1.13:1.05:1.00:1.18:1.18:1.20:0.92:0.79:1.19:1.28:1.35:1.37:1.29:1.13:1.08:1.50	1710000	1600000	2020000	1950000	1.00:0.94:1.19:1.14	1.27	1	Q62261|SPTB2_MOUSE
SEGAAEEQPEPAPAPEQEAAAPGPAAGGEAPK	20.51	14.81	0.8	21600000	15900000	22900000	16000000	21300000	24600000	15200000	1120000	16300000	26200000	23500000	28800000	33800000	27700000	29800000	20600000	22500000	0.99:1.43:1.00:1.33:1.54:0.94:0.07:1.02:1.63:1.47:1.79:2.11:1.73:1.86:1.28:1.40	19000000	14900000	28100000	25700000	1.00:0.78:1.48:1.35	1.89	2	Q91XV3|BASP1_MOUSE
ESASYQEALAR	20.49	15.14	0.9	2620000	2360000	3040000	2500000	4160000	6350000	3540000	1030000	2290000	2140000	2000000	2520000	3020000	2470000	1310000	1400000	1760000	0.94:1.22:1.00:1.66:2.54:1.42:0.41:0.91:0.86:0.80:1.01:1.21:0.99:0.52:0.56:0.70	3020000	3300000	2420000	1730000	1.00:1.09:0.80:0.57	1.91	1	P03995|GFAP_MOUSE
NIDSNPYDTDK	20.45	5.05	1.7	4170000	4440000	3580000	3080000	4170000	4140000	4740000	2690000	2600000	4650000	3830000	4840000	4760000	5480000	4420000	3860000	5410000	1.44:1.16:1.00:1.35:1.34:1.54:0.87:0.85:1.51:1.24:1.57:1.54:1.78:1.43:1.25:1.76	3820000	3540000	4520000	4790000	1.00:0.93:1.18:1.26	1.35	1	P46460|NSF_MOUSE
NSSYFVEWIPNNVK	20.44	9.29	0.6	2910000	2710000	4160000	1960000	3440000	4110000	2590000	2380000	1620000	3290000	4620000	2900000	3720000	1310000	2500000	2910000	2360000	1.38:2.12:1.00:1.76:2.10:1.32:1.22:0.83:1.68:2.36:1.48:1.90:0.67:1.28:1.49:1.21	3070000	2680000	3630000	2270000	1.00:0.87:1.18:0.74	1.6	1	Q7TMM9|TBB2A_MOUSE:Q9CWF2|TBB2B_MOUSE:P68372|TBB4B_MOUSE:P99024|TBB5_MOUSE:Q9D6F9|TBB4A_MOUSE:Q9ERD7|TBB3_MOUSE
VADPSYLPTQQDVLR	20.43	2.58	0.7	1760000	1350000	2070000	1500000	1660000	1640000	1920000	2010000	1290000	1690000	2150000	1880000	2160000	1510000	1630000	1700000	1930000	0.90:1.38:1.00:1.11:1.09:1.27:1.34:0.86:1.12:1.43:1.25:1.44:1.01:1.08:1.13:1.29	1650000	1710000	1970000	1690000	1.00:1.04:1.20:1.03	1.2	1	P21279|GNAQ_MOUSE
DC(+57.02)VGPEVENAC(+57.02)ANPAAGTVILLENLR	20.43	1.02	0.7	7830000	3760000	10200000	4230000	12400000	8060000	5610000	11300000	5680000	8810000	7010000	9650000	5500000	6560000	6790000	10400000	9380000	0.89:2.41:1.00:2.93:1.90:1.32:2.66:1.34:2.08:1.65:2.28:1.30:1.55:1.60:2.46:2.21	7650000	7650000	7740000	8280000	1.00:1.00:1.01:1.08	1.08	1	P09411|PGK1_MOUSE	Carbamidomethylation
AALEQPC(+57.02)EGSLTRPK	20.41	3.49	0.7	8020000	7320000	5900000	6060000	8170000	10800000	11500000	7110000	4100000	7490000	6340000	9390000	11200000	9960000	8100000	5740000	9080000	1.21:0.97:1.00:1.35:1.78:1.90:1.17:0.68:1.24:1.05:1.55:1.85:1.64:1.34:0.95:1.50	6860000	8380000	8610000	8220000	1.00:1.22:1.25:1.20	1.25	2	P84086|CPLX2_MOUSE	Carbamidomethylation
LIQSHPESAEDLK	20.3	3.75	0.9	4350000	4300000	3650000	3060000	4020000	4610000	4880000	4990000	2510000	4820000	3440000	5190000	5680000	5200000	4360000	3540000	5410000	1.41:1.19:1.00:1.32:1.51:1.60:1.63:0.82:1.58:1.13:1.70:1.86:1.70:1.43:1.16:1.77	3760000	4250000	4790000	4630000	1.00:1.13:1.27:1.23	1.27	2	P16546|SPTN1_MOUSE
VGEATETALTC(+57.02)LVEK	20.26	8.91	1.1	2980000	1930000	3420000	3110000	2550000	2700000	4510000	6200000	2030000	2500000	2810000	2860000	3320000	2240000	2380000	2410000	2740000	0.62:1.10:1.00:0.82:0.87:1.45:2.00:0.65:0.80:0.91:0.92:1.07:0.72:0.76:0.78:0.88	2750000	3860000	2870000	2440000	1.00:1.40:1.04:0.89	1.58	1	O55143|AT2A2_MOUSE	Carbamidomethylation
EETPGTEWEK	20.24	3.28	0.6	1670000	1620000	1360000	1230000	1560000	1940000	1930000	1930000	1130000	1600000	1460000	1830000	1820000	2040000	1620000	1370000	2170000	1.32:1.11:1.00:1.27:1.57:1.56:1.57:0.91:1.30:1.18:1.49:1.48:1.65:1.31:1.11:1.76	1450000	1730000	1680000	1800000	1.00:1.20:1.16:1.24	1.24	1	Q6IRU5|CLCB_MOUSE
ALVGDEAELPC(+57.02)R	20.19	3.58	1.7	5890000	3600000	8240000	5100000	6080000	4390000	5140000	7840000	3780000	5760000	7710000	6890000	6350000	7250000	3590000	6170000	6370000	0.71:1.62:1.00:1.19:0.86:1.01:1.54:0.74:1.13:1.51:1.35:1.24:1.42:0.70:1.21:1.25	5760000	5290000	6680000	5840000	1.00:0.92:1.16:1.02	1.26	1	Q61885|MOG_MOUSE	Carbamidomethylation
LC(+57.02)YVGYNIEQEQK	20.17	5.43	2.4	2130000	1600000	2500000	1920000	2030000	2400000	2060000	1220000	1800000	2090000	2980000	2530000	2720000	2200000	1890000	1780000	2370000	0.84:1.30:1.00:1.06:1.25:1.07:0.63:0.94:1.09:1.55:1.32:1.42:1.15:0.99:0.93:1.24	2010000	1870000	2580000	2060000	1.00:0.93:1.28:1.02	1.38	1	P61161|ARP2_MOUSE	Carbamidomethylation
LITEEASK	20.16	1.24	0.8	2100000	2190000	1750000	1920000	2440000	2130000	2000000	2440000	1380000	2170000	2300000	2120000	2150000	2680000	2170000	1630000	2200000	1.14:0.91:1.00:1.27:1.11:1.04:1.27:0.72:1.13:1.20:1.10:1.12:1.40:1.13:0.85:1.14	2080000	1990000	2180000	2170000	1.00:0.96:1.05:1.04	1.1	1	Q9D6R2|IDH3A_MOUSE
M(+15.99)ATDPENIIK	20.05	3.6	1	1590000	1520000	1780000	1240000	1990000	2230000	1480000	876000	902000	1620000	1230000	1670000	1990000	1710000	1830000	1610000	1780000	1.23:1.44:1.00:1.61:1.80:1.20:0.71:0.73:1.31:1.00:1.35:1.61:1.38:1.48:1.31:1.44	1630000	1370000	1630000	1730000	1.00:0.84:1.00:1.06	1.26	1	Q62277|SYPH_MOUSE	Oxidation (M)
YLAEFATGNDRK	20.04	1.11	0.8	6330000	6440000	6980000	4740000	8860000	7470000	7000000	6220000	4100000	6730000	4530000	7370000	4740000	7820000	5270000	5670000	7390000	1.36:1.47:1.00:1.87:1.58:1.48:1.31:0.87:1.42:0.96:1.56:1.00:1.65:1.11:1.20:1.56	6760000	6200000	6460000	6540000	1.00:0.92:0.96:0.97	1.09	2	P62259|1433E_MOUSE
LDITTLTGVPEEHIK	20.03	2.37	0.9	3040000	2520000	3300000	2780000	2640000	3110000	3550000	3730000	2530000	2940000	3790000	3000000	3520000	2520000	2440000	2790000	3510000	0.91:1.19:1.00:0.95:1.12:1.28:1.34:0.91:1.06:1.37:1.08:1.27:0.91:0.88:1.00:1.26	2810000	3230000	3310000	2810000	1.00:1.15:1.18:1.00	1.18	2	Q9CXZ1|NDUS4_MOUSE
IIPGFMC(+57.02)QGGDFTR	20.03	8.16	1.8	10700000	6320000	11500000	9920000	11800000	12200000	14600000	13100000	3390000	10800000	13000000	11700000	17500000	8700000	8390000	7220000	10400000	0.64:1.16:1.00:1.19:1.23:1.47:1.32:0.34:1.09:1.31:1.18:1.77:0.88:0.85:0.73:1.04	9870000	10800000	13300000	8670000	1.00:1.09:1.34:0.88	1.53	2	P17742|PPIA_MOUSE	Carbamidomethylation
DNFAQDLGTLR	20	25.37	1.3	3200000	2230000	5300000	3490000	5580000	6280000	3770000	1140000	4060000	2540000	3950000	2820000	3230000	1720000	1480000	1680000	1970000	0.64:1.52:1.00:1.60:1.80:1.08:0.33:1.16:0.73:1.13:0.81:0.93:0.49:0.42:0.48:0.56	4150000	3810000	3140000	1710000	1.00:0.92:0.76:0.41	2.42	1	P03995|GFAP_MOUSE
TDESQPWVLPVVR	19.98	2.58	2.4	5570000	4420000	6160000	5580000	7060000	4520000	5910000	5680000	5520000	5320000	8140000	6070000	6290000	0	5410000	6490000	6550000	0.79:1.10:1.00:1.26:0.81:1.06:1.02:0.99:0.95:1.46:1.09:1.13:0:0.97:1.16:1.17	5810000	5410000	6460000	6150000	1.00:0.93:1.11:1.06	1.19	1	P05201|AATC_MOUSE
ENTEGEYSSLEHESVAGVVESLK	19.97	2.71	1.4	4560000	3210000	5080000	4320000	4970000	6530000	5110000	4830000	2440000	4370000	5860000	4520000	5230000	3250000	3780000	4910000	4640000	0.74:1.18:1.00:1.15:1.51:1.18:1.12:0.57:1.01:1.36:1.05:1.21:0.75:0.88:1.14:1.08	4390000	4730000	4990000	4140000	1.00:1.08:1.14:0.94	1.2	2	P70404|IDHG1_MOUSE
INVYYNEATGGNYVPR	19.97	4.53	0.8	8980000	5860000	10800000	8860000	8570000	8930000	9200000	11500000	8020000	1390000	11400000	12300000	10400000	10200000	7400000	9200000	9700000	0.66:1.22:1.00:0.97:1.01:1.04:1.30:0.90:0.16:1.28:1.39:1.17:1.15:0.84:1.04:1.09	8520000	9410000	11300000	9120000	1.00:1.10:1.32:1.07	1.32	2	Q9D6F9|TBB4A_MOUSE
FLQASEDLLK	19.95	1.87	2	3180000	2770000	3240000	2690000	3530000	3290000	3290000	2270000	3120000	2960000	4050000	3350000	3370000	3080000	3590000	2810000	3490000	1.03:1.20:1.00:1.31:1.22:1.22:0.84:1.16:1.10:1.50:1.24:1.25:1.14:1.33:1.04:1.30	3060000	2990000	3430000	3240000	1.00:0.98:1.12:1.06	1.15	1	P15532|NDKA_MOUSE
QENTQSPYNLAYK	19.94	2.6	1.8	2070000	1960000	2100000	2230000	2790000	2690000	2310000	1350000	1240000	1750000	1680000	2070000	2410000	2170000	2060000	2090000	2240000	0.88:0.94:1.00:1.25:1.21:1.04:0.60:0.56:0.79:0.76:0.93:1.08:0.98:0.92:0.94:1.01	2270000	1900000	1980000	2140000	1.00:0.84:0.87:0.94	1.2	1	Q9CYN9|RENR_MOUSE
ISEEEELDTK	19.86	2.44	1.6	1970000	2440000	1380000	1550000	1850000	1600000	2670000	2000000	1260000	2150000	1640000	1960000	2510000	2480000	2380000	1630000	2060000	1.58:0.89:1.00:1.20:1.03:1.73:1.29:0.81:1.39:1.06:1.27:1.63:1.60:1.54:1.06:1.33	1800000	1880000	2070000	2140000	1.00:1.04:1.15:1.19	1.19	1	Q62048|PEA15_MOUSE
LQQSHPLSASQIQVK	19.86	1.55	1.2	5500000	4340000	6350000	4160000	7340000	6900000	5910000	6220000	3240000	5480000	4510000	6200000	6820000	5560000	5280000	4250000	5410000	1.04:1.53:1.00:1.77:1.66:1.42:1.50:0.78:1.32:1.09:1.49:1.64:1.34:1.27:1.02:1.30	5550000	5570000	5750000	5120000	1.00:1.00:1.04:0.92	1.12	2	P16546|SPTN1_MOUSE
FC(+57.02)LDNGAK	19.85	3.79	0.5	2060000	2070000	1460000	1570000	2000000	1900000	2340000	2510000	1200000	2230000	1770000	2550000	2510000	2780000	1900000	1550000	2520000	1.32:0.93:1.00:1.27:1.21:1.49:1.60:0.77:1.42:1.13:1.62:1.60:1.77:1.21:0.98:1.60	1780000	1990000	2270000	2190000	1.00:1.12:1.28:1.23	1.28	1	P09411|PGK1_MOUSE	Carbamidomethylation
IFDLQDWSQEDERDK	19.83	3.66	0.6	1810000	1130000	2390000	1430000	1920000	1730000	2030000	2600000	837000	1870000	2540000	1860000	2090000	1430000	1350000	1970000	1840000	0.79:1.67:1.00:1.34:1.21:1.42:1.81:0.58:1.31:1.77:1.30:1.46:1.00:0.94:1.38:1.29	1720000	1800000	2090000	1650000	1.00:1.05:1.22:0.96	1.27	1	Q9Z2I9|SUCB1_MOUSE
EEQELHDIHSTR	19.83	5.96	1.5	11700000	13600000	10600000	9280000	11200000	11500000	9610000	8050000	11400000	11000000	12000000	10900000	11200000	14700000	14500000	12900000	15100000	1.46:1.14:1.00:1.20:1.24:1.04:0.87:1.22:1.18:1.29:1.17:1.21:1.58:1.56:1.39:1.62	11200000	10100000	11300000	14300000	1.00:0.91:1.01:1.28	1.41	2	P35802|GPM6A_MOUSE
SAASGIPYHSEVPVSLK	19.78	4.49	0.9	4210000	3540000	4780000	3890000	3910000	3890000	4210000	3510000	3330000	4110000	5410000	4800000	5400000	4140000	3880000	3760000	4780000	0.91:1.23:1.00:1.01:1.00:1.08:0.90:0.86:1.06:1.39:1.24:1.39:1.07:1.00:0.97:1.23	4030000	3740000	4930000	4140000	1.00:0.93:1.22:1.03	1.32	2	Q62261|SPTB2_MOUSE
TASNVEEAFINTAK	19.76	2.15	1.4	2730000	2240000	3150000	1890000	3010000	3160000	3220000	2420000	2340000	2540000	3340000	2780000	3310000	2380000	2500000	2530000	2830000	1.19:1.67:1.00:1.60:1.68:1.71:1.28:1.24:1.35:1.77:1.47:1.76:1.26:1.33:1.34:1.50	2570000	2780000	2990000	2560000	1.00:1.08:1.16:1.00	1.17	1	P53994|RAB2A_MOUSE
QNFIDPLQNLHDK	19.73	3.03	2	4380000	3630000	4660000	4190000	4530000	4090000	5040000	4610000	3650000	4380000	5080000	4760000	5450000	3450000	3960000	3760000	4840000	0.87:1.11:1.00:1.08:0.98:1.20:1.10:0.87:1.05:1.21:1.14:1.30:0.82:0.95:0.90:1.16	4250000	4350000	4920000	4000000	1.00:1.02:1.16:0.94	1.23	2	Q62420|SH3G2_MOUSE
YENNVMNIR	19.72	7.28	1.1	2030000	1210000	2160000	1690000	2870000	2860000	2070000	1020000	624000	2430000	1560000	2460000	3370000	2470000	1970000	1710000	2110000	0.71:1.28:1.00:1.70:1.69:1.23:0.60:0.37:1.44:0.92:1.46:2.00:1.46:1.16:1.01:1.25	1980000	1640000	2450000	2060000	1.00:0.83:1.24:1.04	1.49	1	P63328|PP2BA_MOUSE:P48453|PP2BB_MOUSE
DDQITLDEFK	19.72	2.85	2.3	4040000	3210000	4450000	3730000	3240000	3930000	3680000	5080000	3570000	4080000	4820000	4310000	4600000	3970000	3930000	3460000	4510000	0.86:1.19:1.00:0.87:1.05:0.99:1.36:0.96:1.09:1.29:1.16:1.23:1.06:1.05:0.93:1.21	3660000	4060000	4450000	3970000	1.00:1.11:1.22:1.09	1.22	1	P62761|VISL1_MOUSE
SAYSSYSAPVSSSLSVR	19.72	8.21	1.5	4700000	2350000	5280000	4050000	4110000	4490000	5600000	11000000	2840000	3820000	5620000	5200000	5400000	5370000	2480000	3590000	4050000	0.58:1.30:1.00:1.01:1.11:1.38:2.72:0.70:0.94:1.39:1.28:1.33:1.32:0.61:0.88:1.00	4010000	5990000	5010000	3870000	1.00:1.49:1.25:0.97	1.55	2	P08551|NFL_MOUSE
LQQTQAQVDEVVDIMR	19.7	3.18	0.8	6280000	1400000	7150000	5990000	6880000	10900000	6790000	4060000	854000	6130000	8830000	6420000	9940000	6120000	6980000	5330000	6720000	0.23:1.19:1.00:1.15:1.81:1.13:0.68:0.14:1.02:1.47:1.07:1.66:1.02:1.16:0.89:1.12	6510000	6850000	7830000	6290000	1.00:1.05:1.20:0.97	1.25	2	P63044|VAMP2_MOUSE
LLLLGAGESGK	19.69	4.42	1	11700000	11400000	9560000	9670000	10400000	11800000	11600000	9270000	10700000	12200000	14600000	13500000	14100000	11400000	11700000	12100000	13700000	1.18:0.99:1.00:1.07:1.22:1.20:0.96:1.11:1.26:1.51:1.40:1.46:1.18:1.21:1.26:1.42	10200000	10800000	13600000	12300000	1.00:1.06:1.33:1.20	1.33	1	P18872|GNAO_MOUSE:P08752|GNAI2_MOUSE:B2RSH2|GNAI1_MOUSE:Q9DC51|GNAI3_MOUSE:Q6R0H7|GNAS1_MOUSE
PGIVELPTLEELK	19.63	3.25	0.7	2230000	1440000	2850000	1820000	2330000	3230000	2140000	2650000	2080000	2160000	2550000	2180000	2160000	1430000	1590000	2490000	2580000	0.79:1.56:1.00:1.28:1.77:1.17:1.45:1.14:1.19:1.40:1.20:1.19:0.78:0.87:1.37:1.42	2110000	2530000	2270000	2020000	1.00:1.20:1.07:0.96	1.25	1	Q9DCJ5|NDUA8_MOUSE
VNLAMDVGK	19.63	2.41	1.3	2090000	1560000	2300000	2250000	3100000	2610000	2960000	3030000	1020000	2330000	2440000	0	3140000	2510000	2420000	1700000	0	0.69:1.02:1.00:1.38:1.16:1.31:1.35:0.45:1.04:1.08:0:1.40:1.12:1.08:0.76:0	2300000	2410000	2640000	2210000	1.00:1.04:1.15:0.96	1.19	1	P52480|KPYM_MOUSE
AFDQGADAIYEHINEGK	19.61	4.24	1.3	4250000	3140000	5240000	3740000	4360000	4220000	4530000	5660000	2990000	4100000	5440000	4540000	5290000	3120000	3220000	3680000	4680000	0.84:1.40:1.00:1.17:1.13:1.21:1.51:0.80:1.10:1.46:1.21:1.42:0.84:0.86:0.98:1.25	4120000	4350000	4840000	3670000	1.00:1.06:1.17:0.89	1.32	2	Q8R1I1|QCR9_MOUSE
VIISAPSADAPMFVMGVNHEK	19.61	17.82	2	9900000	4090000	9910000	9060000	11700000	16800000	11900000	12300000	1250000	10800000	14100000	9460000	21000000	6690000	9540000	3430000	6320000	0.45:1.09:1.00:1.30:1.85:1.32:1.36:0.14:1.19:1.56:1.04:2.31:0.74:1.05:0.38:0.70	8700000	10700000	13800000	6570000	1.00:1.23:1.59:0.75	2.11	2	P16858|G3P_MOUSE
C(+57.02)DVDIR	19.6	5.13	0.8	7560000	8900000	6710000	7220000	8780000	7270000	6600000	6360000	4740000	11500000	7080000	7810000	7980000	8610000	10200000	5080000	6090000	1.23:0.93:1.00:1.22:1.01:0.91:0.88:0.66:1.59:0.98:1.08:1.11:1.19:1.42:0.70:0.84	7900000	6240000	8590000	7500000	1.00:0.79:1.09:0.95	1.38	1	P63260|ACTG_MOUSE	Carbamidomethylation
ITIPVQTFSNLQIR	19.59	20.23	0.7	5070000	3520000	8060000	4390000	9300000	13200000	5650000	1690000	5310000	3350000	6310000	4150000	4640000	3040000	2190000	3440000	2850000	0.80:1.84:1.00:2.12:3.01:1.29:0.39:1.21:0.76:1.44:0.95:1.06:0.69:0.50:0.78:0.65	6320000	6470000	4610000	2880000	1.00:1.02:0.73:0.46	2.25	2	P03995|GFAP_MOUSE
NAVITVPAYFNDSQR	19.58	3.04	1	1690000	1280000	2150000	1630000	1610000	1660000	1910000	1990000	1070000	1700000	2210000	1750000	1960000	1390000	1460000	1540000	1770000	0.79:1.32:1.00:0.99:1.02:1.17:1.22:0.65:1.04:1.36:1.07:1.20:0.85:0.90:0.94:1.09	1670000	1660000	1900000	1540000	1.00:0.99:1.14:0.92	1.24	1	P38647|GRP75_MOUSE:Q61696|HS71A_MOUSE
LAAEDATNEK	19.57	3.32	2.1	3290000	2560000	3130000	2970000	3670000	3160000	3490000	6830000	1750000	2850000	3210000	3150000	2910000	4330000	2120000	3000000	3510000	0.86:1.05:1.00:1.24:1.06:1.17:2.30:0.59:0.96:1.08:1.06:0.98:1.46:0.71:1.01:1.18	3080000	3800000	3030000	3240000	1.00:1.23:0.98:1.05	1.26	1	P08551|NFL_MOUSE
EIDVLEFGESAPAASK	19.51	2.59	1	1790000	1590000	1970000	1310000	2050000	1990000	1690000	1200000	1760000	1730000	2060000	1980000	2230000	1560000	1780000	1830000	1940000	1.21:1.50:1.00:1.56:1.52:1.28:0.91:1.34:1.32:1.57:1.51:1.69:1.19:1.35:1.39:1.48	1730000	1660000	2000000	1780000	1.00:0.96:1.16:1.03	1.2	1	Q9Z0P4|PALM_MOUSE
KGEIFELK	19.5	2.03	1.3	2420000	2200000	2630000	2000000	3040000	2740000	2140000	1620000	2430000	2260000	3000000	2510000	2610000	2580000	1840000	2630000	2430000	1.10:1.32:1.00:1.52:1.37:1.07:0.81:1.21:1.13:1.50:1.26:1.31:1.29:0.92:1.32:1.22	2470000	2230000	2600000	2370000	1.00:0.90:1.05:0.96	1.16	1	Q9DBG3|AP2B1_MOUSE:O35643|AP1B1_MOUSE
ISFTGSTATGK	19.49	11.9	0.7	969000	930000	725000	561000	876000	1140000	1190000	1170000	557000	1020000	703000	1200000	1330000	1180000	1020000	829000	1070000	1.66:1.29:1.00:1.56:2.04:2.11:2.09:0.99:1.82:1.25:2.14:2.37:2.10:1.83:1.48:1.90	773000	1010000	1060000	1020000	1.00:1.31:1.38:1.32	1.38	1	Q8BWF0|SSDH_MOUSE
FAAPAQPEEER	19.48	26.88	0.7	1860000	2180000	1260000	1350000	2010000	2150000	1600000	485000	1270000	2150000	1830000	2580000	2810000	1780000	2480000	1300000	2530000	1.61:0.93:1.00:1.49:1.59:1.18:0.36:0.94:1.59:1.35:1.91:2.08:1.32:1.83:0.96:1.87	1700000	1370000	2340000	2020000	1.00:0.81:1.38:1.19	1.7	1	P20357|MTAP2_MOUSE
STELGSDYYELSDSR	19.45	15.03	1.3	2160000	2260000	2240000	1800000	2200000	2640000	1980000	591000	1700000	2040000	2740000	2570000	2680000	2450000	2380000	1820000	2430000	1.26:1.25:1.00:1.23:1.47:1.10:0.33:0.95:1.14:1.53:1.43:1.49:1.37:1.33:1.01:1.36	2130000	1730000	2510000	2270000	1.00:0.81:1.18:1.07	1.45	1	P20357|MTAP2_MOUSE
VSQPIEGHAASFAQFK	19.43	11.02	0.6	8600000	6540000	9430000	7940000	10700000	6750000	9610000	8220000	5960000	8780000	11800000	9410000	11400000	8550000	5290000	7530000	9680000	0.82:1.19:1.00:1.35:0.85:1.21:1.04:0.75:1.11:1.49:1.18:1.43:1.08:0.67:0.95:1.22	8660000	7640000	10400000	7760000	1.00:0.88:1.20:0.90	1.36	2	Q68FD5|CLH1_MOUSE
LLLPWLEAR	19.43	5.78	0.7	2440000	1180000	2830000	1490000	2960000	3280000	2450000	2630000	1880000	2190000	3070000	2100000	2910000	2130000	2310000	2960000	2570000	0.79:1.90:1.00:1.99:2.20:1.65:1.77:1.26:1.47:2.06:1.41:1.95:1.43:1.55:1.99:1.73	2120000	2560000	2570000	2490000	1.00:1.21:1.21:1.18	1.21	1	Q68FD5|CLH1_MOUSE
LLDPEDISVDHPDEK	19.42	6.37	1.2	3800000	2940000	4220000	3410000	3800000	3740000	3720000	3300000	3000000	3930000	4610000	4090000	4300000	4150000	3590000	3910000	4160000	0.86:1.24:1.00:1.11:1.10:1.09:0.97:0.88:1.15:1.35:1.20:1.26:1.22:1.05:1.15:1.22	3590000	3440000	4230000	3950000	1.00:0.96:1.18:1.10	1.23	2	Q62261|SPTB2_MOUSE
NGITEENLNK	19.37	10.02	1.6	3160000	3420000	2510000	2510000	2350000	2860000	4350000	5290000	1800000	3710000	2140000	3220000	4010000	4050000	3500000	2150000	2740000	1.37:1.00:1.00:0.94:1.14:1.74:2.11:0.72:1.48:0.86:1.29:1.60:1.61:1.40:0.86:1.09	2700000	3570000	3270000	3110000	1.00:1.32:1.21:1.15	1.32	1	O08599|STXB1_MOUSE
QTIGNSC(+57.02)GTIGLIHAVANNQDK	19.36	9.4	1	9450000	490000	10000000	9130000	11600000	13800000	441000	6340000	10000000	11400000	13300000	14000000	14300000	563000	13100000	9290000	13200000	0.05:1.10:1.00:1.27:1.52:0.05:0.69:1.10:1.25:1.46:1.54:1.57:0.06:1.44:1.02:1.45	10300000	10100000	13300000	11900000	1.00:0.98:1.29:1.16	1.31	2	Q9R0P9|UCHL1_MOUSE	Carbamidomethylation
AQVQLDSDHLEEDIHR	19.32	6.72	0.9	5550000	3040000	5960000	4260000	6610000	5280000	5010000	10400000	3250000	4940000	6750000	6060000	6920000	6330000	3180000	5620000	5240000	0.71:1.40:1.00:1.55:1.24:1.18:2.44:0.76:1.16:1.58:1.42:1.62:1.49:0.75:1.32:1.23	4970000	6040000	6170000	5090000	1.00:1.22:1.24:1.03	1.24	3	P08553|NFM_MOUSE
GYIGVVNR	19.3	6.02	0.9	2210000	2080000	1790000	1820000	2260000	3070000	2090000	1790000	1320000	2260000	2200000	2560000	2530000	2800000	2140000	1900000	2840000	1.14:0.99:1.00:1.24:1.69:1.15:0.98:0.73:1.24:1.21:1.41:1.39:1.54:1.18:1.05:1.56	1990000	2070000	2390000	2420000	1.00:1.04:1.20:1.22	1.22	1	P39053|DYN1_MOUSE:P39054|DYN2_MOUSE
DYPLPDVAHVTMLSASQK	19.28	15.31	1.2	6390000	4080000	7090000	5180000	6600000	9590000	8250000	8720000	3140000	6250000	8220000	6110000	8500000	4700000	5080000	4580000	6110000	0.79:1.37:1.00:1.27:1.85:1.59:1.68:0.61:1.21:1.59:1.18:1.64:0.91:0.98:0.88:1.18	5740000	7430000	7270000	5120000	1.00:1.29:1.27:0.89	1.45	2	P19783|COX41_MOUSE
IVQVTAADAFLDLIR	19.27	45.93	0.8	4500000	1300000	5160000	4230000	4490000	4990000	4670000	16200000	2010000	1990000	4780000	2730000	4070000	3310000	3850000	3930000	4290000	0.31:1.22:1.00:1.06:1.18:1.10:3.83:0.47:0.47:1.13:0.65:0.96:0.78:0.91:0.93:1.01	3800000	6970000	3390000	3850000	1.00:1.84:0.89:1.01	2.05	2	P56564|EAA1_MOUSE
VLPGVDALSNV	19.24	2.76	2.2	3060000	2880000	3690000	0	3820000	5080000	3600000	3170000	2970000	3380000	0	3600000	3480000	2800000	3460000	3530000	3520000	64.00:64.00:-:64.00:64.00:64.00:64.00:64.00:64.00:-:64.00:64.00:64.00:64.00:64.00:64.00	3460000	3710000	3490000	3330000	1.00:1.07:1.01:0.96	1.11	1	P09411|PGK1_MOUSE
LHGGTPANFLDVGGGATVQQVTEAFK	19.24	13.26	1	2900000	1450000	3360000	961000	3920000	4480000	3530000	4080000	1520000	2600000	3690000	2630000	3800000	2030000	2370000	3010000	2990000	1.51:3.49:1.00:4.08:4.66:3.67:4.25:1.58:2.70:3.84:2.74:3.95:2.11:2.47:3.13:3.11	2420000	3400000	3180000	2600000	1.00:1.40:1.31:1.07	1.4	1	Q9Z2I9|SUCB1_MOUSE
VSSQTFPLAPSPK	19.21	4.91	1	3040000	2410000	3270000	2360000	2980000	2640000	2820000	3800000	2260000	2880000	3540000	2900000	3640000	3150000	3100000	3310000	3520000	1.02:1.39:1.00:1.26:1.12:1.20:1.61:0.96:1.22:1.50:1.23:1.55:1.34:1.32:1.40:1.49	2750000	2880000	3240000	3270000	1.00:1.05:1.18:1.19	1.19	1	P03930|ATP8_MOUSE
AVAFQNSQTR	19.18	3.63	2.3	2710000	2900000	2240000	2450000	2590000	2490000	3640000	3910000	1610000	3420000	2510000	2240000	2420000	3490000	2930000	2200000	2270000	1.18:0.92:1.00:1.06:1.02:1.49:1.60:0.66:1.40:1.03:0.91:0.99:1.43:1.20:0.90:0.93	2540000	2910000	2650000	2720000	1.00:1.15:1.04:1.07	1.15	1	Q9DB77|QCR2_MOUSE
LTTPTYGDLNHLVSATM(+15.99)SGVTTC(+57.02)LR	19.17	25.64	1	16900000	21200000	15800000	13900000	24200000	22400000	10000000	5320000	10200000	19800000	37600000	11700000	12400000	12100000	8320000	24000000	20800000	1.52:1.14:1.00:1.74:1.61:0.72:0.38:0.73:1.42:2.70:0.84:0.89:0.87:0.60:1.72:1.49	18800000	12100000	20400000	16300000	1.00:0.65:1.08:0.87	1.68	3	Q7TMM9|TBB2A_MOUSE:Q9CWF2|TBB2B_MOUSE:P68372|TBB4B_MOUSE:P99024|TBB5_MOUSE:Q9D6F9|TBB4A_MOUSE	Oxidation (M); Carbamidomethylation
MVSADAYK	19.14	15.6	1.2	1970000	1230000	1740000	1540000	1810000	1630000	2310000	3040000	763000	2340000	1960000	2150000	2790000	2790000	1770000	1790000	1870000	0.80:1.13:1.00:1.18:1.06:1.51:1.98:0.50:1.52:1.28:1.40:1.82:1.82:1.15:1.16:1.22	1580000	1940000	2310000	2050000	1.00:1.23:1.47:1.30	1.47	1	P16330|CN37_MOUSE
QAVDQISSGFFSPK	19.13	7.12	0.5	1480000	1250000	1800000	1350000	1780000	1640000	1560000	1060000	1120000	1450000	1830000	1630000	1830000	1320000	1230000	1250000	1600000	0.93:1.33:1.00:1.31:1.21:1.16:0.78:0.83:1.08:1.35:1.20:1.35:0.97:0.91:0.92:1.18	1550000	1340000	1680000	1350000	1.00:0.87:1.09:0.87	1.25	1	Q8CI94|PYGB_MOUSE
AEDSGEYHC(+57.02)VYHFVSAPK	19.13	13.7	1.1	5030000	4070000	6530000	5160000	5150000	6060000	6170000	6480000	2670000	5750000	6620000	5570000	3160000	5560000	3740000	4240000	3590000	0.79:1.27:1.00:1.00:1.17:1.20:1.26:0.52:1.11:1.28:1.08:0.61:1.08:0.73:0.82:0.70	5230000	5420000	6030000	4280000	1.00:1.04:1.15:0.82	1.41	3	P97300|NPTN_MOUSE	Carbamidomethylation
ATDLLLDDSLVSLFGNR	19.07	11.87	1.3	3020000	1130000	3120000	2610000	4160000	4500000	3820000	5470000	1260000	2820000	2180000	2800000	3370000	2140000	3040000	3140000	2720000	0.43:1.20:1.00:1.59:1.72:1.46:2.10:0.48:1.08:0.84:1.07:1.29:0.82:1.17:1.20:1.04	2750000	3760000	2940000	2760000	1.00:1.37:1.07:1.00	1.37	2	P99029|PRDX5_MOUSE
QSPVDIDTATAQHDPALQPLLISYDK	19.05	8.01	1.6	2420000	0	4510000	0	0	0	3770000	0	0	3700000	5430000	4820000	5200000	3890000	3260000	4180000	0	-:64.00:-:-:-:64.00:-:-:64.00:64.00:64.00:64.00:64.00:64.00:64.00:-	4510000	3770000	4790000	3770000	1.00:0.84:1.06:0.84	1.27	1	P00920|CAH2_MOUSE
NLFTQTLGLGSQK	19.05	19.26	0.9	3330000	1810000	4180000	2510000	3780000	3550000	2290000	3080000	2300000	3350000	5600000	4140000	4060000	2790000	2040000	4290000	3460000	0.72:1.66:1.00:1.50:1.41:0.91:1.22:0.91:1.33:2.23:1.65:1.61:1.11:0.81:1.71:1.38	3070000	2800000	4290000	3150000	1.00:0.91:1.40:1.02	1.53	2	Q8VDQ8|SIR2_MOUSE
YLTVATVFR	19.04	3.98	0.7	2840000	2670000	3450000	2740000	2460000	2810000	2680000	2560000	2630000	2870000	3320000	2960000	3170000	2490000	2600000	3110000	2860000	0.98:1.26:1.00:0.90:1.03:0.98:0.94:0.96:1.05:1.21:1.08:1.16:0.91:0.95:1.14:1.04	2830000	2670000	3080000	2770000	1.00:0.94:1.09:0.98	1.15	1	Q9ERD7|TBB3_MOUSE
ITWSNPPAQGAR	19.02	1.36	1.9	3890000	3310000	4130000	3290000	4820000	4260000	4000000	4350000	2530000	3980000	3140000	4270000	4660000	3950000	3650000	3110000	4760000	1.01:1.25:1.00:1.46:1.29:1.21:1.32:0.77:1.21:0.95:1.30:1.41:1.20:1.11:0.94:1.45	3890000	3790000	4010000	3870000	1.00:0.97:1.03:0.99	1.06	1	P05201|AATC_MOUSE
SIC(+57.02)TTVLELLDK	19.01	9.75	0.6	3680000	1830000	4220000	3020000	4690000	5450000	4180000	5940000	2140000	2750000	4330000	2270000	4170000	2570000	2930000	4540000	3850000	0.60:1.39:1.00:1.55:1.80:1.38:1.96:0.71:0.91:1.43:0.75:1.38:0.85:0.97:1.50:1.27	3440000	4430000	3380000	3470000	1.00:1.29:0.98:1.01	1.31	1	P68254|1433T_MOUSE	Carbamidomethylation
QALQDTLALYK	19	11.69	1.1	1710000	1430000	1830000	1520000	1520000	1520000	1640000	1340000	1450000	1790000	2260000	1940000	2090000	1860000	1710000	1620000	1840000	0.94:1.21:1.00:1.00:1.00:1.08:0.88:0.96:1.18:1.49:1.28:1.38:1.23:1.12:1.07:1.21	1580000	1490000	2020000	1760000	1.00:0.94:1.28:1.11	1.36	1	Q62261|SPTB2_MOUSE
EFADSLGVPFLETSAK	18.98	3.65	1.2	1530000	1130000	1870000	1200000	1880000	2180000	1590000	1260000	1190000	1420000	2000000	1550000	1550000	1220000	1270000	1670000	1550000	0.95:1.57:1.00:1.57:1.82:1.33:1.05:0.99:1.18:1.68:1.30:1.29:1.02:1.06:1.40:1.30	1520000	1550000	1630000	1430000	1.00:1.02:1.07:0.94	1.14	1	Q9D1G1|RAB1B_MOUSE
VIAVNEVGSSHPSLPSER	18.98	4.59	1	2830000	2040000	3160000	2480000	2620000	2910000	3320000	3210000	2250000	2530000	3270000	3090000	3190000	2670000	2630000	2840000	3020000	0.82:1.27:1.00:1.06:1.17:1.34:1.29:0.91:1.02:1.32:1.24:1.28:1.07:1.06:1.14:1.22	2580000	2920000	3020000	2790000	1.00:1.13:1.17:1.08	1.17	2	Q810U3|NFASC_MOUSE
EEEEEELVDPLTTVR	18.97	2.84	0.5	3440000	2480000	3860000	3190000	3390000	3030000	3400000	4400000	2690000	3090000	3910000	3500000	3630000	2190000	3740000	4030000	4450000	0.78:1.21:1.00:1.06:0.95:1.07:1.38:0.84:0.97:1.22:1.10:1.14:0.69:1.17:1.26:1.39	3230000	3380000	3530000	3600000	1.00:1.05:1.09:1.11	1.11	2	P99028|QCR6_MOUSE
EVDEQM(+15.99)LNVQNK	18.91	17.85	1	2890000	3100000	2150000	2250000	2830000	2810000	2770000	1540000	1890000	3100000	2680000	3780000	3840000	3320000	3460000	2570000	4090000	1.37:0.95:1.00:1.25:1.25:1.23:0.68:0.84:1.38:1.19:1.68:1.71:1.47:1.54:1.14:1.82	2580000	2250000	3350000	3360000	1.00:0.87:1.30:1.30	1.49	1	Q7TMM9|TBB2A_MOUSE:Q9CWF2|TBB2B_MOUSE:P68372|TBB4B_MOUSE:P99024|TBB5_MOUSE	Oxidation (M)
DLTGVQNLR	18.87	2.63	0.8	1810000	1650000	2100000	1540000	2350000	2260000	1850000	1790000	995000	1940000	1530000	1970000	2010000	1630000	1770000	1870000	1690000	1.07:1.37:1.00:1.53:1.47:1.20:1.17:0.65:1.27:0.99:1.28:1.31:1.06:1.15:1.22:1.10	1910000	1720000	1860000	1740000	1.00:0.90:0.98:0.91	1.11	1	P16546|SPTN1_MOUSE
SGVSLAALK	18.84	60	1	4940000	2420000	5410000	5900000	3570000	3030000	11800000	21000000	0	2970000	4360000	3170000	3460000	3520000	2310000	3420000	2660000	0.41:0.92:1.00:0.61:0.51:2.01:3.56:0:0.50:0.74:0.54:0.59:0.60:0.39:0.58:0.45	4330000	12000000	3490000	2980000	1.00:2.76:0.81:0.69	4.02	1	P43274|H14_MOUSE:P43277|H13_MOUSE:P43275|H11_MOUSE
SLNPELGTDADK	18.84	13.22	2.1	6230000	6910000	3390000	5030000	5610000	8040000	6620000	4320000	3420000	7510000	5230000	7840000	8600000	7700000	7840000	4680000	6880000	1.37:0.67:1.00:1.12:1.60:1.31:0.86:0.68:1.49:1.04:1.56:1.71:1.53:1.56:0.93:1.37	5240000	5600000	7290000	6780000	1.00:1.07:1.39:1.29	1.39	2	P06151|LDHA_MOUSE
GQC(+57.02)DLELINVC(+57.02)NENSLFK	18.8	21.1	1.2	3800000	3040000	5220000	2870000	4510000	6300000	4620000	3650000	2500000	3750000	4860000	4020000	4430000	3860000	1630000	3100000	2440000	1.06:1.82:1.00:1.57:2.20:1.61:1.27:0.87:1.31:1.69:1.40:1.54:1.34:0.57:1.08:0.85	3910000	4270000	4270000	2760000	1.00:1.09:1.09:0.71	1.55	2	Q68FD5|CLH1_MOUSE	Carbamidomethylation
TIGGGDDSFTTFFC(+57.02)ETGAGK	18.78	3.07	1	13400000	11800000	16300000	10700000	17300000	19700000	13400000	11300000	8370000	7130000	18100000	14700000	15000000	7730000	12300000	14400000	15700000	1.10:1.52:1.00:1.61:1.84:1.25:1.05:0.78:0.66:1.69:1.37:1.40:0.72:1.15:1.35:1.46	14000000	13200000	13700000	12500000	1.00:0.94:0.98:0.89	1.12	2	P68368|TBA4A_MOUSE	Carbamidomethylation
GSMAGSTGVHDTVVNQLLSK	18.77	18.12	1.1	4260000	3150000	4910000	3750000	4550000	4310000	4890000	2980000	2690000	4510000	5650000	5250000	6670000	3460000	3350000	3070000	4920000	0.84:1.31:1.00:1.21:1.15:1.30:0.80:0.72:1.20:1.51:1.40:1.78:0.92:0.89:0.82:1.31	4090000	3720000	5520000	3700000	1.00:0.91:1.35:0.91	1.49	2	P46460|NSF_MOUSE
IGLFGGAGVGK	18.77	4.63	1.1	7670000	5810000	8460000	7170000	7260000	7100000	9100000	10300000	6380000	7800000	8920000	7850000	8410000	6720000	6960000	6560000	7960000	0.81:1.18:1.00:1.01:0.99:1.27:1.44:0.89:1.09:1.24:1.09:1.17:0.94:0.97:0.92:1.11	7170000	8230000	8240000	7050000	1.00:1.15:1.15:0.98	1.17	1	P56480|ATPB_MOUSE
EDENVPFLLVGNK	18.76	4.25	1.4	2010000	1640000	2450000	1850000	2150000	2660000	1770000	1720000	1640000	1750000	2780000	1970000	2250000	1590000	1670000	2380000	1930000	0.89:1.33:1.00:1.17:1.44:0.96:0.93:0.89:0.95:1.51:1.07:1.22:0.86:0.90:1.29:1.05	2020000	1950000	2190000	1890000	1.00:0.96:1.08:0.94	1.16	1	P63321|RALA_MOUSE
KPYQLIAQDNEPEKPVADSETK	18.76	60	1.2	7690000	5890000	8510000	6330000	7140000	8490000	15400000	19200000	3640000	6480000	5110000	7190000	8790000	8750000	2820000	5510000	3780000	0.93:1.34:1.00:1.13:1.34:2.43:3.03:0.57:1.02:0.81:1.13:1.39:1.38:0.45:0.87:0.60	6970000	11700000	6890000	5210000	1.00:1.68:0.99:0.75	2.24	2	P56564|EAA1_MOUSE
EAIC(+57.02)EVALDYK	18.72	8.78	1.6	2160000	1810000	2560000	1880000	2170000	2140000	2050000	1720000	1640000	2100000	2800000	2240000	2500000	2270000	1950000	2280000	2520000	0.96:1.36:1.00:1.15:1.14:1.09:0.91:0.87:1.12:1.49:1.19:1.33:1.21:1.04:1.21:1.34	2100000	1890000	2410000	2260000	1.00:0.90:1.15:1.07	1.28	1	Q62261|SPTB2_MOUSE	Carbamidomethylation
IM(+15.99)NVIGEPIDER	18.7	3.12	1	1500000	1160000	1730000	1470000	1420000	1560000	1530000	1840000	1480000	1330000	1780000	1480000	1430000	1210000	1400000	1590000	1520000	0.79:1.18:1.00:0.97:1.06:1.04:1.25:1.01:0.90:1.21:1.01:0.97:0.82:0.96:1.08:1.03	1440000	1600000	1500000	1430000	1.00:1.11:1.04:0.99	1.12	1	P56480|ATPB_MOUSE	Oxidation (M)
SSEEIESAFR	18.68	4.41	2.1	2800000	2430000	2960000	2610000	3370000	2670000	2880000	2690000	2080000	2540000	3500000	2910000	3020000	2740000	2520000	3030000	2840000	0.93:1.13:1.00:1.29:1.02:1.10:1.03:0.80:0.97:1.34:1.12:1.16:1.05:0.96:1.16:1.09	2840000	2580000	2990000	2780000	1.00:0.91:1.05:0.98	1.16	1	P16546|SPTN1_MOUSE
YATALYSAASK	18.68	12.66	2	3160000	3020000	2380000	2730000	2730000	4800000	4070000	4260000	1720000	3320000	2710000	3580000	3780000	3960000	2510000	2090000	2920000	1.11:0.87:1.00:1.00:1.76:1.49:1.56:0.63:1.21:0.99:1.31:1.38:1.45:0.92:0.76:1.07	2720000	3710000	3350000	2870000	1.00:1.37:1.23:1.06	1.37	1	Q9DB20|ATPO_MOUSE
LLQC(+57.02)DPSSASQF	18.66	14.43	1.2	3460000	2580000	4480000	3000000	2980000	3650000	3520000	2320000	2520000	3480000	4500000	4270000	4620000	4230000	3030000	2950000	3220000	0.86:1.49:1.00:0.99:1.22:1.17:0.77:0.84:1.16:1.50:1.42:1.54:1.41:1.01:0.98:1.07	3260000	3000000	4220000	3360000	1.00:0.92:1.29:1.03	1.41	1	P84075|HPCA_MOUSE:P62748|HPCL1_MOUSE	Carbamidomethylation
LSELDDR	18.64	1.61	0.9	2580000	3240000	2010000	2240000	2510000	2610000	2850000	2030000	2540000	3610000	2630000	1840000	2470000	3170000	3450000	1600000	2440000	1.45:0.90:1.00:1.12:1.17:1.27:0.91:1.14:1.61:1.18:0.82:1.10:1.42:1.54:0.72:1.09	2500000	2510000	2640000	2670000	1.00:1.00:1.06:1.07	1.07	1	P63044|VAMP2_MOUSE:Q62442|VAMP1_MOUSE
EAINQGMDEELERDEK	18.62	3.26	0.8	3330000	2290000	3270000	3190000	4220000	3460000	4000000	4090000	1950000	3460000	2380000	3520000	4850000	3510000	2930000	2830000	3370000	0.72:1.03:1.00:1.32:1.09:1.26:1.28:0.61:1.08:0.75:1.11:1.52:1.10:0.92:0.89:1.06	3240000	3380000	3550000	3160000	1.00:1.04:1.10:0.97	1.12	2	Q9D051|ODPB_MOUSE
VAMSHFEPSEYIR	18.61	29.13	0.7	3230000	2510000	4350000	3730000	3330000	2970000	4420000	4540000	1110000	3580000	4480000	4690000	3290000	2150000	1790000	1390000	3370000	0.67:1.17:1.00:0.89:0.80:1.19:1.22:0.30:0.96:1.20:1.26:0.88:0.58:0.48:0.37:0.90	3480000	3520000	4420000	2590000	1.00:1.01:1.27:0.75	1.7	2	Q99KI0|ACON_MOUSE
ADDPTMGEGPDK	18.6	4.04	1	2100000	2160000	1770000	2200000	1710000	1770000	2560000	3420000	1240000	2610000	1420000	1830000	2210000	2550000	2620000	1580000	1970000	0.98:0.81:1.00:0.78:0.80:1.16:1.56:0.56:1.18:0.65:0.83:1.00:1.16:1.19:0.72:0.89	1960000	2250000	2020000	2180000	1.00:1.15:1.03:1.11	1.15	1	O08599|STXB1_MOUSE
GEMDTFPTFK	18.58	17	0.7	1910000	1200000	2080000	1660000	1820000	2150000	2600000	2900000	807000	1840000	2380000	2030000	2820000	1480000	1780000	1120000	1900000	0.73:1.25:1.00:1.10:1.29:1.57:1.75:0.49:1.11:1.44:1.22:1.70:0.89:1.07:0.68:1.15	1690000	2110000	2270000	1570000	1.00:1.25:1.34:0.93	1.44	1	P97450|ATP5J_MOUSE
VEQDLAMGTDAEGEK	18.55	19.63	1.4	2800000	2370000	2010000	2490000	2060000	3190000	4080000	4850000	1230000	2450000	2040000	3090000	3870000	3170000	3270000	1720000	2920000	0.95:0.81:1.00:0.82:1.28:1.64:1.94:0.49:0.98:0.82:1.24:1.55:1.27:1.31:0.69:1.17	2230000	3340000	2860000	2770000	1.00:1.49:1.28:1.24	1.49	1	O08599|STXB1_MOUSE
NPYYGGESSSITPLEELYK	18.55	3.94	1.5	5160000	4520000	5440000	4590000	5980000	7270000	5300000	4790000	2710000	4460000	6790000	5380000	5720000	4540000	4670000	5340000	5040000	0.98:1.18:1.00:1.30:1.58:1.15:1.04:0.59:0.97:1.48:1.17:1.25:0.99:1.02:1.16:1.10	5130000	5020000	5590000	4900000	1.00:0.98:1.09:0.95	1.14	1	P50396|GDIA_MOUSE
YEDSNNLGTSHLLR	18.54	3.88	1.6	5700000	4600000	6490000	5130000	6710000	5830000	5920000	6560000	4560000	5340000	6440000	5710000	6710000	5540000	4360000	5800000	5540000	0.90:1.26:1.00:1.31:1.14:1.15:1.28:0.89:1.04:1.25:1.11:1.31:1.08:0.85:1.13:1.08	5730000	5720000	6050000	5310000	1.00:1.00:1.06:0.93	1.14	2	Q9DB77|QCR2_MOUSE
DIEAMDPSILK	18.48	14.21	0.9	2290000	1780000	2560000	2020000	2230000	2530000	2500000	1760000	1210000	2380000	2920000	2690000	3500000	2160000	2200000	1790000	2430000	0.88:1.26:1.00:1.10:1.25:1.24:0.87:0.60:1.18:1.44:1.33:1.73:1.07:1.09:0.88:1.20	2150000	2000000	2870000	2140000	1.00:0.93:1.34:1.00	1.44	1	P46460|NSF_MOUSE
IAPLAEGALPYNLAELQR	18.47	7.45	0.9	3340000	2410000	3800000	3340000	4720000	4420000	3670000	3310000	2100000	3020000	4460000	3230000	3610000	2560000	2370000	3390000	3000000	0.72:1.14:1.00:1.41:1.32:1.10:0.99:0.63:0.90:1.34:0.96:1.08:0.76:0.71:1.02:0.90	3570000	3380000	3580000	2830000	1.00:0.95:1.00:0.79	1.26	2	Q8BH59|CMC1_MOUSE
LSDDNTIGQEEIQQR	18.45	2.57	0.8	4090000	3690000	4580000	2990000	4650000	4300000	4450000	4230000	2300000	4180000	3390000	4810000	5490000	4740000	3470000	3390000	4730000	1.24:1.53:1.00:1.56:1.44:1.49:1.42:0.77:1.40:1.13:1.61:1.84:1.59:1.16:1.14:1.59	4170000	4120000	4650000	4370000	1.00:0.99:1.11:1.05	1.13	2	P16546|SPTN1_MOUSE
ALESPERPFLAILGGAK	18.45	4.4	0.9	7230000	4440000	8760000	5270000	11200000	11400000	6510000	7750000	3780000	6450000	9570000	6350000	8500000	5430000	4990000	8530000	6760000	0.84:1.66:1.00:2.12:2.16:1.24:1.47:0.72:1.22:1.82:1.21:1.61:1.03:0.95:1.62:1.28	7410000	7350000	7720000	6430000	1.00:0.99:1.04:0.87	1.2	2	P09411|PGK1_MOUSE
AGEASAESTGAADGAAPEEGEAK	18.45	15.33	1.4	13200000	12400000	12200000	11100000	14800000	16500000	10300000	850000	11800000	13500000	17500000	10800000	18100000	15400000	15800000	14500000	15500000	1.12:1.10:1.00:1.33:1.48:0.93:0.08:1.06:1.21:1.57:0.97:1.62:1.38:1.42:1.30:1.39	12600000	9880000	15000000	15300000	1.00:0.78:1.19:1.21	1.55	3	Q91XV3|BASP1_MOUSE
LPAC(+57.02)VVDC(+57.02)GTGYTK	18.43	9.71	1	2280000	1980000	2440000	2000000	3170000	2610000	1760000	1480000	1530000	2090000	2730000	2480000	2900000	2610000	1870000	2480000	2280000	0.99:1.22:1.00:1.59:1.31:0.88:0.74:0.77:1.05:1.37:1.24:1.45:1.31:0.94:1.24:1.14	2400000	1850000	2550000	2310000	1.00:0.77:1.07:0.96	1.38	1	Q99JY9|ARP3_MOUSE	Carbamidomethylation
IIYGGSVTGATC(+57.02)K	18.41	12.2	1.1	7530000	7670000	5570000	4250000	7760000	11000000	9890000	10600000	5120000	8410000	4840000	9170000	7310000	9770000	6020000	6430000	6760000	1.81:1.31:1.00:1.83:2.59:2.33:2.50:1.20:1.98:1.14:2.16:1.72:2.30:1.42:1.51:1.59	6310000	9150000	7430000	7250000	1.00:1.45:1.18:1.15	1.45	1	P17751|TPIS_MOUSE	Carbamidomethylation
LTQYIDGQGRPR	18.41	9.83	1.1	4380000	4170000	3650000	2850000	4180000	3960000	4800000	3580000	2430000	4700000	3290000	5630000	6440000	5790000	4320000	3820000	6440000	1.46:1.28:1.00:1.47:1.39:1.69:1.26:0.85:1.65:1.15:1.98:2.26:2.04:1.52:1.34:2.26	3710000	3690000	5020000	5090000	1.00:1.00:1.35:1.37	1.38	2	P28652|KCC2B_MOUSE:Q923T9|KCC2G_MOUSE
SLQQLAEER	18.39	2.63	1	2660000	2220000	3260000	1880000	3360000	2660000	2850000	2800000	1630000	2570000	2510000	2860000	2730000	2910000	2490000	2700000	3080000	1.18:1.74:1.00:1.79:1.42:1.52:1.49:0.87:1.37:1.34:1.53:1.45:1.55:1.33:1.44:1.64	2680000	2480000	2670000	2800000	1.00:0.93:0.99:1.04	1.13	1	P16546|SPTN1_MOUSE
VTSAYLQDIENAYK	18.35	5.55	0.8	1770000	1340000	1920000	1590000	1760000	1820000	2090000	2170000	720000	1880000	2380000	1870000	2060000	1440000	1530000	1850000	1900000	0.84:1.21:1.00:1.11:1.15:1.32:1.37:0.45:1.19:1.50:1.18:1.30:0.91:0.96:1.17:1.20	1650000	1700000	2050000	1680000	1.00:1.03:1.24:1.02	1.24	1	Q99LC3|NDUAA_MOUSE
LDLMDEGTDAR	18.34	12.61	1.4	2160000	1430000	2310000	2010000	2950000	2120000	2180000	2000000	1040000	2400000	2730000	2300000	3300000	1930000	2330000	1460000	2130000	0.71:1.14:1.00:1.47:1.05:1.08:0.99:0.52:1.19:1.36:1.14:1.64:0.96:1.16:0.72:1.06	2170000	1830000	2680000	1960000	1.00:0.84:1.23:0.90	1.46	1	P39053|DYN1_MOUSE:Q8BZ98|DYN3_MOUSE:P39054|DYN2_MOUSE
AGIFQSAK	18.33	4.13	0.9	2910000	2820000	2510000	2460000	2740000	2670000	3700000	4220000	1910000	2900000	2510000	3090000	3200000	3470000	2560000	2370000	3410000	1.15:1.02:1.00:1.12:1.08:1.51:1.72:0.78:1.18:1.02:1.26:1.30:1.41:1.04:0.96:1.39	2630000	3130000	2920000	2950000	1.00:1.19:1.11:1.12	1.19	1	Q9CPQ1|COX6C_MOUSE
GMYDGPVYEVPATPK	18.32	8.67	0.7	1830000	1320000	1980000	1560000	1720000	2010000	2400000	1700000	827000	1820000	2340000	2000000	2670000	1750000	2130000	1230000	1890000	0.85:1.27:1.00:1.10:1.29:1.54:1.09:0.53:1.17:1.50:1.28:1.72:1.12:1.37:0.79:1.21	1640000	1740000	2210000	1750000	1.00:1.06:1.34:1.06	1.34	1	P97427|DPYL1_MOUSE
TTPSYVAFTDTER	18.3	2.78	1.5	18700000	15100000	19100000	17000000	19900000	21700000	19200000	17500000	14300000	17700000	22400000	19800000	20600000	20800000	16200000	19900000	18300000	0.89:1.12:1.00:1.17:1.28:1.13:1.03:0.85:1.04:1.32:1.17:1.21:1.23:0.95:1.18:1.08	17800000	18200000	20100000	18800000	1.00:1.02:1.13:1.06	1.13	2	P63017|HSP7C_MOUSE:P17156|HSP72_MOUSE:Q61696|HS71A_MOUSE
ALEAELAALR	18.29	14.8	0.8	1770000	876000	2140000	1640000	1500000	1660000	1900000	4030000	1270000	1510000	2220000	1810000	1900000	1520000	1180000	1400000	1720000	0.53:1.30:1.00:0.91:1.01:1.16:2.45:0.77:0.92:1.35:1.10:1.16:0.93:0.72:0.85:1.04	1540000	2210000	1860000	1450000	1.00:1.44:1.21:0.94	1.52	1	P46660|AINX_MOUSE
LVTSIGDVVNHDPVVGDR	18.29	9.6	1.5	3440000	2510000	3970000	3370000	3820000	3610000	3660000	2700000	3010000	3560000	4620000	3980000	4210000	2350000	3050000	2900000	3640000	0.74:1.18:1.00:1.13:1.07:1.09:0.80:0.89:1.06:1.37:1.18:1.25:0.70:0.91:0.86:1.08	3420000	3250000	4090000	2990000	1.00:0.95:1.20:0.87	1.37	2	Q8CI94|PYGB_MOUSE
AWGNNQDGVVASQPAR	18.23	2.49	1.7	7080000	6770000	6010000	6420000	7400000	7710000	7160000	7270000	5190000	7210000	6350000	7700000	8370000	8230000	7040000	5980000	8470000	1.05:0.94:1.00:1.15:1.20:1.12:1.13:0.81:1.12:0.99:1.20:1.30:1.28:1.10:0.93:1.32	6650000	6830000	7410000	7430000	1.00:1.03:1.11:1.12	1.12	2	P60879|SNP25_MOUSE
TAFDDAIAELDTLNEDSYK	18.21	4.35	0.9	13600000	9580000	15000000	13500000	19000000	23900000	13400000	11200000	7790000	6180000	18900000	14100000	13700000	12100000	11500000	13000000	15200000	0.71:1.11:1.00:1.41:1.77:1.00:0.83:0.58:0.46:1.40:1.05:1.02:0.90:0.85:0.97:1.13	14300000	14100000	15400000	13000000	1.00:0.99:1.08:0.91	1.19	2	P61982|1433G_MOUSE
GLVSSDELAK	18.2	9.04	1.1	1510000	2150000	1510000	0	2650000	0	0	1860000	1290000	2310000	1770000	2130000	2260000	0	2330000	1720000	2150000	64.00:64.00:-:64.00:-:-:64.00:64.00:64.00:64.00:64.00:64.00:-:64.00:64.00:64.00	2100000	1570000	2110000	2070000	1.00:0.75:1.01:0.98	1.34	1	P16546|SPTN1_MOUSE
VLGFC(+57.02)HYYLPEEQFPK	18.2	20.48	1.6	15900000	3050000	21600000	12700000	18800000	26800000	17000000	19600000	7160000	14800000	23900000	16800000	23700000	8380000	11400000	16700000	11400000	0.24:1.70:1.00:1.48:2.10:1.33:1.54:0.56:1.16:1.87:1.32:1.86:0.66:0.90:1.31:0.89	14000000	17600000	19800000	12000000	1.00:1.26:1.41:0.85	1.65	2	Q6PIC6|AT1A3_MOUSE	Carbamidomethylation
LFADAEEEQRR	18.19	12.43	0.8	3260000	3230000	2530000	2280000	3010000	2940000	3360000	2350000	1960000	3490000	2860000	4290000	4650000	4620000	3000000	2920000	4630000	1.42:1.11:1.00:1.32:1.29:1.47:1.03:0.86:1.53:1.26:1.88:2.04:2.03:1.32:1.28:2.04	2760000	2650000	3820000	3790000	1.00:0.96:1.38:1.37	1.44	2	P46460|NSF_MOUSE
GSYGDLGGPIITTQVTIPK	18.19	13.13	0.9	3330000	2220000	3270000	3090000	3160000	4170000	4110000	5190000	3460000	2990000	4020000	2870000	3170000	2490000	2610000	3350000	3150000	0.72:1.06:1.00:1.02:1.35:1.33:1.68:1.12:0.97:1.30:0.93:1.03:0.81:0.84:1.09:1.02	2930000	4230000	3260000	2900000	1.00:1.44:1.11:0.99	1.46	2	P61979|HNRPK_MOUSE
EAEPDLLAVLR	18.18	10.1	1.4	2430000	1970000	3110000	1430000	3870000	3440000	1990000	508000	2210000	2370000	3420000	2660000	2750000	1910000	1830000	2830000	2540000	1.38:2.17:1.00:2.71:2.41:1.39:0.36:1.55:1.66:2.39:1.86:1.92:1.34:1.28:1.98:1.78	2600000	2040000	2800000	2280000	1.00:0.78:1.08:0.88	1.38	1	Q9Z0E0|NCDN_MOUSE
ELLTTDGNEPVGLK	18.17	7.44	0.9	1570000	1310000	1490000	1320000	1450000	1570000	1560000	923000	1440000	1510000	2070000	1700000	1820000	1870000	1460000	1730000	1850000	1.00:1.13:1.00:1.10:1.20:1.18:0.70:1.09:1.15:1.57:1.29:1.38:1.42:1.11:1.31:1.40	1390000	1370000	1780000	1730000	1.00:0.99:1.28:1.24	1.29	1	Q2PFD7|PSD3_MOUSE
MLQLVEESK	18.16	8.71	0.7	1750000	1260000	1820000	1680000	1810000	1800000	1820000	1850000	778000	1770000	1730000	1880000	2880000	2190000	1670000	1400000	1620000	0.75:1.08:1.00:1.08:1.07:1.08:1.10:0.46:1.05:1.03:1.12:1.71:1.30:0.99:0.83:0.96	1640000	1560000	2060000	1720000	1.00:0.95:1.26:1.05	1.32	1	P60879|SNP25_MOUSE
YNLGAPVAGTC(+57.02)YQAEWDDYVPK	18.15	4.64	1.1	6850000	4930000	6960000	5250000	8940000	9580000	7760000	7580000	3640000	5810000	9190000	7440000	7450000	5070000	6500000	6510000	6930000	0.94:1.33:1.00:1.70:1.82:1.48:1.44:0.69:1.11:1.75:1.42:1.42:0.97:1.24:1.24:1.32	6520000	7140000	7470000	6260000	1.00:1.09:1.15:0.96	1.19	2	P70296|PEBP1_MOUSE	Carbamidomethylation
QAEIENPLEDPVTGDYVHK	18.14	9.93	1.3	4710000	4490000	5090000	4710000	5420000	4780000	5060000	3210000	3030000	4590000	5900000	5290000	6050000	3710000	4820000	3910000	5320000	0.95:1.08:1.00:1.15:1.02:1.07:0.68:0.64:0.98:1.25:1.12:1.28:0.79:1.02:0.83:1.13	4930000	4020000	5460000	4440000	1.00:0.82:1.11:0.90	1.36	2	Q9Z1G4|VPP1_MOUSE
LYSESLAR	18.13	6.31	1.4	2300000	2950000	1980000	2190000	0	2320000	3500000	2750000	1750000	2970000	2500000	3270000	3120000	0	2560000	2050000	2920000	1.34:0.90:1.00:0:1.06:1.60:1.25:0.80:1.36:1.14:1.49:1.42:0:1.16:0.94:1.33	2370000	2580000	2970000	2510000	1.00:1.09:1.25:1.06	1.25	1	P50396|GDIA_MOUSE:Q61598|GDIB_MOUSE
IGEHTPSALAIMENANVLAR	18.13	13.05	0.9	16700000	9620000	20300000	12200000	23700000	28700000	17200000	14600000	6560000	16400000	24200000	16600000	22200000	9550000	13500000	16100000	15900000	0.79:1.67:1.00:1.95:2.36:1.41:1.20:0.54:1.35:1.99:1.37:1.83:0.79:1.11:1.32:1.31	16400000	16800000	19900000	13800000	1.00:1.02:1.21:0.84	1.44	2	P05064|ALDOA_MOUSE
ISVYYNEASSHK	18.12	10.46	2	5000000	5090000	3510000	4010000	3990000	5030000	6040000	4970000	3530000	5740000	3820000	6350000	6860000	6740000	5570000	3320000	5510000	1.27:0.87:1.00:0.99:1.25:1.50:1.24:0.88:1.43:0.95:1.58:1.71:1.68:1.39:0.83:1.37	4150000	4890000	5700000	5280000	1.00:1.18:1.37:1.27	1.37	2	Q9ERD7|TBB3_MOUSE
NYPVVSIEDPFDQDDWAAWSK	18.08	17.15	1.1	5050000	2390000	3910000	4190000	6180000	9660000	7750000	7030000	1390000	3890000	7390000	5800000	5400000	4820000	4620000	2370000	4030000	0.57:0.93:1.00:1.48:2.31:1.85:1.68:0.33:0.93:1.77:1.38:1.29:1.15:1.10:0.57:0.96	4170000	6460000	5620000	4600000	1.00:1.55:1.35:1.10	1.55	2	P17183|ENOG_MOUSE
TDDYLDQPC(+57.02)LETINR	18.07	4.8	1.3	5730000	4670000	5860000	4820000	5720000	5790000	6390000	5780000	4970000	5190000	6770000	6440000	6870000	5400000	5710000	5090000	6270000	0.97:1.22:1.00:1.19:1.20:1.33:1.20:1.03:1.08:1.40:1.34:1.43:1.12:1.19:1.06:1.30	5270000	5740000	6320000	5620000	1.00:1.09:1.20:1.07	1.2	2	P50396|GDIA_MOUSE	Carbamidomethylation
VNVVEQEK	18.06	5.48	0.8	6160000	7160000	4790000	4940000	6950000	6150000	6530000	6130000	4300000	5850000	5410000	6610000	5540000	9550000	6900000	5430000	6360000	1.45:0.97:1.00:1.41:1.25:1.32:1.24:0.87:1.18:1.10:1.34:1.12:1.93:1.40:1.10:1.29	5960000	5780000	5850000	7060000	1.00:0.97:0.98:1.18	1.22	1	P17182|ENOA_MOUSE
GGNFGFGDSR	18.05	5.78	0.6	1580000	1170000	1720000	1250000	1810000	1880000	1990000	2680000	766000	1570000	1150000	1500000	1780000	1680000	1420000	1190000	1760000	0.94:1.38:1.00:1.45:1.51:1.60:2.15:0.62:1.26:0.93:1.21:1.43:1.35:1.14:0.95:1.41	1480000	1830000	1500000	1510000	1.00:1.23:1.01:1.02	1.23	1	O88569|ROA2_MOUSE
TTTNVLGDSLGAGIVEHLSR	18.04	23.94	0.7	12700000	7950000	17200000	8880000	10600000	15600000	19100000	31100000	3750000	9670000	15100000	10500000	12900000	8310000	9140000	12300000	10900000	0.90:1.94:1.00:1.20:1.76:2.15:3.51:0.42:1.09:1.70:1.19:1.45:0.94:1.03:1.39:1.23	11200000	17400000	12000000	10200000	1.00:1.56:1.08:0.91	1.71	2	P56564|EAA1_MOUSE
FSGWYDADLSPAGHEEAK	18.02	4.83	1.3	11000000	7770000	12200000	8870000	12100000	11900000	12000000	12300000	7250000	10700000	13900000	11700000	12800000	10700000	9870000	10000000	11800000	0.88:1.38:1.00:1.36:1.34:1.35:1.39:0.82:1.21:1.56:1.32:1.44:1.20:1.11:1.13:1.33	10200000	10900000	12300000	10600000	1.00:1.06:1.20:1.04	1.2	2	Q9DBJ1|PGAM1_MOUSE
SGAPSVLPH	18.01	18.01	1.1	5870000	6280000	4740000	4530000	6510000	8830000	4940000	298000	3490000	6420000	5480000	7390000	8200000	7540000	6570000	5260000	7360000	1.39:1.05:1.00:1.44:1.95:1.09:0.07:0.77:1.42:1.21:1.63:1.81:1.66:1.45:1.16:1.63	5520000	4390000	6870000	6680000	1.00:0.80:1.25:1.21	1.57	1	P11798|KCC2A_MOUSE
C(+57.02)VGVGESDGSIWNPDGIDPK	18.01	7.46	1.1	2500000	2270000	2520000	2440000	2640000	2390000	2900000	3090000	1610000	2320000	3060000	2860000	3230000	1840000	2370000	2370000	2030000	0.93:1.03:1.00:1.08:0.98:1.19:1.27:0.66:0.95:1.25:1.17:1.32:0.75:0.97:0.97:0.83	2470000	2500000	2870000	2240000	1.00:1.01:1.16:0.91	1.28	2	P26443|DHE3_MOUSE	Carbamidomethylation
ELEEIVQPIISK	18	13.19	0.7	1710000	1410000	1890000	1510000	1660000	1680000	1920000	2000000	1230000	1870000	2210000	1940000	2240000	1160000	1600000	1300000	1670000	0.94:1.25:1.00:1.10:1.11:1.27:1.32:0.82:1.24:1.46:1.29:1.48:0.76:1.06:0.86:1.11	1620000	1710000	2070000	1430000	1.00:1.06:1.28:0.89	1.44	1	P20029|BIP_MOUSE
VWFVSNIDGTHIAK	18	10.95	0.5	3700000	2390000	4250000	2880000	4470000	3380000	3210000	4170000	2080000	3760000	4790000	3870000	5150000	3100000	3210000	4310000	4160000	0.83:1.48:1.00:1.55:1.17:1.11:1.45:0.72:1.30:1.66:1.34:1.78:1.07:1.11:1.49:1.44	3500000	3210000	4390000	3690000	1.00:0.92:1.26:1.06	1.37	2	P06745|G6PI_MOUSE
ETSPETSLIQDEVALK	17.99	15.75	1.4	1970000	1960000	2120000	1630000	2220000	2360000	1740000	325000	1660000	1960000	2510000	2280000	2320000	1750000	2310000	2000000	2300000	1.21:1.31:1.00:1.37:1.45:1.07:0.20:1.02:1.20:1.54:1.40:1.43:1.08:1.42:1.23:1.41	1980000	1520000	2270000	2090000	1.00:0.77:1.14:1.05	1.49	1	P20357|MTAP2_MOUSE
LSEC(+57.02)LQEVYEPEWPGRDEANK	17.98	7.42	1.2	1810000	1200000	2210000	1660000	1940000	2030000	1940000	1860000	846000	1660000	2370000	2000000	2470000	1660000	1550000	1630000	2010000	0.72:1.33:1.00:1.17:1.22:1.17:1.12:0.51:1.00:1.43:1.20:1.49:1.00:0.93:0.98:1.21	1750000	1670000	2120000	1710000	1.00:0.95:1.21:0.98	1.27	1	O08539|BIN1_MOUSE	Carbamidomethylation
VQVEYK	17.98	2.97	1.3	3160000	3210000	2550000	2640000	3300000	3440000	3080000	4490000	2200000	4210000	2930000	2720000	2900000	4020000	3350000	2780000	2810000	1.22:0.97:1.00:1.25:1.30:1.17:1.70:0.83:1.59:1.11:1.03:1.10:1.52:1.27:1.05:1.06	2930000	3300000	3190000	3240000	1.00:1.13:1.09:1.11	1.13	1	P63017|HSP7C_MOUSE:P17156|HSP72_MOUSE
ASTAAPVASPAAPSPGSSGGGGFFSSLSNAVK	17.97	9.73	1.8	8930000	8130000	10700000	6630000	11000000	13100000	6630000	4730000	6980000	10300000	13300000	7230000	10500000	5470000	8620000	10300000	9390000	1.23:1.62:1.00:1.65:1.97:1.00:0.71:1.05:1.55:2.00:1.09:1.59:0.83:1.30:1.55:1.42	9110000	7850000	10300000	8440000	1.00:0.86:1.13:0.93	1.31	1	O88935|SYN1_MOUSE
EASDIILTDDNFTSIVK	17.95	5.54	1.6	4060000	3430000	4720000	3930000	4750000	5430000	3930000	3090000	2440000	3780000	5400000	4240000	4670000	3030000	3700000	4190000	4270000	0.87:1.20:1.00:1.21:1.38:1.00:0.79:0.62:0.96:1.37:1.08:1.19:0.77:0.94:1.07:1.09	4210000	3770000	4520000	3800000	1.00:0.89:1.07:0.90	1.2	2	G5E829|AT2B1_MOUSE:Q6Q477|AT2B4_MOUSE
IAAYLFK	17.91	3.65	1.1	1820000	1570000	2020000	1610000	1710000	1720000	1650000	1690000	1720000	1810000	2270000	1770000	1890000	2130000	1840000	1580000	2100000	0.98:1.26:1.00:1.06:1.07:1.03:1.05:1.07:1.13:1.41:1.11:1.18:1.33:1.15:0.98:1.31	1730000	1690000	1940000	1910000	1.00:0.98:1.12:1.11	1.14	2	Q68FD5|CLH1_MOUSE
SEDYAFPTYADRR	17.91	6.2	1.5	4230000	2360000	4720000	4380000	4320000	4400000	5370000	6170000	3500000	2660000	4310000	3760000	4680000	3670000	2420000	5990000	5040000	0.54:1.08:1.00:0.99:1.00:1.23:1.41:0.80:0.61:0.98:0.86:1.07:0.84:0.55:1.37:1.15	4210000	4860000	4060000	4940000	1.00:1.15:0.96:1.17	1.22	2	P19783|COX41_MOUSE
DQDAEQAPEYR	17.85	3.07	2.3	2010000	1360000	2340000	1690000	2190000	1890000	1900000	2780000	1120000	2030000	2380000	1850000	2200000	3010000	1270000	2140000	2070000	0.80:1.39:1.00:1.30:1.12:1.13:1.64:0.66:1.20:1.41:1.10:1.30:1.78:0.75:1.26:1.22	1890000	1920000	2110000	2120000	1.00:1.01:1.12:1.12	1.12	1	Q61885|MOG_MOUSE
IETELR	17.85	21.24	1.2	4300000	6770000	126000	0	4200000	6150000	5730000	4060000	4130000	5510000	5200000	3980000	5800000	5710000	7420000	4090000	0	64.00:64.00:-:64.00:64.00:64.00:64.00:64.00:64.00:64.00:64.00:64.00:64.00:64.00:64.00:-	3700000	5020000	5120000	5740000	1.00:1.36:1.39:1.55	1.55	1	P63101|1433Z_MOUSE
YGDLLPADGILIQGNDLK	17.84	18.43	0.7	3580000	3150000	4180000	3160000	1190000	5300000	2990000	1110000	2580000	3780000	5170000	4320000	4650000	3490000	3680000	4290000	4270000	1.00:1.32:1.00:0.38:1.68:0.95:0.35:0.82:1.19:1.64:1.36:1.47:1.10:1.16:1.36:1.35	3620000	3000000	4480000	3930000	1.00:0.83:1.24:1.09	1.5	2	G5E829|AT2B1_MOUSE:Q6Q477|AT2B4_MOUSE
NDEVSSLDAFLDLIR	17.83	24.38	1.4	3150000	738000	3010000	2080000	3670000	4530000	3530000	2030000	1520000	1970000	4330000	2940000	4810000	1670000	5490000	4020000	4120000	0.36:1.45:1.00:1.77:2.18:1.70:0.98:0.73:0.95:2.08:1.41:2.32:0.80:2.64:1.93:1.98	2370000	2900000	3510000	3830000	1.00:1.22:1.48:1.61	1.61	2	P43006|EAA2_MOUSE
LIQEQHPEEELIK	17.82	4.47	1	6470000	5490000	7230000	4990000	7620000	6020000	6710000	6200000	5180000	6170000	7780000	6640000	7440000	6550000	5930000	7050000	6590000	1.10:1.45:1.00:1.53:1.21:1.35:1.24:1.04:1.24:1.56:1.33:1.49:1.31:1.19:1.41:1.32	6330000	6020000	7010000	6530000	1.00:0.95:1.11:1.03	1.16	2	P16546|SPTN1_MOUSE
LDLTGSGGTAVPAR	17.8	5.6	0.9	3030000	2820000	1400000	3180000	4040000	3570000	3270000	3300000	2540000	3150000	3570000	1770000	2060000	3610000	2990000	3510000	3720000	0.89:0.44:1.00:1.27:1.12:1.03:1.04:0.80:0.99:1.12:0.56:0.65:1.14:0.94:1.10:1.17	3240000	3170000	2880000	3460000	1.00:0.98:0.89:1.07	1.2	2	Q8K0U4|HS12A_MOUSE
VDTVNNMADELINSGHSDAATIAEWK	17.78	15.62	1.6	2300000	762000	2410000	1520000	2970000	3750000	2840000	2530000	800000	1730000	3090000	2540000	3740000	1670000	2300000	1950000	2130000	0.50:1.58:1.00:1.95:2.46:1.87:1.66:0.53:1.13:2.03:1.67:2.46:1.10:1.51:1.28:1.40	1920000	2480000	2770000	2010000	1.00:1.29:1.45:1.05	1.45	1	Q62261|SPTB2_MOUSE
SPTSSPTPQR	17.76	5.62	1	14600000	13800000	17900000	12500000	17300000	16300000	14100000	8380000	12300000	13200000	18200000	15400000	14500000	18500000	9870000	15600000	15600000	1.10:1.43:1.00:1.39:1.31:1.13:0.67:0.99:1.06:1.46:1.24:1.16:1.48:0.79:1.25:1.25	15400000	12800000	15300000	14900000	1.00:0.83:1.00:0.97	1.2	2	P39053|DYN1_MOUSE
YNPTWHC(+57.02)IVGR	17.76	8.42	0.7	6140000	5030000	7400000	4990000	5730000	6770000	6390000	2610000	4730000	6070000	7910000	7520000	8050000	6650000	4350000	7180000	6860000	1.01:1.48:1.00:1.15:1.36:1.28:0.52:0.95:1.22:1.58:1.51:1.61:1.33:0.87:1.44:1.38	5790000	6110000	7390000	6260000	1.00:1.05:1.28:1.08	1.28	2	Q9D0M5|DYL2_MOUSE:P63168|DYL1_MOUSE	Carbamidomethylation
NNRPSEGPLQTR	17.76	6.46	1.1	4350000	5450000	4120000	3880000	4200000	4630000	4130000	4790000	3450000	2120000	4020000	4110000	3970000	6480000	5580000	4280000	4460000	1.40:1.06:1.00:1.08:1.19:1.06:1.23:0.89:0.55:1.04:1.06:1.02:1.67:1.44:1.10:1.15	4410000	4250000	4310000	5200000	1.00:0.96:0.98:1.18	1.22	2	Q68FD5|CLH1_MOUSE
DNFTLIPEGVNGIEER	17.75	4.43	1.3	3510000	3100000	4040000	3240000	3130000	4640000	3310000	2800000	2560000	3260000	4700000	3690000	4090000	2830000	3220000	3840000	3790000	0.96:1.25:1.00:0.97:1.43:1.02:0.87:0.79:1.01:1.45:1.14:1.26:0.87:0.99:1.19:1.17	3380000	3480000	3930000	3420000	1.00:1.03:1.16:1.01	1.16	2	P97427|DPYL1_MOUSE:O35098|DPYL4_MOUSE
DVPLGAPLC(+57.02)IIVEK	17.73	4.43	0.5	3230000	2270000	3830000	2160000	3910000	4360000	3620000	3300000	2550000	2780000	4300000	3230000	3460000	2670000	2540000	3290000	3380000	1.05:1.77:1.00:1.81:2.02:1.67:1.52:1.18:1.28:1.98:1.49:1.60:1.23:1.17:1.52:1.56	3040000	3460000	3440000	2970000	1.00:1.14:1.13:0.98	1.16	1	Q8BMF4|ODP2_MOUSE	Carbamidomethylation
VPYSELGGK	17.72	33.01	1.7	4230000	4400000	3630000	2700000	4240000	4620000	2620000	960000	3590000	4080000	4360000	5550000	5800000	6310000	4980000	4150000	5640000	1.63:1.34:1.00:1.57:1.71:0.97:0.36:1.33:1.51:1.61:2.05:2.14:2.33:1.84:1.54:2.08	3740000	2950000	4950000	5270000	1.00:0.79:1.32:1.41	1.79	1	P46096|SYT1_MOUSE
GPGPGGPGGAGGAR	17.7	49.05	1	6380000	4810000	5030000	3880000	11900000	7240000	2780000	42100	4830000	8360000	6470000	7910000	7960000	7930000	6870000	7370000	8670000	1.24:1.30:1.00:3.07:1.87:0.72:0.02:1.25:2.15:1.67:2.04:2.05:2.04:1.77:1.90:2.24	6410000	3720000	7670000	7710000	1.00:0.58:1.20:1.20	2.07	1	P60761|NEUG_MOUSE
GFLGVMPAYSAAEDALTTK	17.7	13.74	0.5	4320000	2100000	4040000	4340000	5190000	6320000	5870000	0	1740000	3400000	6560000	4620000	7310000	4620000	4280000	4500000	4170000	0.48:0.93:1.00:1.20:1.46:1.35:0:0.40:0.78:1.51:1.06:1.68:1.06:0.98:1.04:0.96	3920000	4640000	5470000	4390000	1.00:1.19:1.40:1.12	1.4	1	O54983|CRYM_MOUSE
LISWYDNEYGYSNR	17.67	8.47	1.3	22100000	18200000	27900000	12500000	31900000	29200000	25600000	27800000	12600000	20700000	19000000	24400000	29200000	22800000	23300000	13700000	14900000	1.45:2.23:1.00:2.55:2.34:2.05:2.22:1.00:1.65:1.52:1.95:2.34:1.82:1.86:1.10:1.19	22600000	23800000	23300000	18700000	1.00:1.05:1.03:0.83	1.27	2	P16858|G3P_MOUSE
GEMMDLQHGSLFLQTPK	17.67	33.17	1.2	1900000	904000	2010000	1740000	1740000	2840000	2770000	3890000	481000	1830000	2210000	1750000	2650000	1420000	1630000	1070000	1500000	0.52:1.16:1.00:1.00:1.64:1.60:2.24:0.28:1.06:1.27:1.01:1.52:0.82:0.94:0.61:0.87	1600000	2500000	2110000	1400000	1.00:1.56:1.32:0.88	1.78	1	P16125|LDHB_MOUSE
VTEQLIEAISNGDFESYTK	17.66	13.92	1.5	12800000	10400000	18000000	9620000	19400000	19800000	9680000	464000	7110000	12800000	18600000	14900000	12100000	12000000	12400000	16100000	11800000	1.08:1.87:1.00:2.02:2.06:1.01:0.05:0.74:1.33:1.94:1.54:1.26:1.25:1.29:1.68:1.22	14300000	10400000	14600000	13100000	1.00:0.73:1.02:0.91	1.4	2	P11798|KCC2A_MOUSE
AIEQSIEQEEGLNR	17.63	1.93	1.5	6360000	5350000	7020000	7700000	6830000	6510000	9390000	1490000	4780000	6240000	6000000	7110000	7400000	6360000	6510000	7070000	6070000	0.70:0.91:1.00:0.89:0.85:1.22:0.19:0.62:0.81:0.78:0.92:0.96:0.83:0.85:0.92:0.79	6730000	7070000	6690000	6500000	1.00:1.05:0.99:0.97	1.09	2	P61264|STX1B_MOUSE
EGLEETLR	17.62	17.28	1.1	2010000	1290000	1490000	1610000	2440000	2410000	2160000	4960000	884000	1930000	1790000	2250000	2090000	2310000	1540000	1210000	1790000	0.80:0.93:1.00:1.51:1.49:1.34:3.07:0.55:1.20:1.11:1.40:1.29:1.43:0.95:0.75:1.11	1710000	2600000	2020000	1710000	1.00:1.52:1.18:1.00	1.52	1	P08551|NFL_MOUSE
TTPSVVAFTADGER	17.6	2.36	1.3	1830000	1550000	1860000	2010000	1940000	2000000	2330000	2230000	1570000	1700000	2330000	1960000	0	2080000	1730000	1700000	2280000	0.77:0.93:1.00:0.96:0.99:1.16:1.11:0.78:0.84:1.16:0.97:0:1.03:0.86:0.85:1.13	1840000	2030000	1990000	1950000	1.00:1.10:1.08:1.06	1.1	1	P38647|GRP75_MOUSE
ITLEVAK	17.6	5.25	1.6	2040000	1890000	2250000	1720000	2980000	2670000	2020000	1370000	1280000	1950000	1810000	2170000	2210000	2300000	2070000	1630000	2310000	1.10:1.31:1.00:1.73:1.55:1.17:0.79:0.75:1.13:1.05:1.26:1.28:1.34:1.20:0.95:1.35	2210000	1830000	2030000	2080000	1.00:0.83:0.92:0.94	1.2	1	P50516|VATA_MOUSE
DLPLYR	17.58	3.4	1.2	1720000	1640000	1650000	1680000	2500000	1750000	1710000	1320000	1740000	1430000	2230000	1640000	1560000	1740000	1640000	1670000	1670000	0.98:0.98:1.00:1.49:1.05:1.02:0.79:1.04:0.85:1.33:0.98:0.93:1.04:0.98:0.99:0.99	1870000	1630000	1710000	1680000	1.00:0.87:0.92:0.90	1.14	1	P17183|ENOG_MOUSE
EINNAHAILTDATK	17.58	2.3	1	4290000	3840000	4570000	4460000	5340000	4670000	4390000	3790000	3640000	3930000	3130000	4460000	5030000	4900000	3470000	4680000	4280000	0.86:1.02:1.00:1.20:1.05:0.98:0.85:0.82:0.88:0.70:1.00:1.13:1.10:0.78:1.05:0.96	4550000	4120000	4140000	4330000	1.00:0.91:0.91:0.95	1.1	2	P60904|DNJC5_MOUSE
AVQQPDGLAVLGIFLK	17.55	3.4	0.7	2660000	1210000	3150000	2160000	3680000	2830000	1660000	4160000	1490000	2370000	3020000	2710000	2500000	2740000	2050000	3390000	3430000	0.56:1.46:1.00:1.71:1.31:0.77:1.93:0.69:1.10:1.40:1.25:1.16:1.27:0.95:1.57:1.59	2550000	2530000	2650000	2900000	1.00:0.99:1.04:1.14	1.14	2	P00920|CAH2_MOUSE
C(+57.02)TELNQAWTSLGK	17.54	7.39	0.6	2330000	1900000	2680000	2170000	2170000	2210000	2520000	2450000	1750000	2300000	2860000	2740000	2950000	1870000	2140000	1920000	2610000	0.88:1.24:1.00:1.00:1.02:1.17:1.13:0.81:1.06:1.32:1.27:1.36:0.86:0.99:0.89:1.21	2230000	2230000	2710000	2130000	1.00:1.00:1.22:0.96	1.27	1	P16546|SPTN1_MOUSE	Carbamidomethylation
IEEGMDQINK	17.54	18.07	0.9	2120000	1630000	1700000	1790000	1730000	1930000	2730000	2760000	957000	2680000	1790000	2710000	3390000	2460000	2040000	1110000	2590000	0.91:0.95:1.00:0.97:1.08:1.52:1.54:0.53:1.49:1.00:1.51:1.90:1.38:1.14:0.62:1.45	1710000	2100000	2640000	2050000	1.00:1.22:1.54:1.20	1.54	1	P60879|SNP25_MOUSE
EQVTNVGGAVVTGVTAVAQK	17.53	13.95	1.3	8440000	6740000	8980000	8060000	10900000	9080000	7590000	1890000	7860000	8510000	10200000	9380000	10100000	7620000	8340000	9200000	10600000	0.84:1.12:1.00:1.35:1.13:0.94:0.23:0.98:1.06:1.27:1.16:1.25:0.95:1.04:1.14:1.31	8670000	6600000	9540000	8930000	1.00:0.76:1.10:1.03	1.44	2	O55042|SYUA_MOUSE
FASEIAGVDDLGTTGR	17.53	5.45	1.4	1980000	1440000	2110000	1760000	1890000	2170000	2200000	2310000	1720000	1890000	2480000	2110000	2230000	1520000	1700000	1940000	2190000	0.82:1.20:1.00:1.07:1.23:1.25:1.31:0.98:1.08:1.41:1.20:1.26:0.86:0.97:1.10:1.24	1800000	2100000	2180000	1840000	1.00:1.17:1.21:1.02	1.21	1	Q91VD9|NDUS1_MOUSE
SSASFSTTAVSAR	17.53	6.6	2	4530000	4650000	3530000	3960000	3370000	4830000	5820000	5800000	2880000	4860000	3550000	5450000	5100000	5310000	4960000	3620000	4830000	1.17:0.89:1.00:0.85:1.22:1.47:1.47:0.73:1.23:0.90:1.38:1.29:1.34:1.25:0.91:1.22	3880000	4830000	4740000	4680000	1.00:1.25:1.22:1.21	1.25	1	O08599|STXB1_MOUSE
NQPSPQAGLAGPGPAGYGAARPTIPAR	17.53	10.04	1.1	1700000	1420000	1820000	1530000	1470000	1890000	1500000	960000	1540000	1610000	1900000	2070000	2330000	2030000	1210000	1770000	2140000	0.93:1.19:1.00:0.96:1.23:0.98:0.63:1.00:1.05:1.24:1.35:1.52:1.33:0.79:1.15:1.40	1560000	1470000	1980000	1790000	1.00:0.94:1.27:1.14	1.34	1	Q8CHC4|SYNJ1_MOUSE
VLDDGELLVQQTK	17.52	11.94	1	7200000	6590000	7730000	7010000	7790000	7630000	475000	4540000	6540000	7400000	9860000	8620000	9100000	9290000	7130000	6370000	9070000	0.94:1.10:1.00:1.11:1.09:0.07:0.65:0.93:1.06:1.41:1.23:1.30:1.33:1.02:0.91:1.29	7280000	6270000	8740000	7960000	1.00:0.86:1.20:1.09	1.39	2	P46460|NSF_MOUSE
DQMEAVRTMLK	17.5	7.58	0.9	3000000	2020000	3390000	2210000	4400000	4750000	3050000	1920000	1330000	2780000	4500000	2810000	3840000	2050000	2530000	3170000	3170000	0.91:1.53:1.00:1.99:2.15:1.38:0.87:0.60:1.25:2.03:1.27:1.73:0.92:1.14:1.43:1.43	3010000	2760000	3480000	2730000	1.00:0.92:1.16:0.91	1.28	1	Q9Z218|DPP6_MOUSE
ETEC(+57.02)TYFSTPLLLGK	17.49	8.68	1	16300000	12500000	20000000	14600000	18700000	23200000	18900000	19400000	9250000	14700000	20900000	16500000	17800000	12100000	11700000	15600000	14800000	0.86:1.37:1.00:1.28:1.59:1.30:1.33:0.64:1.01:1.43:1.13:1.22:0.83:0.80:1.07:1.02	16400000	17700000	17500000	13500000	1.00:1.08:1.06:0.82	1.31	3	P08249|MDHM_MOUSE	Carbamidomethylation
LAGTQPLEVLEAVQR	17.48	3.77	1	3630000	2730000	3930000	3490000	4340000	4580000	3900000	3620000	3250000	3080000	4560000	3610000	3710000	2750000	2910000	3910000	3700000	0.78:1.13:1.00:1.24:1.31:1.12:1.04:0.93:0.88:1.31:1.04:1.06:0.79:0.84:1.12:1.06	3620000	3840000	3740000	3320000	1.00:1.06:1.03:0.92	1.16	2	Q02053|UBA1_MOUSE
ALDEYYDK	17.48	7.61	0.8	1850000	1830000	1570000	1540000	2060000	2130000	1790000	1370000	1110000	1860000	1700000	2260000	2220000	2280000	1910000	1590000	2390000	1.18:1.02:1.00:1.34:1.38:1.16:0.89:0.72:1.21:1.10:1.46:1.44:1.48:1.24:1.03:1.55	1750000	1600000	2010000	2040000	1.00:0.91:1.15:1.17	1.28	1	P50516|VATA_MOUSE
DAGQISGLNVLR	17.43	6.98	0.7	1490000	1330000	1770000	1430000	1440000	1550000	1720000	1730000	1050000	1410000	1880000	1520000	1800000	1350000	1190000	1210000	1470000	0.93:1.24:1.00:1.01:1.08:1.20:1.21:0.73:0.98:1.31:1.06:1.26:0.94:0.84:0.84:1.03	1490000	1510000	1650000	1300000	1.00:1.01:1.10:0.87	1.26	1	P38647|GRP75_MOUSE
SEPIPESNEGPVK	17.41	12.5	1.4	1920000	1910000	1300000	1410000	1770000	1950000	2340000	2340000	1080000	2420000	1740000	2340000	2570000	2030000	1950000	1430000	2070000	1.35:0.93:1.00:1.26:1.39:1.66:1.66:0.77:1.72:1.24:1.66:1.82:1.44:1.39:1.02:1.47	1600000	1930000	2270000	1870000	1.00:1.21:1.42:1.17	1.42	1	P27773|PDIA3_MOUSE
NALVSHLDGTTPVC(+57.02)EDIGR	17.39	3.51	1.7	7860000	5750000	8800000	7690000	7400000	7320000	8530000	9810000	6310000	7200000	9510000	8150000	9380000	7240000	7080000	7070000	8530000	0.75:1.14:1.00:0.96:0.95:1.11:1.28:0.82:0.94:1.24:1.06:1.22:0.94:0.92:0.92:1.11	7410000	7990000	8560000	7480000	1.00:1.08:1.16:1.01	1.16	2	Q9CZ13|QCR1_MOUSE	Carbamidomethylation
AGQENISVSK	17.39	9.63	1.9	3220000	2940000	2920000	3360000	2990000	3000000	2930000	8060000	1870000	2970000	2830000	3080000	2940000	3820000	2750000	2370000	2770000	0.87:0.87:1.00:0.89:0.89:0.87:2.40:0.56:0.88:0.84:0.92:0.87:1.14:0.82:0.71:0.82	3050000	3960000	2950000	2930000	1.00:1.30:0.97:0.96	1.35	1	Q6PIE5|AT1A2_MOUSE
LLSTDPVTAK	17.38	6.95	0.9	2220000	2510000	1650000	1780000	2480000	2580000	2240000	1440000	1390000	2490000	1820000	2520000	2900000	2810000	2440000	1710000	2790000	1.41:0.93:1.00:1.40:1.45:1.26:0.81:0.78:1.40:1.02:1.42:1.63:1.58:1.37:0.97:1.57	2100000	1910000	2430000	2440000	1.00:0.91:1.15:1.16	1.27	1	Q9DBG3|AP2B1_MOUSE
QDLPNAMNAAEITDK	17.38	11.11	1.9	7090000	5500000	6930000	6350000	7120000	8140000	7130000	5100000	2840000	7810000	8090000	5930000	10600000	8960000	8240000	6800000	7980000	0.87:1.09:1.00:1.12:1.28:1.12:0.80:0.45:1.23:1.27:0.93:1.67:1.41:1.30:1.07:1.26	6480000	5800000	8100000	8000000	1.00:0.90:1.25:1.24	1.4	1	P61205|ARF3_MOUSE
IADPDAVKPDDWDEDAPSK	17.36	3.38	1	3490000	2500000	3980000	2890000	3920000	3730000	3900000	3750000	2540000	3340000	4240000	3430000	4280000	3080000	3060000	3750000	3490000	0.86:1.38:1.00:1.36:1.29:1.35:1.30:0.88:1.16:1.47:1.19:1.48:1.07:1.06:1.30:1.21	3320000	3480000	3820000	3340000	1.00:1.05:1.15:1.01	1.15	2	P35564|CALX_MOUSE
DHTEIVFAR	17.36	10.45	1.3	1980000	1630000	2800000	1530000	2640000	2170000	2070000	3600000	1210000	1920000	1750000	1970000	1880000	1730000	1260000	1800000	1770000	1.06:1.83:1.00:1.72:1.42:1.35:2.35:0.79:1.25:1.14:1.28:1.22:1.13:0.82:1.18:1.16	2150000	2260000	1880000	1640000	1.00:1.05:0.87:0.76	1.38	1	Q6PIE5|AT1A2_MOUSE
NAPTPQEFK	17.34	6.84	0.7	1940000	1990000	1480000	1590000	1760000	1650000	2200000	2060000	1180000	2110000	1700000	2300000	2290000	2330000	2100000	1630000	2670000	1.25:0.93:1.00:1.11:1.04:1.39:1.29:0.74:1.33:1.07:1.45:1.44:1.46:1.32:1.02:1.68	1700000	1770000	2100000	2180000	1.00:1.04:1.23:1.28	1.28	1	P13595|NCAM1_MOUSE
ELISNSSDALDK	17.22	1.65	1.4	5640000	5520000	6320000	4130000	7300000	6840000	6000000	5590000	3190000	5810000	4420000	6540000	6640000	6490000	5980000	3810000	5710000	1.33:1.53:1.00:1.77:1.65:1.45:1.35:0.77:1.41:1.07:1.58:1.61:1.57:1.45:0.92:1.38	5820000	5400000	5850000	5500000	1.00:0.93:1.01:0.95	1.08	1	P07901|HS90A_MOUSE
VVDALGNAIDGK	17.22	5.38	1.6	18800000	17600000	22700000	18900000	22000000	20600000	24900000	27200000	17000000	184000	23900000	21700000	25500000	240000	18900000	20900000	18000000	0.93:1.20:1.00:1.16:1.09:1.32:1.43:0.90:0.02:1.26:1.15:1.35:0.02:1.00:1.10:0.95	20300000	22400000	23700000	19300000	1.00:1.11:1.17:0.95	1.23	2	Q03265|ATPA_MOUSE
DEADADLINAGK	17.16	1.88	1.3	1730000	1640000	1690000	1400000	1950000	2090000	1940000	1720000	963000	1760000	1480000	1810000	2260000	1940000	1800000	1290000	2000000	1.18:1.21:1.00:1.40:1.50:1.39:1.23:0.69:1.26:1.06:1.29:1.62:1.39:1.29:0.92:1.43	1670000	1680000	1830000	1760000	1.00:1.00:1.09:1.05	1.09	1	Q9D0K2|SCOT1_MOUSE
YSYVC(+57.02)PDLVK	17.1	8.4	1.3	1540000	1370000	1880000	1410000	1620000	1660000	1530000	1060000	1140000	1420000	1950000	1610000	2210000	1830000	1330000	1160000	1450000	0.97:1.33:1.00:1.15:1.18:1.08:0.75:0.81:1.00:1.38:1.14:1.56:1.29:0.94:0.82:1.03	1570000	1350000	1790000	1440000	1.00:0.86:1.14:0.92	1.33	1	Q99JY9|ARP3_MOUSE	Carbamidomethylation
C(+57.02)YTQNIDTLER	17.04	12.29	1.5	1970000	1370000	2150000	1710000	2300000	1680000	1540000	2030000	1180000	1920000	2050000	2630000	2690000	2450000	1250000	2360000	2170000	0.80:1.26:1.00:1.34:0.98:0.90:1.18:0.69:1.12:1.20:1.53:1.57:1.43:0.73:1.38:1.26	1890000	1610000	2320000	2050000	1.00:0.85:1.23:1.09	1.45	1	Q8VDQ8|SIR2_MOUSE	Carbamidomethylation
GPDGLTALEATDNQAIK	17.03	4.7	1.4	2720000	2300000	2550000	2400000	3110000	3230000	3030000	1610000	2440000	2740000	3530000	3030000	3280000	1950000	2730000	2460000	3090000	0.96:1.06:1.00:1.30:1.35:1.26:0.67:1.02:1.14:1.47:1.26:1.37:0.81:1.14:1.02:1.29	2650000	2640000	3150000	2620000	1.00:1.00:1.19:0.99	1.2	2	P62774|MTPN_MOUSE
AVLDALLEGK	17.03	6.28	1.5	2530000	2340000	2580000	2210000	2990000	2420000	2480000	2060000	1980000	2580000	3080000	2770000	2810000	2310000	2440000	2660000	2770000	1.06:1.17:1.00:1.36:1.09:1.12:0.93:0.90:1.17:1.39:1.26:1.27:1.05:1.11:1.21:1.25	2530000	2230000	2810000	2540000	1.00:0.88:1.11:1.01	1.26	2	Q9QYR6|MAP1A_MOUSE:P14873|MAP1B_MOUSE
GHC(+57.02)QEGLC(+57.02)IC(+57.02)EEGYQGPDC(+57.02)SAVAPPEDLR	17.02	7.41	2.3	1850000	1110000	2280000	1500000	2190000	2410000	2120000	1370000	838000	1660000	2550000	1970000	2560000	1520000	1590000	1820000	2050000	0.74:1.52:1.00:1.46:1.61:1.41:0.92:0.56:1.11:1.70:1.31:1.70:1.01:1.06:1.21:1.36	1770000	1690000	2190000	1740000	1.00:0.95:1.23:0.98	1.3	1	Q8BYI9|TENR_MOUSE	Carbamidomethylation
LLIEMEQR	17.01	21.31	1.4	4770000	2430000	4260000	5070000	5010000	4190000	7230000	11800000	2000000	4270000	4620000	4470000	5870000	5230000	3500000	2660000	3730000	0.48:0.84:1.00:0.99:0.83:1.43:2.33:0.39:0.84:0.91:0.88:1.16:1.03:0.69:0.52:0.74	4190000	6310000	4810000	3780000	1.00:1.50:1.15:0.90	1.67	1	Q04447|KCRB_MOUSE
AGQTTYSGVVDC(+57.02)FR	16.99	9.29	0.8	1670000	1250000	1860000	1870000	1580000	1560000	1690000	1900000	1290000	1670000	2230000	1750000	2220000	1570000	1370000	1320000	1550000	0.67:1.00:1.00:0.85:0.83:0.91:1.02:0.69:0.89:1.19:0.94:1.19:0.84:0.73:0.71:0.83	1640000	1610000	1970000	1450000	1.00:0.98:1.20:0.89	1.35	1	Q8BH59|CMC1_MOUSE	Carbamidomethylation
VGVNGFGR	16.99	6.65	1.4	7080000	6560000	5890000	6250000	7250000	7280000	8930000	8370000	5170000	8070000	6420000	8380000	9120000	9650000	7280000	240000	8460000	1.05:0.94:1.00:1.16:1.17:1.43:1.34:0.83:1.29:1.03:1.34:1.46:1.54:1.16:0.04:1.35	6490000	7440000	8000000	6410000	1.00:1.15:1.23:0.99	1.25	1	P16858|G3P_MOUSE
EAESC(+57.02)DC(+57.02)LQGFQLTHSLGGGTGSGMGTLLISK	16.97	49.11	1.3	12500000	12400000	24600000	8730000	14100000	35200000	25500000	2620000	3980000	11500000	14000000	10300000	15300000	1080000	1210000	14400000	5290000	1.42:2.81:1.00:1.62:4.02:2.92:0.30:0.46:1.31:1.60:1.18:1.75:0.12:0.14:1.65:0.61	15000000	21600000	12800000	9860000	1.00:1.44:0.85:0.66	2.19	2	P68372|TBB4B_MOUSE:P99024|TBB5_MOUSE:Q9D6F9|TBB4A_MOUSE	Carbamidomethylation
C(+57.02)EQC(+57.02)QSVVKPDIVFFGENLPSR	16.97	24.05	1.3	1810000	1150000	2610000	1350000	2340000	1980000	956000	2120000	693000	1930000	2900000	2450000	2350000	2120000	598000	1850000	1610000	0.85:1.93:1.00:1.73:1.46:0.71:1.56:0.51:1.42:2.14:1.81:1.73:1.56:0.44:1.36:1.19	1860000	1440000	2410000	1540000	1.00:0.77:1.29:0.83	1.68	1	Q8VDQ8|SIR2_MOUSE	Carbamidomethylation
IVSSNDVGHDEYSTQSLVK	16.95	9.97	1.3	4370000	3830000	4950000	3750000	4900000	4110000	3710000	3830000	3220000	4230000	5490000	4520000	5710000	4600000	4000000	4690000	4350000	1.02:1.32:1.00:1.31:1.10:0.99:1.02:0.86:1.13:1.46:1.21:1.52:1.23:1.07:1.25:1.16	4360000	3720000	4990000	4410000	1.00:0.85:1.14:1.01	1.34	2	Q62261|SPTB2_MOUSE
NLVDSYMAIVNK	16.93	9.68	2.2	3580000	2610000	4270000	2960000	3930000	5280000	3600000	2800000	2260000	3680000	4910000	3900000	4090000	2800000	2950000	3640000	3670000	0.88:1.44:1.00:1.33:1.79:1.22:0.95:0.76:1.24:1.66:1.32:1.39:0.95:1.00:1.23:1.24	3440000	3490000	4150000	3260000	1.00:1.01:1.20:0.95	1.27	1	P39053|DYN1_MOUSE
LLLIGDSGVGK	16.92	7.89	1	6260000	5320000	6900000	5820000	6240000	6300000	6320000	5410000	4980000	6200000	7720000	7000000	7440000	5810000	6050000	5830000	6810000	0.91:1.19:1.00:1.07:1.08:1.08:0.93:0.86:1.07:1.33:1.20:1.28:1.00:1.04:1.00:1.17	6070000	5750000	7090000	6120000	1.00:0.95:1.17:1.01	1.23	2	P61027|RAB10_MOUSE:Q9D1G1|RAB1B_MOUSE:P62821|RAB1A_MOUSE:P61028|RAB8B_MOUSE
DGPNALTPPPTTPEWVK	16.92	7.22	0.8	15000000	0	20100000	14800000	0	13800000	20000000	20300000	9290000	17600000	18000000	19300000	22300000	14700000	16900000	14000000	19300000	0:1.36:1.00:0:0.93:1.35:1.37:0.63:1.19:1.22:1.31:1.51:1.00:1.14:0.95:1.30	17500000	15900000	19300000	16200000	1.00:0.91:1.10:0.93	1.22	1	Q6PIC6|AT1A3_MOUSE:Q6PIE5|AT1A2_MOUSE:Q8VDN2|AT1A1_MOUSE
RFDDAVVQSDMK	16.91	1.31	1.8	4480000	3630000	4640000	3830000	5700000	4730000	5510000	5540000	1860000	4260000	3120000	5160000	6010000	5550000	4270000	2870000	4930000	0.95:1.21:1.00:1.49:1.24:1.44:1.45:0.49:1.11:0.82:1.35:1.57:1.45:1.12:0.75:1.29	4450000	4410000	4640000	4410000	1.00:0.99:1.04:0.99	1.05	2	P63017|HSP7C_MOUSE
IDDPTDSKPEDWDKPEHIPDPDAK	16.91	9.12	1.2	5860000	4360000	6570000	5390000	5760000	6180000	6490000	5660000	3530000	5810000	7490000	6730000	7790000	5770000	4540000	6120000	5630000	0.81:1.22:1.00:1.07:1.15:1.20:1.05:0.66:1.08:1.39:1.25:1.45:1.07:0.84:1.14:1.04	5520000	5470000	6960000	5520000	1.00:0.99:1.26:1.00	1.27	3	P14211|CALR_MOUSE
C(+57.02)STILVQGK	16.89	19.73	0.8	2230000	2020000	1800000	1890000	1780000	1750000	3360000	4830000	1240000	2120000	1590000	2300000	2640000	2430000	1830000	1550000	2610000	1.07:0.95:1.00:0.95:0.93:1.78:2.56:0.66:1.12:0.84:1.22:1.40:1.29:0.97:0.82:1.38	1870000	2790000	2160000	2110000	1.00:1.49:1.15:1.12	1.49	1	Q6PIE5|AT1A2_MOUSE	Carbamidomethylation
LNLEEFQQLYVK	16.85	19.65	1	3180000	1340000	3520000	1840000	3600000	5270000	3580000	4890000	1610000	2450000	4330000	2510000	4080000	1780000	3110000	3370000	3610000	0.73:1.91:1.00:1.95:2.86:1.94:2.66:0.87:1.33:2.35:1.36:2.22:0.97:1.69:1.83:1.96	2580000	3840000	3340000	2970000	1.00:1.49:1.30:1.15	1.49	1	P62761|VISL1_MOUSE
ITQYLDAGGIPR	16.84	29.78	1	20700000	19000000	25700000	16100000	23200000	23900000	16300000	1190000	17800000	21300000	27700000	23600000	27100000	24700000	20900000	17700000	25000000	1.18:1.60:1.00:1.44:1.48:1.01:0.07:1.11:1.32:1.72:1.47:1.69:1.54:1.30:1.10:1.55	21100000	14900000	24900000	22100000	1.00:0.70:1.18:1.05	1.68	2	P11798|KCC2A_MOUSE
ADLEPESFRPNLSDPSELLLPDQIEK	16.84	10.83	1.3	2170000	1510000	2480000	2030000	2790000	3200000	1870000	1160000	1350000	2110000	2850000	2410000	2580000	1880000	1790000	2490000	2270000	0.74:1.22:1.00:1.37:1.58:0.92:0.57:0.66:1.04:1.41:1.19:1.27:0.93:0.88:1.23:1.12	2200000	1890000	2490000	2110000	1.00:0.86:1.13:0.96	1.31	1	Q4KMM3|OXR1_MOUSE
LQDAFSAIGQNADLDLPQIAVVGGQSAGK	16.83	20.27	1.6	8350000	5450000	10500000	6480000	10200000	11900000	8260000	412000	5270000	8230000	11600000	8840000	9960000	8950000	7880000	9740000	9880000	0.84:1.61:1.00:1.57:1.83:1.27:0.06:0.81:1.27:1.79:1.36:1.54:1.38:1.22:1.50:1.52	8150000	6460000	9660000	9120000	1.00:0.79:1.19:1.12	1.5	2	P39053|DYN1_MOUSE
THNSALEYNIFEGMEC(+57.02)R	16.81	26.5	1	6320000	3170000	8220000	4020000	7880000	11200000	6920000	6640000	1930000	6300000	7480000	7100000	10700000	5710000	4710000	4020000	5200000	0.79:2.05:1.00:1.96:2.78:1.72:1.65:0.48:1.57:1.86:1.77:2.65:1.42:1.17:1.00:1.30	5820000	6660000	7890000	4910000	1.00:1.14:1.35:0.84	1.61	2	O08553|DPYL2_MOUSE	Carbamidomethylation
GEGGILINSQGER	16.76	2.49	1.6	1920000	1640000	2170000	1410000	2420000	2090000	2340000	2670000	906000	1920000	1480000	1880000	2470000	2010000	1850000	1280000	2170000	1.16:1.54:1.00:1.71:1.48:1.66:1.89:0.64:1.36:1.05:1.33:1.75:1.43:1.31:0.91:1.54	1910000	2000000	1940000	1830000	1.00:1.05:1.02:0.96	1.09	1	Q8K2B3|SDHA_MOUSE
GQISEPLK	16.72	8.44	2	1850000	2150000	1340000	1470000	1690000	1790000	2220000	1680000	1160000	2110000	1660000	2300000	2270000	2200000	1940000	1480000	2140000	1.47:0.91:1.00:1.16:1.22:1.52:1.14:0.79:1.44:1.13:1.57:1.55:1.50:1.33:1.01:1.46	1660000	1710000	2090000	1940000	1.00:1.03:1.26:1.17	1.26	1	P17710|HXK1_MOUSE
VYEEDAVPGLTPC(+57.02)R	16.7	4.24	1	3970000	2890000	4440000	3900000	3440000	4270000	4350000	5070000	3040000	3490000	4770000	4000000	4590000	4290000	3310000	3610000	4060000	0.74:1.14:1.00:0.88:1.09:1.11:1.30:0.78:0.90:1.22:1.03:1.18:1.10:0.85:0.92:1.04	3670000	4180000	4210000	3820000	1.00:1.14:1.15:1.04	1.15	2	Q9CZ13|QCR1_MOUSE	Carbamidomethylation
DLTDYLM(+15.99)K	16.69	3.65	0.9	4140000	3380000	4630000	4080000	4520000	4440000	3560000	2650000	4580000	3620000	5240000	3990000	4390000	3920000	3920000	4610000	4640000	0.83:1.14:1.00:1.11:1.09:0.87:0.65:1.12:0.89:1.28:0.98:1.08:0.96:0.96:1.13:1.14	4150000	3810000	4310000	4270000	1.00:0.92:1.04:1.03	1.13	1	P63260|ACTG_MOUSE:P68033|ACTC_MOUSE	Oxidation (M)
AGPNIYELR	16.68	4.23	0.8	1810000	1540000	1930000	1600000	1700000	2050000	1830000	1520000	1530000	1750000	2160000	1890000	1980000	1960000	1710000	1920000	1960000	0.97:1.21:1.00:1.07:1.28:1.15:0.95:0.96:1.10:1.36:1.18:1.24:1.23:1.07:1.21:1.23	1690000	1730000	1950000	1890000	1.00:1.02:1.15:1.12	1.15	1	O55125|NIPS1_MOUSE
SC(+57.02)FQPLFR	16.65	16.2	0.9	1560000	1000000	1710000	1300000	1540000	1520000	1870000	2940000	1450000	1280000	1800000	1500000	1530000	1290000	1190000	1270000	1710000	0.77:1.32:1.00:1.18:1.17:1.44:2.26:1.11:0.98:1.38:1.15:1.18:0.99:0.91:0.98:1.31	1390000	1940000	1530000	1360000	1.00:1.40:1.10:0.98	1.43	1	Q9QYG0|NDRG2_MOUSE	Carbamidomethylation
SYEAYVLNIIR	16.59	5.19	0.8	8600000	5450000	11500000	5180000	11100000	12800000	8090000	10300000	4210000	7200000	11300000	7840000	11000000	6840000	6110000	9760000	8870000	1.05:2.21:1.00:2.15:2.47:1.56:1.99:0.81:1.39:2.18:1.51:2.13:1.32:1.18:1.89:1.71	8340000	8850000	9330000	7920000	1.00:1.06:1.12:0.95	1.18	2	P14094|AT1B1_MOUSE
FTTSDVAAIETDK	16.57	11.04	1.5	6260000	5260000	6980000	5980000	6950000	6500000	5920000	4110000	5060000	6020000	8330000	6590000	7590000	6310000	6150000	6200000	6130000	0.88:1.17:1.00:1.16:1.09:0.99:0.69:0.85:1.01:1.39:1.10:1.27:1.06:1.03:1.04:1.02	6290000	5400000	7130000	6200000	1.00:0.86:1.13:0.99	1.32	2	P17710|HXK1_MOUSE
ESSDSTNTTIEDEDAK	16.56	9.36	1.8	1810000	1750000	1850000	1550000	2090000	1820000	1740000	1590000	1130000	2030000	1890000	1620000	1900000	2210000	1780000	1730000	2330000	1.13:1.19:1.00:1.35:1.18:1.12:1.02:0.73:1.31:1.22:1.04:1.23:1.43:1.15:1.12:1.50	1810000	1570000	1860000	2010000	1.00:0.87:1.03:1.11	1.28	1	P28652|KCC2B_MOUSE
VSEGPRPFAPVFFQSDDK	16.54	12.52	1.3	4050000	4080000	4710000	2880000	4800000	6490000	3220000	1000000	2870000	3990000	5710000	4510000	4580000	3240000	3870000	4140000	4770000	1.41:1.63:1.00:1.66:2.25:1.12:0.35:0.99:1.38:1.98:1.56:1.59:1.12:1.34:1.43:1.66	4120000	3400000	4700000	4000000	1.00:0.83:1.14:0.97	1.38	2	P20357|MTAP2_MOUSE
FSDEGGYTC(+57.02)FFR	16.52	17.17	0.6	2170000	1200000	3250000	2040000	2210000	1780000	2090000	2990000	957000	2000000	3110000	2920000	2880000	2250000	876000	2410000	1820000	0.59:1.59:1.00:1.08:0.87:1.02:1.46:0.47:0.98:1.52:1.43:1.41:1.10:0.43:1.18:0.89	2180000	1950000	2730000	1840000	1.00:0.90:1.25:0.84	1.49	1	Q61885|MOG_MOUSE	Carbamidomethylation
RLQELDAASK	16.51	8.54	0.6	2240000	2320000	1680000	1510000	1970000	2310000	2820000	3020000	1430000	2570000	1720000	2080000	2770000	2840000	2420000	2090000	2260000	1.54:1.12:1.00:1.31:1.53:1.87:2.00:0.95:1.70:1.14:1.38:1.83:1.88:1.61:1.38:1.50	1870000	2400000	2290000	2400000	1.00:1.28:1.22:1.28	1.28	1	Q6IRU5|CLCB_MOUSE
VLIAAHGNSLR	16.51	7.81	0.8	3520000	3390000	2730000	2620000	3680000	4170000	3560000	4330000	2700000	3960000	3240000	4190000	4340000	4320000	3100000	2510000	3430000	1.29:1.04:1.00:1.40:1.59:1.36:1.65:1.03:1.51:1.24:1.60:1.65:1.65:1.18:0.96:1.31	3110000	3690000	3930000	3340000	1.00:1.19:1.26:1.08	1.26	2	Q9DBJ1|PGAM1_MOUSE
DTAGDASESALLK	16.5	15.55	0.8	2860000	2780000	3470000	2320000	3030000	2640000	3860000	5590000	1760000	2360000	2030000	2660000	3650000	3130000	2060000	1980000	2380000	1.20:1.50:1.00:1.31:1.14:1.67:2.41:0.76:1.02:0.88:1.15:1.58:1.35:0.89:0.85:1.03	2900000	3460000	2670000	2390000	1.00:1.20:0.92:0.82	1.45	1	Q6PIE5|AT1A2_MOUSE
ITEYLC(+57.02)EPLRK	16.45	10.13	0.9	2930000	2510000	3270000	2820000	3070000	2500000	2700000	2080000	2480000	2720000	3470000	3190000	3540000	3420000	2610000	3370000	3140000	0.89:1.16:1.00:1.09:0.89:0.96:0.74:0.88:0.96:1.23:1.13:1.25:1.21:0.92:1.19:1.11	2920000	2440000	3230000	3130000	1.00:0.84:1.11:1.07	1.32	2	Q9DBG3|AP2B1_MOUSE:O35643|AP1B1_MOUSE	Carbamidomethylation
DEAAAATEPGAGAADK	16.41	16.92	1.6	3600000	4490000	2690000	3350000	2540000	3970000	3980000	6410000	3090000	3500000	3250000	2400000	2660000	3910000	4320000	3250000	3810000	1.34:0.80:1.00:0.76:1.18:1.19:1.91:0.92:1.04:0.97:0.72:0.79:1.17:1.29:0.97:1.13	3270000	4360000	2950000	3820000	1.00:1.34:0.90:1.17	1.48	1	P26645|MARCS_MOUSE
IQLINNMLDK	16.38	11.92	0.9	3220000	2060000	3250000	3020000	3110000	3340000	3850000	3900000	1570000	3370000	4450000	3850000	3940000	2650000	3510000	2110000	3580000	0.68:1.08:1.00:1.03:1.11:1.28:1.29:0.52:1.12:1.48:1.28:1.31:0.88:1.16:0.70:1.19	2860000	3160000	3900000	2960000	1.00:1.11:1.37:1.04	1.37	1	P09411|PGK1_MOUSE
DRVTDALNATR	16.37	1.44	1.1	2790000	2260000	3290000	2110000	3620000	3520000	3000000	2930000	1350000	2640000	2240000	3110000	3500000	3170000	2390000	2160000	3320000	1.07:1.56:1.00:1.72:1.67:1.42:1.39:0.64:1.25:1.06:1.48:1.66:1.50:1.13:1.03:1.57	2820000	2700000	2870000	2760000	1.00:0.96:1.02:0.98	1.06	2	P63038|CH60_MOUSE
EFDELSPSAQR	16.35	8.18	0.7	1620000	1410000	1940000	1320000	1590000	1730000	2310000	2750000	805000	1450000	1140000	1790000	1800000	1530000	1320000	1480000	1600000	1.07:1.47:1.00:1.20:1.31:1.75:2.08:0.61:1.10:0.86:1.35:1.36:1.16:1.00:1.12:1.22	1570000	1900000	1550000	1480000	1.00:1.21:0.99:0.95	1.28	1	O55143|AT2A2_MOUSE
DIC(+57.02)NDVLSLLEK	16.32	3.06	0.7	12900000	6440000	14700000	10700000	21100000	21500000	13500000	10100000	5330000	8430000	17400000	11700000	16900000	9180000	12900000	13100000	13100000	0.60:1.38:1.00:1.98:2.01:1.27:0.95:0.50:0.79:1.63:1.10:1.58:0.86:1.21:1.23:1.23	13300000	12600000	13600000	12100000	1.00:0.95:1.02:0.91	1.12	2	P63101|1433Z_MOUSE	Carbamidomethylation
ITDLYTDLR	16.32	8.91	0.9	1640000	1440000	1950000	1590000	1520000	1480000	1450000	1310000	1490000	1580000	2240000	1800000	1810000	1730000	1580000	1450000	1820000	0.91:1.22:1.00:0.95:0.93:0.91:0.82:0.93:0.99:1.41:1.13:1.14:1.08:0.99:0.91:1.14	1630000	1430000	1860000	1640000	1.00:0.88:1.14:1.01	1.3	1	Q62261|SPTB2_MOUSE
AAQPPTETAESSQAEEEK	16.32	8.82	1	4630000	6260000	3430000	4200000	3970000	4860000	5150000	2670000	3320000	4690000	4490000	5150000	5110000	4650000	6580000	4270000	5220000	1.49:0.82:1.00:0.95:1.16:1.23:0.63:0.79:1.12:1.07:1.23:1.22:1.11:1.57:1.02:1.24	4460000	4000000	4860000	5180000	1.00:0.90:1.09:1.16	1.3	2	P06837|NEUM_MOUSE
ITAEEAISHEWISGNAASDK	16.31	21.17	1.2	2470000	2190000	2770000	2270000	2940000	2740000	1830000	0	1570000	2760000	3580000	3070000	3510000	2190000	2510000	2460000	3120000	0.97:1.22:1.00:1.30:1.21:0.81:0:0.69:1.21:1.58:1.35:1.55:0.96:1.11:1.08:1.38	2540000	2050000	3230000	2570000	1.00:0.81:1.27:1.01	1.58	1	Q3UHL1|CAMKV_MOUSE
LTTLELLEVR	16.3	3.64	1.2	1570000	1150000	2050000	1320000	1840000	2140000	1310000	1330000	1320000	1410000	2090000	1480000	1800000	1160000	1160000	1930000	1680000	0.87:1.56:1.00:1.40:1.62:0.99:1.01:1.00:1.07:1.58:1.12:1.36:0.88:0.88:1.46:1.27	1590000	1520000	1690000	1480000	1.00:0.96:1.07:0.93	1.14	1	Q62261|SPTB2_MOUSE
NISFTVWDVGGQDK	16.28	8.63	2.1	4900000	2560000	6050000	3900000	6450000	7090000	4330000	3570000	2790000	4340000	7220000	4520000	6830000	3400000	4370000	5470000	5540000	0.66:1.55:1.00:1.66:1.82:1.11:0.92:0.72:1.11:1.85:1.16:1.75:0.87:1.12:1.40:1.42	4740000	4440000	5730000	4690000	1.00:0.94:1.21:0.99	1.29	1	P61205|ARF3_MOUSE
LGQSDPAPLQHQVDIYQK	16.27	3.4	0.9	3550000	2520000	3740000	3430000	3830000	3120000	3730000	4740000	2780000	3260000	3760000	3920000	4430000	3680000	2790000	3620000	3500000	0.73:1.09:1.00:1.12:0.91:1.09:1.38:0.81:0.95:1.09:1.14:1.29:1.07:0.81:1.06:1.02	3380000	3650000	3840000	3470000	1.00:1.08:1.14:1.03	1.14	2	P40142|TKT_MOUSE
EFADSLGIPFLETSAK	16.25	2.48	1.4	2650000	1740000	3030000	2610000	3170000	3690000	2870000	2320000	1880000	2350000	3180000	2660000	2870000	2280000	2140000	2910000	2700000	0.67:1.16:1.00:1.22:1.41:1.10:0.89:0.72:0.90:1.22:1.02:1.10:0.87:0.82:1.12:1.03	2640000	2690000	2770000	2510000	1.00:1.02:1.05:0.95	1.1	1	P62821|RAB1A_MOUSE
YFYDQC(+57.02)PAVAGYGPIEQLPDYNR	16.21	9.3	1.2	3200000	2200000	3780000	2860000	2730000	4520000	3650000	4330000	1660000	2870000	4290000	3360000	3900000	2290000	2930000	3040000	2780000	0.77:1.32:1.00:0.96:1.58:1.28:1.52:0.58:1.01:1.50:1.18:1.36:0.80:1.02:1.06:0.97	2890000	3540000	3600000	2760000	1.00:1.23:1.25:0.95	1.31	1	Q9CZ13|QCR1_MOUSE	Carbamidomethylation
TLNPVFNEQFTFK	16.21	12.95	1.1	8980000	7000000	10000000	8330000	11900000	14000000	7460000	2580000	5980000	8860000	12700000	9780000	10600000	5750000	8550000	9890000	10400000	0.84:1.21:1.00:1.42:1.68:0.89:0.31:0.72:1.06:1.52:1.17:1.27:0.69:1.03:1.19:1.24	9310000	7500000	10500000	8640000	1.00:0.81:1.13:0.93	1.4	2	P46096|SYT1_MOUSE
SLKPDFVLIR	16.21	21.22	0.9	3580000	3690000	4560000	3380000	3470000	3530000	3280000	2150000	3090000	3980000	5180000	4380000	4910000	3410000	2350000	2860000	3090000	1.09:1.35:1.00:1.03:1.05:0.97:0.64:0.91:1.18:1.53:1.30:1.45:1.01:0.69:0.85:0.91	3770000	3010000	4610000	2930000	1.00:0.80:1.22:0.78	1.57	2	O88935|SYN1_MOUSE
DVDETIGWIK	16.19	7.96	0.6	1950000	1530000	2540000	1860000	2030000	1760000	1940000	1940000	1780000	1930000	2610000	2180000	2140000	1300000	1970000	1720000	1990000	0.82:1.36:1.00:1.09:0.94:1.04:1.04:0.96:1.04:1.40:1.17:1.15:0.70:1.06:0.92:1.07	1990000	1860000	2220000	1740000	1.00:0.93:1.11:0.88	1.27	1	P16546|SPTN1_MOUSE
EAEAAEPEQPEQPEQPAAEEPQAEEQSEAAGEK	16.16	12.79	1.5	3750000	3610000	3060000	3720000	3370000	4280000	5670000	5890000	2180000	3180000	2780000	3320000	3990000	3810000	5040000	2700000	3450000	0.97:0.82:1.00:0.91:1.15:1.52:1.58:0.59:0.85:0.75:0.89:1.07:1.02:1.35:0.73:0.93	3440000	4790000	3530000	3750000	1.00:1.39:1.03:1.09	1.39	2	P26645|MARCS_MOUSE
IGIEIIK	16.11	7.07	1	1760000	1510000	2010000	1980000	1770000	1860000	1910000	1760000	1390000	1670000	2080000	1950000	2030000	1480000	1540000	1290000	1880000	0.76:1.01:1.00:0.89:0.94:0.96:0.89:0.70:0.84:1.05:0.99:1.02:0.75:0.78:0.65:0.95	1820000	1730000	1930000	1550000	1.00:0.95:1.06:0.85	1.25	1	P63038|CH60_MOUSE
VPMNTVDFGHVTEEWR	16.1	48.22	1.4	3960000	2870000	4760000	3530000	4190000	4800000	3320000	1280000	1330000	4950000	5900000	4870000	6750000	3530000	4340000	2900000	4090000	0.82:1.35:1.00:1.19:1.36:0.94:0.36:0.38:1.40:1.67:1.38:1.91:1.00:1.23:0.82:1.16	3840000	2680000	5620000	3710000	1.00:0.70:1.46:0.97	2.09	2	P46096|SYT1_MOUSE
FSTFSGSITGPLYTHR	16.1	8.99	1.5	3300000	1740000	4170000	2750000	3300000	3010000	3010000	6770000	1240000	3020000	4270000	3630000	4210000	2990000	1990000	3170000	3500000	0.63:1.52:1.00:1.20:1.10:1.10:2.46:0.45:1.10:1.55:1.32:1.53:1.09:0.72:1.15:1.27	2990000	3700000	3780000	2910000	1.00:1.24:1.27:0.97	1.3	2	P08553|NFM_MOUSE
DALLSALSIQNYHLEC(+57.02)NETK	16.09	1.66	1.6	2550000	1690000	3320000	1890000	3130000	3500000	1950000	2450000	1510000	2000000	3580000	2420000	3320000	1940000	2140000	3020000	2910000	0.89:1.75:1.00:1.65:1.85:1.03:1.30:0.80:1.06:1.89:1.28:1.75:1.02:1.13:1.60:1.54	2510000	2350000	2830000	2500000	1.00:0.94:1.13:1.00	1.2	2	Q62261|SPTB2_MOUSE	Carbamidomethylation
LTFSC(+57.02)LGGSDNFK	16.09	3.85	1.4	1750000	1480000	2050000	1660000	1880000	1810000	2050000	1760000	1420000	1720000	2310000	1890000	2280000	1410000	1350000	1350000	1560000	0.89:1.23:1.00:1.13:1.09:1.23:1.06:0.85:1.04:1.39:1.14:1.37:0.85:0.81:0.81:0.94	1770000	1760000	2050000	1420000	1.00:0.99:1.16:0.80	1.45	1	Q9R0Q7|TEBP_MOUSE	Carbamidomethylation
ESESC(+57.02)DC(+57.02)LQGFQLTHSLGGGTGSGM(+15.99)GTLLISK	16.09	4.27	1	5280000	3470000	6350000	5480000	7360000	7250000	4130000	1240000	2910000	5050000	7680000	5150000	5980000	5370000	3030000	8840000	5160000	0.63:1.16:1.00:1.34:1.32:0.75:0.23:0.53:0.92:1.40:0.94:1.09:0.98:0.55:1.61:0.94	5670000	4000000	5960000	5600000	1.00:0.71:1.05:0.99	1.49	2	Q7TMM9|TBB2A_MOUSE:Q9CWF2|TBB2B_MOUSE	Carbamidomethylation; Oxidation (M)
GFIGPGIDVPAPDMSTGER	16.08	3.2	1.1	3270000	2470000	3600000	2900000	3340000	4780000	4120000	4030000	1580000	3220000	4520000	2520000	4530000	2560000	2770000	2490000	2920000	0.85:1.24:1.00:1.15:1.65:1.42:1.39:0.54:1.11:1.56:0.87:1.56:0.88:0.96:0.86:1.01	3080000	3630000	3700000	2690000	1.00:1.18:1.20:0.87	1.38	2	P26443|DHE3_MOUSE
IGEGFLTDLSQLK	16.08	2.09	0.9	2000000	1270000	2590000	1570000	2920000	3070000	1880000	1340000	1250000	1890000	2860000	1950000	2220000	1460000	1370000	2310000	1990000	0.81:1.65:1.00:1.86:1.96:1.20:0.85:0.80:1.21:1.82:1.24:1.41:0.93:0.87:1.47:1.27	2090000	1880000	2230000	1780000	1.00:0.90:1.07:0.85	1.25	1	Q8CI94|PYGB_MOUSE
AQTLPTSVVTITSESSPGK	16.07	2.89	0.9	2750000	1800000	3620000	2190000	3030000	2590000	2330000	1960000	2440000	2280000	4010000	3550000	3050000	2160000	3100000	2380000	3560000	0.82:1.65:1.00:1.38:1.18:1.06:0.89:1.11:1.04:1.83:1.62:1.39:0.99:1.41:1.09:1.63	3000000	2760000	3690000	3200000	1.00:0.92:1.23:1.07	1.34	2	Q62261|SPTB2_MOUSE
MDSTEPAYSEK	16.07	1.71	2.1	1820000	1800000	1780000	1440000	1680000	2050000	2310000	2520000	1200000	2280000	1830000	1730000	1260000	1980000	1950000	1580000	1740000	1.25:1.24:1.00:1.17:1.42:1.61:1.75:0.83:1.58:1.28:1.20:0.87:1.37:1.36:1.10:1.21	1670000	2020000	1770000	1810000	1.00:1.20:1.06:1.08	1.2	1	P62631|EF1A2_MOUSE
VNIVPLIAK	16.06	2.51	0.7	2610000	2700000	2860000	2480000	2480000	2650000	2480000	1650000	2380000	2730000	3120000	3040000	2960000	2380000	2660000	2030000	3200000	1.09:1.15:1.00:1.00:1.07:1.00:0.67:0.96:1.10:1.26:1.22:1.19:0.96:1.07:0.82:1.29	2630000	2290000	2960000	2560000	1.00:0.87:1.12:0.97	1.29	2	Q9Z2Q6|SEPT5_MOUSE
TGPAGGFQAAPHTAAPYSQAAPAR	16.05	1.72	0.9	1970000	1690000	2180000	1810000	2370000	2280000	2380000	2510000	1300000	1780000	1940000	1960000	2240000	1890000	1580000	1860000	1690000	0.93:1.21:1.00:1.31:1.26:1.32:1.39:0.72:0.99:1.07:1.08:1.24:1.04:0.88:1.03:0.94	2010000	2120000	1980000	1760000	1.00:1.05:0.98:0.87	1.21	1	P47708|RP3A_MOUSE
DRPFFTGLVK	16.04	1.41	0.8	2050000	1760000	2500000	1770000	2510000	2330000	1870000	1580000	1790000	1980000	2570000	2010000	2300000	1770000	1790000	1990000	2270000	0.99:1.41:1.00:1.41:1.32:1.05:0.89:1.01:1.12:1.45:1.13:1.29:1.00:1.01:1.12:1.28	2130000	1890000	2210000	1960000	1.00:0.89:1.04:0.92	1.17	2	P15532|NDKA_MOUSE
GEATAERPGEAAVASSPSK	15.93	8.04	1	3820000	4500000	2440000	3250000	2460000	3280000	7320000	9170000	2490000	3190000	2820000	2530000	3340000	4490000	4020000	2870000	3000000	1.38:0.75:1.00:0.76:1.01:2.26:2.82:0.77:0.98:0.87:0.78:1.03:1.38:1.24:0.89:0.92	3160000	5570000	2970000	3600000	1.00:1.76:0.94:1.14	1.87	2	P26645|MARCS_MOUSE
VGGINLLTAGALAGVPAASLVTPADVIK	15.93	0.79	1.2	3610000	1710000	2920000	4230000	4860000	4640000	4110000	3750000	1860000	2580000	4840000	4130000	3090000	3790000	2870000	4310000	4110000	0.40:0.69:1.00:1.15:1.10:0.97:0.89:0.44:0.61:1.14:0.98:0.73:0.90:0.68:1.02:0.97	3430000	3590000	3660000	3770000	1.00:1.05:1.07:1.10	1.1	3	Q8BH59|CMC1_MOUSE
TSPVEGLPGTAPDLEK	15.84	6.62	1.3	2720000	1630000	3150000	2720000	2070000	2020000	4530000	6900000	1990000	2330000	2520000	2090000	2680000	2030000	2110000	2380000	2410000	0.60:1.16:1.00:0.76:0.74:1.66:2.54:0.73:0.85:0.93:0.77:0.98:0.74:0.77:0.88:0.89	2390000	3860000	2400000	2230000	1.00:1.61:1.00:0.93	1.73	2	Q9R0K7|AT2B2_MOUSE
ATPEPSGTPSSDTVSR	15.83	3.75	1.6	1990000	2290000	1590000	1840000	2150000	2010000	2010000	965000	1410000	2360000	2060000	1660000	3070000	2470000	2260000	1590000	2010000	1.25:0.86:1.00:1.17:1.09:1.09:0.52:0.77:1.28:1.12:0.90:1.67:1.34:1.23:0.87:1.09	1970000	1600000	2290000	2090000	1.00:0.81:1.16:1.06	1.43	1	O89053|COR1A_MOUSE
GVQVETISPGDGR	15.81	4.07	1.7	6810000	8490000	5270000	6330000	7090000	9790000	7660000	4500000	3630000	8060000	6060000	8560000	10700000	9060000	121000	5340000	8280000	1.34:0.83:1.00:1.12:1.55:1.21:0.71:0.57:1.27:0.96:1.35:1.69:1.43:0.02:0.84:1.31	6790000	6390000	8340000	5700000	1.00:0.94:1.23:0.84	1.46	1	P26883|FKB1A_MOUSE
NSLC(+57.02)PSGGNILTPLLQQDC(+57.02)HQK	15.81	1.93	1.4	10200000	4000000	13500000	6940000	12100000	13800000	8840000	12700000	7060000	6680000	17400000	6260000	14600000	6790000	8480000	12500000	11400000	0.58:1.95:1.00:1.75:1.99:1.27:1.83:1.02:0.96:2.51:0.90:2.11:0.98:1.22:1.80:1.64	9150000	10600000	11300000	9780000	1.00:1.16:1.23:1.07	1.23	2	P35762|CD81_MOUSE	Carbamidomethylation
FPSSFAEPLDK	15.81	4.95	1.3	3090000	2960000	3390000	2400000	3300000	3250000	2570000	1250000	2570000	3200000	4070000	3770000	3940000	2910000	3300000	3030000	3530000	1.23:1.41:1.00:1.37:1.35:1.07:0.52:1.07:1.33:1.69:1.57:1.64:1.21:1.38:1.26:1.47	3010000	2410000	3740000	3190000	1.00:0.80:1.24:1.06	1.55	2	P20357|MTAP2_MOUSE
IDIIPNPQER	15.81	1.35	2.2	4000000	3450000	4380000	3710000	3610000	4020000	4370000	4040000	3260000	3840000	4850000	4340000	4600000	4570000	3580000	3250000	4120000	0.93:1.18:1.00:0.97:1.09:1.18:1.09:0.88:1.04:1.31:1.17:1.24:1.23:0.97:0.88:1.11	3790000	3920000	4410000	3880000	1.00:1.04:1.16:1.02	1.16	1	P11499|HS90B_MOUSE
EISYAIK	15.79	1.64	2.2	1600000	1620000	1430000	1240000	1490000	1870000	1790000	1410000	1120000	1510000	1720000	1740000	1680000	1960000	1550000	1410000	1990000	1.30:1.15:1.00:1.19:1.51:1.44:1.14:0.90:1.21:1.38:1.40:1.35:1.58:1.24:1.13:1.60	1440000	1550000	1660000	1730000	1.00:1.07:1.15:1.20	1.2	1	P39053|DYN1_MOUSE:Q8BZ98|DYN3_MOUSE:P39054|DYN2_MOUSE
TQTAIASEDMPNTLTEAEK	15.79	2.49	1	1800000	1200000	1850000	1640000	1970000	2090000	1750000	1660000	975000	1750000	2260000	1930000	2410000	2000000	1630000	1700000	1980000	0.74:1.13:1.00:1.21:1.28:1.07:1.01:0.60:1.07:1.38:1.18:1.48:1.22:1.00:1.04:1.21	1670000	1620000	2090000	1830000	1.00:0.97:1.25:1.10	1.29	1	Q62261|SPTB2_MOUSE
YGGTFQNVSVK	15.79	1.13	0.8	2180000	1820000	2270000	1550000	2810000	3050000	2210000	1770000	1080000	2190000	1570000	2500000	2760000	2380000	2150000	2380000	2330000	1.17:1.46:1.00:1.80:1.96:1.42:1.14:0.70:1.41:1.01:1.61:1.77:1.53:1.38:1.53:1.50	2110000	2030000	2260000	2310000	1.00:0.96:1.07:1.09	1.14	1	P17427|AP2A2_MOUSE
NLIPMDPNGLSDPYVK	15.79	2.33	1.5	1030000	726000	1220000	878000	1290000	1650000	1010000	645000	476000	963000	1220000	1060000	1540000	873000	980000	822000	1090000	0.83:1.39:1.00:1.47:1.88:1.15:0.73:0.54:1.10:1.39:1.21:1.76:0.99:1.12:0.94:1.24	1030000	945000	1200000	940000	1.00:0.92:1.16:0.91	1.27	1	P63318|KPCG_MOUSE:P20444|KPCA_MOUSE
EALQDVEDENQ	15.79	2.67	1.6	4690000	4940000	3160000	3570000	4010000	5510000	5710000	4580000	2640000	5280000	3910000	5380000	5880000	5820000	5410000	3500000	5820000	1.39:0.89:1.00:1.12:1.54:1.60:1.28:0.74:1.48:1.10:1.51:1.65:1.63:1.52:0.98:1.63	3920000	4610000	5110000	5140000	1.00:1.18:1.30:1.31	1.31	1	P62259|1433E_MOUSE
GLSSVPEVAEVEPTTK	15.72	5.64	1.4	3210000	3300000	3300000	2520000	3470000	3660000	2910000	840000	1890000	3290000	4130000	3690000	4030000	3570000	3610000	3220000	3880000	1.31:1.31:1.00:1.37:1.45:1.15:0.33:0.75:1.30:1.64:1.46:1.60:1.41:1.43:1.28:1.54	3150000	2330000	3790000	3570000	1.00:0.74:1.20:1.13	1.63	1	P20357|MTAP2_MOUSE
EC(+57.02)ENC(+57.02)DC(+57.02)LQGFQLTHSLGGGTGSGMGTLLISK	15.71	3.76	1	4310000	2390000	4670000	3680000	5140000	7280000	5410000	5030000	1180000	3820000	4710000	4620000	6980000	5130000	2970000	2930000	3080000	0.65:1.27:1.00:1.40:1.98:1.47:1.37:0.32:1.04:1.28:1.26:1.90:1.39:0.81:0.80:0.84	3970000	4730000	5030000	3530000	1.00:1.19:1.27:0.89	1.43	2	Q9ERD7|TBB3_MOUSE	Carbamidomethylation
MPFPVNHGASSEDSLLQDAAK	15.71	3.55	1.6	8390000	7510000	8270000	6770000	7130000	7780000	10300000	5920000	4920000	9280000	11300000	10500000	9520000	7890000	11400000	5950000	9870000	1.11:1.22:1.00:1.05:1.15:1.52:0.87:0.73:1.37:1.67:1.55:1.41:1.17:1.68:0.88:1.46	7420000	7230000	10200000	8780000	1.00:0.97:1.37:1.18	1.41	2	Q9R0P9|UCHL1_MOUSE
NLEGYVGFANLPNQVYR	15.7	1.19	1.2	3170000	2450000	4030000	2620000	3460000	4570000	3340000	3370000	1780000	2140000	4260000	3040000	3560000	2680000	2970000	3260000	3220000	0.93:1.54:1.00:1.32:1.75:1.28:1.29:0.68:0.82:1.63:1.16:1.36:1.02:1.14:1.25:1.23	3140000	3260000	3470000	3030000	1.00:1.04:1.11:0.97	1.14	2	O55131|SEPT7_MOUSE
AILAELTGR	15.7	1.87	0.6	1470000	1130000	1680000	1060000	1460000	1560000	1690000	1680000	1310000	1410000	1900000	1560000	1650000	1360000	1240000	1230000	1600000	1.07:1.59:1.00:1.39:1.48:1.60:1.59:1.24:1.33:1.80:1.48:1.56:1.29:1.17:1.17:1.51	1330000	1560000	1630000	1360000	1.00:1.17:1.22:1.02	1.22	1	P35486|ODPA_MOUSE
LQIQC(+57.02)VVEDDK	15.67	1.82	2.2	1780000	1490000	1950000	1560000	1480000	1760000	1910000	1900000	1120000	1600000	2110000	1890000	2300000	1960000	1690000	1910000	1890000	0.95:1.25:1.00:0.95:1.12:1.22:1.22:0.71:1.02:1.35:1.21:1.47:1.25:1.08:1.22:1.21	1620000	1670000	1970000	1860000	1.00:1.03:1.22:1.15	1.22	1	O70251|EF1B_MOUSE:P57776|EF1D_MOUSE	Carbamidomethylation
ESSEQVQPTC(+57.02)PK	15.63	5.48	2	2090000	1510000	2290000	1710000	2800000	2030000	1430000	1390000	1200000	2000000	2700000	2360000	2680000	2980000	1620000	2470000	2240000	0.88:1.34:1.00:1.63:1.19:0.83:0.81:0.70:1.17:1.58:1.38:1.57:1.74:0.95:1.44:1.31	2080000	1510000	2440000	2330000	1.00:0.73:1.17:1.12	1.61	1	Q922J6|TSN2_MOUSE	Carbamidomethylation
RLEEPSLR	15.62	2.85	0.9	1580000	1510000	1360000	1120000	1600000	1560000	1830000	1050000	952000	1640000	1510000	1930000	2060000	1970000	1730000	1440000	2020000	1.34:1.21:1.00:1.42:1.39:1.63:0.93:0.85:1.46:1.35:1.72:1.84:1.75:1.55:1.29:1.80	1400000	1350000	1790000	1790000	1.00:0.96:1.28:1.28	1.33	1	Q8K1M6|DNM1L_MOUSE
DETVSDC(+57.02)SPHIANIGR	15.61	2.18	1	2980000	2760000	3370000	2840000	3950000	3220000	2870000	2020000	2170000	3000000	2090000	3190000	3890000	3430000	2450000	3280000	3080000	0.97:1.19:1.00:1.39:1.13:1.01:0.71:0.76:1.06:0.74:1.12:1.37:1.21:0.86:1.16:1.08	3230000	2570000	3040000	3060000	1.00:0.79:0.94:0.95	1.26	2	P47757|CAPZB_MOUSE	Carbamidomethylation
DGEPIENEEEDDEK	15.6	2.04	0.7	2230000	2300000	1690000	1830000	1980000	2160000	2940000	2440000	1390000	2380000	1990000	1790000	3180000	2850000	2620000	1830000	2370000	1.26:0.92:1.00:1.08:1.18:1.61:1.33:0.76:1.30:1.09:0.98:1.74:1.56:1.43:1.00:1.30	1950000	2230000	2340000	2420000	1.00:1.14:1.20:1.24	1.24	1	P13595|NCAM1_MOUSE
VPSAPGQESPVPDTK	15.6	2.87	0.9	1400000	1320000	1070000	1060000	1340000	1650000	1360000	1260000	782000	1500000	1130000	1660000	1850000	1770000	1470000	1320000	1820000	1.25:1.01:1.00:1.27:1.57:1.29:1.20:0.74:1.42:1.07:1.58:1.75:1.68:1.39:1.25:1.72	1200000	1260000	1540000	1600000	1.00:1.06:1.28:1.33	1.33	1	Q9QYR6|MAP1A_MOUSE
IQLQDAGR	15.6	2.76	0.7	1890000	2200000	1550000	1260000	1740000	1770000	2240000	1500000	1150000	2320000	1680000	2040000	2750000	2610000	2230000	1560000	1720000	1.75:1.23:1.00:1.38:1.40:1.78:1.19:0.92:1.84:1.34:1.62:2.19:2.08:1.77:1.24:1.37	1690000	1660000	2200000	2030000	1.00:0.99:1.30:1.20	1.32	1	Q9D6M3|GHC1_MOUSE:Q9DB41|GHC2_MOUSE
AAVASLLQSVQVPEFTPK	15.59	1	0.8	2460000	1550000	2670000	2120000	3060000	3390000	2510000	2610000	1900000	2340000	3080000	2300000	2620000	2350000	1990000	2640000	2290000	0.73:1.26:1.00:1.44:1.60:1.18:1.23:0.90:1.10:1.45:1.08:1.23:1.11:0.94:1.24:1.08	2350000	2600000	2590000	2320000	1.00:1.11:1.10:0.99	1.12	2	Q02053|UBA1_MOUSE
NLYGTQSLELPFQGAHR	15.59	3.96	0.6	2180000	1040000	2930000	1620000	2150000	2200000	1610000	3160000	968000	2150000	3650000	2600000	2820000	1930000	1250000	2560000	2260000	0.64:1.81:1.00:1.33:1.36:1.00:1.95:0.60:1.33:2.25:1.61:1.74:1.19:0.77:1.59:1.40	1930000	1980000	2800000	2000000	1.00:1.03:1.45:1.03	1.45	1	P20917|MAG_MOUSE
YAEIVHLTLPDGTK	15.51	3.01	0.8	5020000	4580000	6370000	4280000	5410000	5020000	5060000	3170000	4290000	5190000	6540000	5650000	6280000	4050000	4260000	4340000	5830000	1.07:1.49:1.00:1.26:1.17:1.18:0.74:1.00:1.21:1.53:1.32:1.47:0.95:0.99:1.01:1.36	5160000	4390000	5910000	4620000	1.00:0.85:1.15:0.90	1.35	2	P62814|VATB2_MOUSE
AITVASQTNC(+57.02)PLYVTK	15.5	8.18	1	1570000	1280000	1410000	1350000	1330000	1540000	1160000	585000	1100000	1710000	2360000	1990000	2190000	1840000	1590000	1580000	2160000	0.95:1.04:1.00:0.98:1.14:0.86:0.43:0.81:1.26:1.75:1.48:1.62:1.36:1.18:1.17:1.60	1340000	1100000	2060000	1790000	1.00:0.82:1.54:1.34	1.88	1	Q62188|DPYL3_MOUSE	Carbamidomethylation
TVSLNNLSADEVTR	15.45	1.41	0.5	1990000	1400000	2330000	2130000	2010000	2200000	2310000	2690000	1640000	1740000	2540000	0	2620000	2300000	1700000	1940000	2230000	0.66:1.10:1.00:0.94:1.03:1.08:1.27:0.77:0.82:1.19:0:1.23:1.08:0.80:0.91:1.05	1970000	2210000	2300000	2040000	1.00:1.12:1.17:1.04	1.17	1	Q9CQ75|NDUA2_MOUSE
QVVAVTGDGTNDGPALK	15.45	2.3	1.4	5960000	5420000	6710000	6480000	7050000	6390000	7360000	8330000	2890000	5710000	4180000	5920000	4060000	6640000	5770000	6590000	5860000	0.84:1.04:1.00:1.09:0.99:1.14:1.28:0.45:0.88:0.64:0.91:0.63:1.02:0.89:1.02:0.90	6420000	6330000	5050000	6290000	1.00:0.99:0.79:0.98	1.27	2	G5E829|AT2B1_MOUSE:Q9R0K7|AT2B2_MOUSE:Q6Q477|AT2B4_MOUSE
MESPIPILPLPTPDAETEK	15.4	1.91	1.8	2340000	1650000	2300000	2050000	2750000	3740000	1790000	1040000	1620000	2450000	2830000	2430000	3020000	2330000	2690000	2340000	2470000	0.81:1.12:1.00:1.34:1.83:0.87:0.51:0.79:1.20:1.38:1.19:1.47:1.14:1.31:1.14:1.21	2190000	2420000	2680000	2460000	1.00:1.11:1.23:1.12	1.23	2	Q9Z2Q6|SEPT5_MOUSE
AAAFVTSPPLSPDPTTPDYLTSLLAC(+57.02)GDLQVTGSGHC(+57.02)PYSTAQK	15.4	4.26	1.4	1770000	566000	1180000	1880000	2530000	1660000	2620000	1760000	0	1370000	2680000	1930000	3130000	1660000	1300000	2290000	1750000	0.30:0.63:1.00:1.35:0.89:1.39:0.93:0:0.73:1.43:1.03:1.67:0.89:0.69:1.22:0.93	1540000	2010000	2280000	1750000	1.00:1.31:1.48:1.14	1.48	1	P97427|DPYL1_MOUSE	Carbamidomethylation
LESEHPDQAQAILSR	15.35	1.21	1.4	3610000	3110000	4170000	2750000	4610000	4690000	3630000	2970000	2010000	3460000	2710000	4050000	4350000	3740000	3460000	4120000	3940000	1.13:1.52:1.00:1.68:1.71:1.32:1.08:0.73:1.26:0.99:1.48:1.58:1.36:1.26:1.50:1.43	3660000	3320000	3640000	3820000	1.00:0.91:1.00:1.04	1.15	2	Q62261|SPTB2_MOUSE
LDSSVVPNTVTEFAITR	15.33	1.9	1.1	2440000	2170000	2850000	2130000	2880000	3270000	2530000	1870000	2070000	2250000	3140000	2530000	2710000	2070000	1760000	2560000	2290000	1.02:1.34:1.00:1.35:1.54:1.19:0.88:0.97:1.06:1.48:1.19:1.27:0.97:0.83:1.20:1.07	2510000	2440000	2660000	2170000	1.00:0.97:1.06:0.86	1.23	2	Q8BYI9|TENR_MOUSE
EC(+57.02)EDVMDWINDK	15.32	2.89	1.7	1560000	1130000	1980000	1380000	1700000	2150000	1480000	1480000	871000	1420000	2250000	1580000	2080000	945000	1510000	1460000	1570000	0.82:1.43:1.00:1.23:1.56:1.08:1.07:0.63:1.03:1.63:1.14:1.51:0.68:1.10:1.06:1.14	1550000	1500000	1830000	1370000	1.00:0.97:1.19:0.89	1.33	1	P16546|SPTN1_MOUSE	Carbamidomethylation
SFVQNYPVVSIEDPFDQDDWGAWQK	15.32	8.09	2.2	5340000	1630000	4310000	4960000	5880000	10900000	10200000	6390000	2330000	3150000	4000000	6650000	9130000	4560000	4740000	3160000	3480000	0.33:0.87:1.00:1.19:2.20:2.06:1.29:0.47:0.63:0.81:1.34:1.84:0.92:0.95:0.64:0.70	4200000	7460000	5730000	3980000	1.00:1.78:1.37:0.95	1.87	1	P17182|ENOA_MOUSE
ESTLHLVLR	15.25	0.91	1.7	7150000	6410000	8540000	6810000	8990000	8670000	8240000	10200000	7120000	7170000	9610000	0	8500000	8890000	0	7150000	8130000	0.94:1.25:1.00:1.32:1.27:1.21:1.50:1.05:1.05:1.41:0:1.25:1.31:0:1.05:1.19	7690000	8550000	8430000	8060000	1.00:1.11:1.10:1.05	1.11	1	P62983|RS27A_MOUSE
VGYTPDWIFLLR	15.24	6.18	1.2	1780000	573000	1550000	1390000	1480000	2680000	2070000	2790000	871000	1280000	2200000	1720000	2160000	1530000	2430000	2250000	1550000	0.41:1.12:1.00:1.06:1.92:1.48:2.00:0.63:0.92:1.58:1.23:1.55:1.10:1.74:1.62:1.11	1250000	2100000	1840000	1940000	1.00:1.68:1.47:1.55	1.68	1	Q68FD5|CLH1_MOUSE
LYTLVLTDPDAPSR	15.21	4.29	1.6	3100000	2510000	3350000	3090000	3820000	3180000	3320000	3500000	2670000	3300000	4040000	3360000	3730000	2340000	2680000	2110000	2590000	0.81:1.08:1.00:1.23:1.03:1.07:1.13:0.86:1.07:1.31:1.09:1.20:0.76:0.87:0.68:0.84	3190000	3170000	3610000	2430000	1.00:0.99:1.13:0.76	1.48	1	P70296|PEBP1_MOUSE
WQNVHFHC(+57.02)SGAPVAPLQ	15.2	4.41	1.4	4280000	3230000	5970000	2990000	5010000	5100000	3970000	3180000	2510000	4820000	5770000	5350000	6130000	3510000	2750000	3610000	4590000	1.08:2.00:1.00:1.68:1.71:1.33:1.06:0.84:1.61:1.93:1.79:2.05:1.17:0.92:1.21:1.54	4300000	3690000	5520000	3710000	1.00:0.86:1.28:0.86	1.5	2	P28652|KCC2B_MOUSE	Carbamidomethylation
SPSTGLYANLEK	15.18	5.28	0.7	2540000	1700000	3070000	1740000	3160000	2260000	2120000	2790000	1630000	2770000	4040000	3530000	3600000	3300000	1990000	0	3020000	0.98:1.76:1.00:1.82:1.30:1.22:1.60:0.93:1.59:2.32:2.03:2.06:1.90:1.14:0:1.73	2420000	2200000	3480000	2770000	1.00:0.91:1.44:1.15	1.58	1	Q8VDQ8|SIR2_MOUSE
RDVAGDASESALLK	15.17	1.23	1.1	4830000	4070000	5450000	3370000	6180000	6570000	5290000	4360000	2620000	4160000	2910000	5540000	5700000	6980000	3520000	4310000	6240000	1.21:1.62:1.00:1.83:1.95:1.57:1.29:0.78:1.24:0.86:1.64:1.69:2.07:1.04:1.28:1.85	4760000	4710000	4580000	5260000	1.00:0.99:0.96:1.10	1.15	2	Q6PIC6|AT1A3_MOUSE
TC(+57.02)GFDFSGALEDISK	15.15	1.48	1.2	8130000	5830000	9730000	6080000	10200000	12100000	8320000	8050000	5370000	7070000	10500000	8250000	9020000	6380000	6480000	8270000	8470000	0.96:1.60:1.00:1.68:1.98:1.37:1.32:0.88:1.16:1.73:1.36:1.48:1.05:1.07:1.36:1.39	7960000	8450000	8720000	7400000	1.00:1.06:1.10:0.93	1.18	2	P05202|AATM_MOUSE	Carbamidomethylation
IM(+15.99)NTFSVVPSPK	15.11	0.57	2.1	4410000	3870000	4940000	4430000	3880000	4310000	4410000	4070000	4510000	4140000	5290000	4420000	4500000	4540000	4480000	4060000	4740000	0.87:1.12:1.00:0.88:0.97:1.00:0.92:1.02:0.93:1.19:1.00:1.02:1.02:1.01:0.92:1.07	4280000	4320000	4590000	4450000	1.00:1.01:1.07:1.04	1.07	1	P68372|TBB4B_MOUSE:P99024|TBB5_MOUSE:Q9D6F9|TBB4A_MOUSE:Q9ERD7|TBB3_MOUSE	Oxidation (M)
ILTFDQLALESPK	15.1	1.57	0.7	1310000	969000	1530000	1150000	1450000	1880000	1350000	1200000	1150000	1180000	1750000	1310000	1360000	941000	1080000	1450000	1250000	0.84:1.34:1.00:1.27:1.64:1.18:1.05:1.00:1.03:1.52:1.14:1.19:0.82:0.94:1.26:1.09	1280000	1400000	1400000	1180000	1.00:1.09:1.10:0.92	1.19	1	P35980|RL18_MOUSE
TLASLSPETSLFIIASK	15.09	2.16	0.6	4440000	2740000	5570000	2620000	6880000	6900000	4320000	4710000	2300000	4080000	6080000	4170000	5110000	5110000	3090000	3850000	3460000	1.05:2.13:1.00:2.62:2.63:1.65:1.79:0.88:1.56:2.32:1.59:1.95:1.95:1.18:1.47:1.32	4450000	4560000	4860000	3880000	1.00:1.02:1.09:0.87	1.25	2	P06745|G6PI_MOUSE
QGPPLQQRPPPQGQQHLSGLGPPAGSPLPQR	15.06	1.32	1.2	9340000	7020000	10400000	8560000	9910000	10200000	10500000	7470000	6480000	9100000	8080000	10400000	12600000	10500000	8700000	9660000	10000000	0.82:1.21:1.00:1.16:1.19:1.23:0.87:0.76:1.06:0.94:1.21:1.47:1.22:1.02:1.13:1.17	8970000	8650000	10000000	9710000	1.00:0.96:1.12:1.08	1.16	2	O88935|SYN1_MOUSE
IAQPNYIPTQQDVLR	15.05	3.33	1.4	2840000	2420000	3020000	2660000	2410000	2620000	2580000	1900000	2460000	2770000	3450000	3370000	3850000	3070000	2840000	2630000	3380000	0.91:1.14:1.00:0.91:0.99:0.97:0.71:0.92:1.04:1.30:1.27:1.45:1.15:1.07:0.99:1.27	2630000	2430000	3360000	3040000	1.00:0.93:1.28:1.16	1.38	2	B2RSH2|GNAI1_MOUSE
ELAEAQDDSILK	15.05	0.69	2	6720000	5560000	7220000	6190000	7380000	6200000	7780000	8740000	5010000	6370000	7460000	6620000	7420000	6830000	5830000	6430000	6560000	0.90:1.17:1.00:1.19:1.00:1.26:1.41:0.81:1.03:1.20:1.07:1.20:1.10:0.94:1.04:1.06	6580000	6930000	6960000	6410000	1.00:1.05:1.06:0.97	1.09	1	Q06185|ATP5I_MOUSE
LLQC(+57.02)YPPPEDAAVK	15.04	1.98	1.3	1650000	1440000	1770000	1570000	1640000	2070000	1600000	1040000	1270000	1640000	1940000	1730000	2060000	1810000	1570000	1650000	1650000	0.92:1.13:1.00:1.05:1.32:1.02:0.66:0.81:1.05:1.24:1.10:1.31:1.16:1.00:1.05:1.05	1600000	1490000	1840000	1670000	1.00:0.93:1.15:1.04	1.23	1	P17426|AP2A1_MOUSE	Carbamidomethylation
YLWDASVEPDPEK	15.01	2.21	0.9	1550000	1420000	2000000	1660000	1680000	1650000	1880000	2080000	1540000	1620000	1950000	1640000	0	1210000	1400000	1330000	1750000	0.85:1.20:1.00:1.01:0.99:1.13:1.25:0.93:0.97:1.17:0.99:0:0.73:0.84:0.80:1.05	1690000	1790000	1740000	1420000	1.00:1.06:1.03:0.84	1.26	1	Q9CR61|NDUB7_MOUSE
ERLNAYT	14.98	4.47	0.7	1770000	1850000	1290000	1450000	1450000	1510000	2160000	1550000	1150000	1710000	1400000	1460000	2350000	2820000	2000000	1940000	2300000	1.28:0.89:1.00:1.00:1.04:1.49:1.07:0.79:1.18:0.96:1.01:1.62:1.94:1.38:1.34:1.59	1510000	1600000	1730000	2260000	1.00:1.06:1.14:1.50	1.5	1	P35802|GPM6A_MOUSE
C(+57.02)NEPAVWSQLAK	14.98	1.88	1.2	4330000	3780000	4470000	4150000	3980000	4230000	4850000	4000000	3660000	4630000	5110000	4620000	5520000	3540000	4340000	3660000	4730000	0.91:1.08:1.00:0.96:1.02:1.17:0.96:0.88:1.12:1.23:1.11:1.33:0.85:1.05:0.88:1.14	4100000	4180000	4970000	4070000	1.00:1.02:1.21:0.99	1.22	1	Q68FD5|CLH1_MOUSE	Carbamidomethylation
ISSVQSIVPALEIANAHR	14.94	2.15	1.5	5990000	5120000	7720000	5940000	7630000	8590000	5070000	6250000	4360000	4790000	6530000	5770000	7020000	3910000	5150000	6080000	5950000	0.86:1.30:1.00:1.29:1.45:0.85:1.05:0.73:0.81:1.10:0.97:1.18:0.66:0.87:1.02:1.00	6600000	6070000	6030000	5270000	1.00:0.92:0.91:0.80	1.25	2	P63038|CH60_MOUSE
LEQGQAIDDLMPAQK	14.94	4.37	1.1	12700000	7240000	13800000	12700000	13200000	13700000	15800000	23200000	6980000	12100000	14100000	12500000	17100000	7320000	11800000	9220000	11800000	0.57:1.09:1.00:1.04:1.08:1.24:1.82:0.55:0.95:1.11:0.98:1.35:0.57:0.93:0.72:0.93	11700000	14900000	13900000	10000000	1.00:1.27:1.19:0.85	1.49	2	Q04447|KCRB_MOUSE
EPC(+57.02)GTPEYLAPEVVGR	14.91	2.83	0.9	2550000	2440000	2660000	2440000	3010000	2630000	1990000	0	2270000	2710000	3760000	3180000	2970000	2180000	2230000	2820000	3580000	1.00:1.09:1.00:1.24:1.08:0.82:0:0.93:1.11:1.54:1.31:1.22:0.89:0.92:1.16:1.47	2640000	2380000	3150000	2700000	1.00:0.90:1.20:1.03	1.32	2	Q3UHL1|CAMKV_MOUSE	Carbamidomethylation
QGLLPLTFADPSDYNK	14.88	1.4	1.4	6070000	4480000	6970000	5280000	7190000	7310000	6940000	7370000	4060000	5810000	7470000	5920000	6450000	4900000	4260000	6280000	6410000	0.85:1.32:1.00:1.36:1.38:1.31:1.40:0.77:1.10:1.41:1.12:1.22:0.93:0.81:1.19:1.21	5980000	6420000	6410000	5500000	1.00:1.07:1.07:0.92	1.17	2	Q99KI0|ACON_MOUSE
DYNPTASVK	14.85	1.31	0.7	1980000	2070000	1850000	1610000	1790000	1860000	2520000	1820000	1370000	2250000	1780000	1920000	2520000	2360000	2170000	1680000	2090000	1.28:1.15:1.00:1.11:1.16:1.56:1.13:0.85:1.40:1.11:1.19:1.56:1.46:1.35:1.04:1.30	1830000	1890000	2120000	2080000	1.00:1.03:1.16:1.13	1.16	1	P17710|HXK1_MOUSE
AIYHTLNLC(+57.02)NIDVTQK	14.84	4.4	0.9	3000000	2710000	3520000	2760000	3220000	3520000	3390000	2340000	2450000	2990000	3700000	3610000	4060000	2780000	1920000	2470000	2480000	0.98:1.27:1.00:1.17:1.27:1.23:0.85:0.89:1.08:1.34:1.31:1.47:1.01:0.70:0.89:0.90	3050000	2930000	3590000	2410000	1.00:0.96:1.18:0.79	1.49	2	Q9Z1G4|VPP1_MOUSE	Carbamidomethylation
VAEQVGIDK	14.81	1.67	2	2240000	2400000	1820000	1680000	2240000	2270000	2570000	2040000	1580000	2560000	1980000	2220000	2990000	2600000	2460000	2020000	2460000	1.43:1.08:1.00:1.33:1.35:1.53:1.21:0.94:1.52:1.18:1.32:1.78:1.55:1.46:1.20:1.46	2040000	2120000	2440000	2380000	1.00:1.04:1.20:1.17	1.2	1	Q61548|AP180_MOUSE
EDPLLTPVPASENPFR	14.8	3.57	1.7	7630000	7200000	8780000	7090000	8750000	8960000	6280000	2810000	6500000	7910000	10700000	8310000	7530000	6450000	7410000	8710000	8750000	1.02:1.24:1.00:1.24:1.26:0.89:0.40:0.92:1.12:1.51:1.17:1.06:0.91:1.05:1.23:1.23	7950000	6140000	8610000	7830000	1.00:0.77:1.08:0.98	1.4	2	P63213|GBG2_MOUSE
VIVNFAPTIQEIK	14.8	1.15	0.7	1690000	1920000	1490000	1380000	1520000	2040000	1910000	1600000	1630000	1600000	1920000	1460000	1640000	1290000	2160000	1730000	1760000	1.39:1.08:1.00:1.11:1.48:1.39:1.16:1.18:1.16:1.39:1.06:1.19:0.94:1.57:1.26:1.28	1580000	1800000	1650000	1730000	1.00:1.14:1.05:1.10	1.14	1	Q80Z24|NEGR1_MOUSE
SQTTGFPSLITIFSAPNYLDVYNNK	14.8	4.08	2.4	2810000	832000	2410000	2510000	2750000	5300000	3790000	1950000	952000	1280000	4150000	3320000	3640000	2650000	3290000	3360000	2800000	0.33:0.96:1.00:1.10:2.11:1.51:0.77:0.38:0.51:1.65:1.32:1.45:1.05:1.31:1.34:1.11	2130000	3000000	3100000	3020000	1.00:1.41:1.46:1.42	1.46	1	P63328|PP2BA_MOUSE:P48453|PP2BB_MOUSE
IANPVEGSTDR	14.79	2.69	0.9	855000	1030000	562000	568000	757000	662000	1270000	1280000	406000	1100000	676000	996000	1050000	924000	725000	822000	860000	1.81:0.99:1.00:1.33:1.17:2.24:2.25:0.71:1.93:1.19:1.75:1.84:1.63:1.28:1.45:1.51	728000	905000	954000	833000	1.00:1.24:1.31:1.14	1.31	1	Q61990|PCBP2_MOUSE
FGFYEVFK	14.79	1.88	0.8	2960000	2130000	3530000	2730000	3310000	3880000	2950000	4330000	1520000	2420000	3690000	2790000	3600000	1980000	2190000	3370000	2830000	0.78:1.29:1.00:1.21:1.42:1.08:1.59:0.56:0.89:1.35:1.02:1.32:0.72:0.80:1.23:1.04	2930000	3170000	3120000	2600000	1.00:1.08:1.07:0.89	1.22	1	Q8VEM8|MPCP_MOUSE
TPIAAGHPSMNLLLR	14.73	3.48	0.8	2290000	1420000	2750000	1970000	1830000	2320000	2120000	2760000	964000	2640000	2300000	2800000	4020000	2060000	2390000	1860000	2480000	0.72:1.39:1.00:0.93:1.17:1.08:1.40:0.49:1.34:1.16:1.42:2.04:1.04:1.21:0.94:1.26	2110000	2160000	2940000	2200000	1.00:1.02:1.40:1.04	1.4	2	Q9D6R2|IDH3A_MOUSE
QPAENVNQYLTDSK	14.71	0.69	1.3	1580000	1340000	1470000	1700000	1920000	1650000	1690000	1640000	1050000	1380000	1650000	1550000	1950000	1700000	1400000	1530000	1680000	0.79:0.87:1.00:1.13:0.97:1.00:0.97:0.62:0.81:0.97:0.91:1.15:1.00:0.82:0.90:0.99	1610000	1510000	1630000	1580000	1.00:0.94:1.02:0.98	1.09	1	Q02053|UBA1_MOUSE
FEGEPATHTQPGVQLQSNTYDLQESNVGLK	14.71	1.97	1.3	1760000	928000	1910000	1560000	1920000	2300000	1800000	1210000	1320000	1890000	1980000	1890000	2030000	1670000	1730000	1880000	2090000	0.59:1.22:1.00:1.23:1.47:1.15:0.77:0.84:1.21:1.27:1.21:1.30:1.07:1.11:1.20:1.34	1580000	1660000	1950000	1840000	1.00:1.05:1.23:1.16	1.23	1	Q9R1T4|SEPT6_MOUSE
LAANDFFR	14.7	3.66	1	1580000	1420000	1690000	978000	1590000	1910000	1190000	913000	1430000	1590000	2050000	1930000	2120000	1630000	1520000	1520000	1750000	1.45:1.73:1.00:1.62:1.95:1.22:0.93:1.46:1.63:2.09:1.97:2.17:1.66:1.56:1.55:1.79	1420000	1360000	1920000	1600000	1.00:0.96:1.36:1.13	1.41	1	Q9D6M3|GHC1_MOUSE
AIADHIR	14.66	3.21	2.1	1910000	2220000	1310000	1420000	1880000	1860000	2020000	3570000	1340000	1530000	1520000	2110000	1280000	2860000	2110000	1600000	2000000	1.56:0.93:1.00:1.32:1.31:1.42:2.52:0.95:1.08:1.07:1.49:0.90:2.02:1.49:1.13:1.41	1710000	2200000	1610000	2140000	1.00:1.29:0.94:1.26	1.37	1	P14152|MDHC_MOUSE
SGFIEEDELGSILK	14.65	52.95	1	4050000	661000	4670000	2850000	1710000	2040000	12800000	26700000	1280000	1270000	1730000	1480000	1310000	1270000	954000	2340000	1630000	0.23:1.64:1.00:0.60:0.72:4.51:9.38:0.45:0.45:0.61:0.52:0.46:0.45:0.34:0.82:0.57	2470000	10700000	1450000	1550000	1.00:4.34:0.59:0.63	7.4	1	P32848|PRVA_MOUSE
TDDYLDQPC(+57.02)C(+57.02)ETINR	14.63	0.74	0.9	1390000	1300000	1460000	1510000	1760000	1560000	1350000	1530000	1210000	1230000	1770000	1550000	1610000	1500000	1310000	1510000	0	0.86:0.97:1.00:1.17:1.03:0.89:1.01:0.80:0.82:1.17:1.02:1.06:0.99:0.87:1.00:0	1510000	1410000	1540000	1440000	1.00:0.93:1.02:0.95	1.09	1	Q61598|GDIB_MOUSE	Carbamidomethylation
[truncated: 9,855 more rows]

## Sheet: 6_months_lf
Peptide	Quality	Significance	Avg. ppm	Avg. Intensity	Sample 3400	Sample 3405	Sample 3526	Sample 3003	Sample 3513	Sample 3392	Sample 3393	Sample 3703	Sample 3011	Sample 3012	Sample 3013	Sample 3177	Sample 3325	Sample 2998	Sample 3121	Sample 2997	Sample Profile (Ratio)	WT	HET	Group Profile (Ratio)	Max Ratio	#Vector	Accession	PTM
[truncated: 14,362 more rows]

## Sheet: 9_months_lf
Peptide	Quality	Significance	Avg. ppm	Avg. Intensity	Sample 2147	Sample 2148	Sample 2150	Sample 2227	Sample 2228	Sample 2583	Sample 3207	Sample 3234	Sample 2156	Sample 2229	Sample 2232	Sample 2582	Sample 2721	Sample 2146	Sample 2145	Sample 2143	Sample Profile (Ratio)	WT	Het	Group Profile (Ratio)	Max Ratio	#Vector	Accession	PTM
[truncated: 18,331 more rows]
